# Supplementary material for: Identification of potential hub genes associated with skin wound healing based on time course bioinformatic analyses
Source: BMC Surg. 2021 Jun 30;21:303. doi: 10.1186/s12893-021-01298-w (PMC8243612; doi:10.1186/s12893-021-01298-w)
Supplement: Supplementary file 2 — Additional file 2. DEGs in each phase. [file 12893_2021_1298_MOESM2_ESM.xlsx]

## Sheet: AW vs IS
EntrezID	logFC	AveExpr	t	P.Value	adj.P.Val	B	Symbols	Name
22798	-4.0469	1.2742	-25.289	4.1224e-18	5.4499e-14	30.318	LAMB4	laminin, beta 4
221833	-3.2318	0.85358	-20.366	4.568e-16	3.0194e-12	26.281	SP8	Sp8 transcription factor
27178	-6.3263	1.7234	-19.442	1.239e-15	5.4601e-12	25.39	IL37	interleukin 37
100129271	-4.5699	1.3009	-17.549	1.0994e-14	3.6335e-11	23.405	C1orf68	chromosome 1 open reading frame 68
63928	-4.3872	1.1928	-16.857	2.5735e-14	6.7568e-11	22.62	CHP2	calcineurin B homologous protein 2
59344	-3.4223	0.71434	-16.607	3.5205e-14	6.7568e-11	22.329	ALOXE3	arachidonate lipoxygenase 3
55715	-1.4713	0.317	-16.548	3.7958e-14	6.7568e-11	22.259	DOK4	docking protein 4
23352	-2.1134	0.33036	-16.49	4.0888e-14	6.7568e-11	22.19	UBR4	ubiquitin protein ligase E3 component n-recognin 4
11099	-2.472	0.47354	-15.123	2.4839e-13	3.6486e-10	20.496	PTPN21	protein tyrosine phosphatase, non-receptor type 21
388699	-4.8705	1.0091	-14.964	3.0903e-13	4.0853e-10	20.29	LINC00302	long intergenic non-protein coding RNA 302
5774	-2.0081	0.42403	-14.747	4.1806e-13	4.9757e-10	20.003	PTPN3	protein tyrosine phosphatase, non-receptor type 3
55553	-2.5674	0.51068	-14.691	4.5165e-13	4.9757e-10	19.93	SOX6	SRY (sex determining region Y)-box 6
239	-2.5848	0.5363	-14.069	1.0976e-12	1.1161e-09	19.084	ALOX12	arachidonate 12-lipoxygenase
11069	-2.6436	0.6693	-13.982	1.2453e-12	1.1177e-09	18.964	RAPGEF4	Rap guanine nucleotide exchange factor (GEF) 4
81786	-1.953	0.25848	-13.97	1.2682e-12	1.1177e-09	18.946	TRIM7	tripartite motif containing 7
3849	-8.9474	2.8381	-13.831	1.5555e-12	1.2852e-09	18.751	KRT2	keratin 2
55294	-1.9035	0.4137	-13.664	1.9913e-12	1.5486e-09	18.514	FBXW7	F-box and WD repeat domain containing 7, E3 ubiquitin protein ligase
56288	-1.4126	0.33302	-13.609	2.1611e-12	1.5872e-09	18.436	PARD3	par-3 partitioning defective 3 homolog (C. elegans)
92211	-4.6972	0.93888	-13.436	2.7987e-12	1.9473e-09	18.187	CDHR1	cadherin-related family member 1
79850	-1.9422	0.24675	-13.351	3.1836e-12	2.1044e-09	18.063	FAM57A	family with sequence similarity 57, member A
10017	-1.7614	0.033954	-13.145	4.3539e-12	2.7409e-09	17.762	BCL2L10	BCL2-like 10 (apoptosis facilitator)
386618	-3.2646	0.71497	-12.927	6.1029e-12	3.6673e-09	17.436	KCTD4	potassium channel tetramerisation domain containing 4
10850	-4.8747	1.2191	-12.78	7.6659e-12	4.2415e-09	17.216	CCL27	chemokine (C-C motif) ligand 27
1638	-2.7737	0.68618	-12.777	7.7002e-12	4.2415e-09	17.212	DCT	dopachrome tautomerase (dopachrome delta-isomerase, tyrosine-related protein 2)
9231	-1.2102	0.16304	-12.589	1.0362e-11	5.4795e-09	16.924	DLG5	discs, large homolog 5 (Drosophila)
118663	-2.3034	0.57313	-12.412	1.3728e-11	6.9615e-09	16.652	BTBD16	BTB (POZ) domain containing 16
100507533	-2.6499	0.59192	-12.391	1.4218e-11	6.9615e-09	16.618	SOX21-AS1	SOX21 antisense RNA 1 (non-protein coding)
26511	-1.2417	-0.059271	-12.317	1.6e-11	7.5545e-09	16.503	CHIC2	cysteine-rich hydrophobic domain 2
25833	-3.282	0.87898	-12.278	1.7037e-11	7.7666e-09	16.442	POU2F3	POU class 2 homeobox 3
4038	-2.5959	0.45617	-12.138	2.138e-11	9.4213e-09	16.222	LRP4	low density lipoprotein receptor-related protein 4
57110	-2.3416	0.6274	-12.085	2.3297e-11	9.6398e-09	16.138	HRASLS	HRAS-like suppressor
114880	-2.1242	0.44647	-12.084	2.3334e-11	9.6398e-09	16.137	OSBPL6	oxysterol binding protein-like 6
162282	-1.8417	0.38024	-11.827	3.5683e-11	1.4003e-08	15.723	ANKFN1	ankyrin-repeat and fibronectin type III domain containing 1
143098	-2.664	0.45818	-11.821	3.6013e-11	1.4003e-08	15.714	MPP7	membrane protein, palmitoylated 7 (MAGUK p55 subfamily member 7)
55103	-1.388	0.22576	-11.692	4.4695e-11	1.6882e-08	15.504	RALGPS2	Ral GEF with PH domain and SH3 binding motif 2
147184	-1.8293	0.49411	-11.559	5.5868e-11	2.0516e-08	15.286	TMEM99	transmembrane protein 99
1571	-1.9366	0.15862	-11.506	6.1109e-11	2.1834e-08	15.199	CYP2E1	cytochrome P450, family 2, subfamily E, polypeptide 1
6770	-2.1431	0.26713	-11.464	6.5541e-11	2.2295e-08	15.13	STAR	steroidogenic acute regulatory protein
1740	-2.1262	0.41951	-11.462	6.5771e-11	2.2295e-08	15.127	DLG2	discs, large homolog 2 (Drosophila)
100130691	-1.9659	0.44556	-11.318	8.4077e-11	2.7787e-08	14.887	LOC100130691	uncharacterized LOC100130691
5523	-1.2664	0.16784	-11.209	1.0148e-10	3.2721e-08	14.703	PPP2R3A	protein phosphatase 2, regulatory subunit B'', alpha
7139	-1.1145	0.1752	-11.102	1.2223e-10	3.8474e-08	14.52	TNNT2	troponin T type 2 (cardiac)
9545	-1.5283	0.11026	-11.069	1.2926e-10	3.9741e-08	14.466	RAB3D	RAB3D, member RAS oncogene family
2117	-1.2938	0.17049	-11.055	1.3245e-10	3.9795e-08	14.442	ETV3	ets variant 3
57168	-1.65	0.073683	-11.018	1.415e-10	4.157e-08	14.377	ASPHD2	aspartate beta-hydroxylase domain containing 2
5453	-2.325	0.39143	-10.944	1.6099e-10	4.6267e-08	14.251	POU3F1	POU class 3 homeobox 1
2625	-3.1908	0.66309	-10.68	2.5658e-10	6.7289e-08	13.793	GATA3	GATA binding protein 3
55266	-1.0601	0.19501	-10.664	2.6449e-10	6.7289e-08	13.763	TMEM19	transmembrane protein 19
58985	-2.0041	0.32793	-10.663	2.6468e-10	6.7289e-08	13.763	IL22RA1	interleukin 22 receptor, alpha 1
84639	-2.6052	0.61916	-10.575	3.0996e-10	7.7316e-08	13.607	IL1F10	interleukin 1 family, member 10 (theta)
22911	-1.2112	0.21339	-10.535	3.3293e-10	8.1507e-08	13.537	WDR47	WD repeat domain 47
7136	-2.0329	0.41775	-10.432	4.0146e-10	9.4773e-08	13.353	TNNI2	troponin I type 2 (skeletal, fast)
685	-3.112	0.86179	-10.375	4.4478e-10	1.0316e-07	13.252	BTC	betacellulin
50489	-3.6413	0.66713	-10.355	4.6113e-10	1.036e-07	13.217	CD207	CD207 molecule, langerin
54361	-3.2591	0.28819	-10.353	4.63e-10	1.036e-07	13.213	WNT4	wingless-type MMTV integration site family, member 4
51195	-2.0788	0.18055	-10.345	4.7019e-10	1.036e-07	13.197	RAPGEFL1	Rap guanine nucleotide exchange factor (GEF)-like 1
10089	-2.4723	0.26623	-10.255	5.5388e-10	1.2004e-07	13.036	KCNK7	potassium channel, subfamily K, member 7
54857	-1.7984	0.37826	-10.219	5.9206e-10	1.2556e-07	12.97	GDPD2	glycerophosphodiester phosphodiesterase domain containing 2
5337	-2.8007	0.36054	-10.21	6.0154e-10	1.2556e-07	12.955	PLD1	phospholipase D1, phosphatidylcholine-specific
2315	-3.2622	0.66195	-10.205	6.0787e-10	1.2556e-07	12.944	MLANA	melan-A
57799	-1.2718	0.14501	-10.05	8.0898e-10	1.6453e-07	12.663	RAB40C	RAB40C, member RAS oncogene family
7299	-2.5622	0.43746	-9.9754	9.2962e-10	1.8621e-07	12.526	TYR	tyrosinase (oculocutaneous albinism IA)
83481	-2.7875	0.24471	-9.9045	1.0615e-09	2.0945e-07	12.395	EPPK1	epiplakin 1
7138	-2.7732	0.21566	-9.8314	1.2179e-09	2.3111e-07	12.259	TNNT1	troponin T type 1 (skeletal, slow)
2770	-1.1718	0.16311	-9.8289	1.2237e-09	2.3111e-07	12.254	GNAI1	guanine nucleotide binding protein (G protein), alpha inhibiting activity polypeptide 1
5742	-1.9092	0.28488	-9.8207	1.2429e-09	2.3142e-07	12.239	PTGS1	prostaglandin-endoperoxide synthase 1 (prostaglandin G/H synthase and cyclooxygenase)
8139	-2.5006	0.5585	-9.7799	1.3423e-09	2.4647e-07	12.163	GAN	gigaxonin
4285	-1.3632	0.2072	-9.7577	1.4e-09	2.5189e-07	12.121	MIPEP	mitochondrial intermediate peptidase
145264	-4.6387	0.66508	-9.754	1.41e-09	2.5189e-07	12.114	SERPINA12	serpin peptidase inhibitor, clade A (alpha-1 antiproteinase, antitrypsin), member 12
1804	-1.7892	0.32055	-9.7405	1.4464e-09	2.5494e-07	12.089	DPP6	dipeptidyl-peptidase 6
200424	-1.0982	0.21302	-9.7074	1.5403e-09	2.6793e-07	12.027	TET3	tet methylcytosine dioxygenase 3
1562	-1.8899	0.12285	-9.6973	1.5701e-09	2.6958e-07	12.008	CYP2C18	cytochrome P450, family 2, subfamily C, polypeptide 18
122481	-1.7826	0.35961	-9.6089	1.8583e-09	3.1495e-07	11.841	AK7	adenylate kinase 7
57152	-5.5801	0.55259	-9.5724	1.9931e-09	3.3352e-07	11.772	SLURP1	secreted LY6/PLAUR domain containing 1
83850	-1.8475	0.2422	-9.4569	2.4892e-09	4.1134e-07	11.552	ESYT3	extended synaptotagmin-like protein 3
80765	-2.1039	0.14806	-9.4013	2.7717e-09	4.4685e-07	11.446	STARD5	StAR-related lipid transfer (START) domain containing 5
4808	-2.1828	0.5266	-9.3417	3.112e-09	4.9112e-07	11.331	NHLH2	nescient helix loop helix 2
6441	-1.5865	0.30756	-9.3403	3.1206e-09	4.9112e-07	11.329	SFTPD	surfactant protein D
8796	-3.7702	0.3994	-9.3207	3.2418e-09	4.9833e-07	11.291	SCEL	sciellin
8416	-2.9933	0.11817	-9.3023	3.3601e-09	5.1058e-07	11.255	ANXA9	annexin A9
7482	-2.7785	0.57048	-9.2662	3.606e-09	5.3876e-07	11.185	WNT2B	wingless-type MMTV integration site family, member 2B
10579	-1.2902	0.087061	-9.2435	3.7698e-09	5.4858e-07	11.141	TACC2	transforming, acidic coiled-coil containing protein 2
7464	-1.7267	0.016987	-9.2129	4.0024e-09	5.7266e-07	11.082	CORO2A	coronin, actin binding protein, 2A
6674	-1.79	0.01543	-9.2096	4.0285e-09	5.7266e-07	11.076	SPAG1	sperm associated antigen 1
1454	-1.047	0.032096	-9.1514	4.5171e-09	6.2859e-07	10.962	CSNK1E	casein kinase 1, epsilon
5569	-2.3087	0.48538	-9.1173	4.8316e-09	6.6536e-07	10.895	PKIA	protein kinase (cAMP-dependent, catalytic) inhibitor alpha
55504	-3.2806	0.63506	-9.1108	4.8937e-09	6.6695e-07	10.883	TNFRSF19	tumor necrosis factor receptor superfamily, member 19
285848	-1.9849	0.08152	-9.0803	5.1983e-09	6.857e-07	10.823	PNPLA1	patatin-like phospholipase domain containing 1
8456	-3.0501	0.099107	-9.0799	5.2018e-09	6.857e-07	10.822	FOXN1	forkhead box N1
55244	-1.618	0.32484	-9.0675	5.3319e-09	6.857e-07	10.798	SLC47A1	solute carrier family 47, member 1
79047	-1.4307	0.2095	-8.9898	6.2217e-09	7.9087e-07	10.645	KCTD15	potassium channel tetramerisation domain containing 15
83541	-1.3927	0.19619	-8.8867	7.6442e-09	9.5336e-07	10.441	FAM110A	family with sequence similarity 110, member A
10950	-2.2084	0.32399	-8.8772	7.7914e-09	9.6264e-07	10.422	BTG3	BTG family, member 3
642	-2.4471	0.66907	-8.8385	8.4214e-09	1.0266e-06	10.344	BLMH	bleomycin hydrolase
6712	-1.0587	0.12804	-8.8314	8.5422e-09	1.0266e-06	10.33	SPTBN2	spectrin, beta, non-erythrocytic 2
13	-2.7823	0.66078	-8.7687	9.6929e-09	1.1216e-06	10.205	AADAC	arylacetamide deacetylase (esterase)
64130	-1.0186	0.12357	-8.7599	9.8662e-09	1.1244e-06	10.187	LIN7B	lin-7 homolog B (C. elegans)
9597	-1.6345	0.35003	-8.7283	1.0518e-08	1.1884e-06	10.124	SMAD5-AS1	SMAD5 antisense RNA 1 (non-protein coding)
84876	-1.164	0.13985	-8.6849	1.1486e-08	1.2869e-06	10.036	ORAI1	ORAI calcium release-activated calcium modulator 1
79669	-2.7429	0.71782	-8.5831	1.4135e-08	1.5572e-06	9.8303	C3orf52	chromosome 3 open reading frame 52
90019	-1.5042	0.31247	-8.4966	1.6877e-08	1.8139e-06	9.6542	SYT8	synaptotagmin VIII
117247	-3.8635	0.52093	-8.4318	1.9285e-08	1.9855e-06	9.5216	SLC16A10	solute carrier family 16, member 10 (aromatic amino acid transporter)
2261	-3.8441	0.50485	-8.428	1.9437e-08	1.9855e-06	9.5138	FGFR3	fibroblast growth factor receptor 3
909	-2.8247	0.48533	-8.425	1.9558e-08	1.9855e-06	9.5076	CD1A	CD1a molecule
57579	-1.1825	0.12104	-8.4242	1.9591e-08	1.9855e-06	9.5059	FAM135A	family with sequence similarity 135, member A
50487	-2.0407	0.013939	-8.4221	1.9675e-08	1.9855e-06	9.5017	PLA2G3	phospholipase A2, group III
1749	-1.7772	0.21451	-8.4107	2.0146e-08	2.0176e-06	9.4782	DLX5	distal-less homeobox 5
196374	-2.7712	0.10141	-8.3923	2.0928e-08	2.0803e-06	9.4403	KRT78	keratin 78
7984	-1.3835	0.15419	-8.3832	2.1323e-08	2.1036e-06	9.4217	ARHGEF5	Rho guanine nucleotide exchange factor (GEF) 5
80237	-1.8574	0.25697	-8.3711	2.1865e-08	2.1412e-06	9.3968	ELL3	elongation factor RNA polymerase II-like 3
6490	-2.0415	0.22934	-8.338	2.3422e-08	2.2768e-06	9.3284	PMEL	premelanosome protein
25989	-1.0128	0.17077	-8.3294	2.384e-08	2.2838e-06	9.3108	ULK3	unc-51-like kinase 3 (C. elegans)
255189	-1.3525	0.21424	-8.2692	2.7027e-08	2.5705e-06	9.186	PLA2G4F	phospholipase A2, group IVF
56998	-1.4473	0.38846	-8.2181	3.007e-08	2.7994e-06	9.0799	CTNNBIP1	catenin, beta interacting protein 1
26239	-4.9936	0.51466	-8.2088	3.0663e-08	2.8347e-06	9.0605	LCE2B	late cornified envelope 2B
54149	-1.1963	0.21226	-8.1558	3.4264e-08	3.1239e-06	8.95	C21orf91	chromosome 21 open reading frame 91
140578	-1.2834	0.29375	-8.1287	3.6279e-08	3.285e-06	8.8932	CHODL	chondrolectin
2125	-1.6002	0.145	-8.1151	3.7333e-08	3.3574e-06	8.8647	EVPL	envoplakin
100505664	-2.239	0.41801	-8.1105	3.7692e-08	3.3668e-06	8.8552	LOC100505664	uncharacterized LOC100505664
55722	-1.0302	0.10725	-8.0839	3.9869e-08	3.5138e-06	8.7993	CEP72	centrosomal protein 72kDa
412	-1.0244	0.20899	-8.08	4.0198e-08	3.5193e-06	8.7911	STS	steroid sulfatase (microsomal), isozyme S
29094	-2.3771	-0.027379	-8.0109	4.653e-08	3.9685e-06	8.6455	LGALSL	lectin, galactoside-binding-like
81563	-1.1459	0.18612	-7.9662	5.1159e-08	4.3078e-06	8.5511	C1orf21	chromosome 1 open reading frame 21
26084	-1.3282	0.3069	-7.9439	5.3647e-08	4.4887e-06	8.5039	ARHGEF26	Rho guanine nucleotide exchange factor (GEF) 26
27330	-1.0774	0.24458	-7.9101	5.7649e-08	4.7633e-06	8.4322	RPS6KA6	ribosomal protein S6 kinase, 90kDa, polypeptide 6
126295	-1.3491	0.12496	-7.8979	5.917e-08	4.8586e-06	8.4063	ZNF57	zinc finger protein 57
3034	-3.8062	0.30672	-7.8935	5.9728e-08	4.8741e-06	8.397	HAL	histidine ammonia-lyase
200933	-1.0921	0.0277	-7.8389	6.7128e-08	5.4444e-06	8.2807	FBXO45	F-box protein 45
5362	-1.1726	0.26696	-7.7462	8.1942e-08	6.4866e-06	8.0821	PLXNA2	plexin A2
7053	-2.8479	0.59508	-7.7176	8.7152e-08	6.8581e-06	8.0207	TGM3	transglutaminase 3 (E polypeptide, protein-glutamine-gamma-glutamyltransferase)
825	-1.3777	0.33103	-7.7001	9.0509e-08	7.0384e-06	7.983	CAPN3	calpain 3, (p94)
349565	-1.1223	0.01317	-7.6884	9.2824e-08	7.1762e-06	7.9579	NMNAT3	nicotinamide nucleotide adenylyltransferase 3
148741	-1.3974	0.19779	-7.6789	9.4763e-08	7.2623e-06	7.9373	ANKRD35	ankyrin repeat domain 35
1573	-1.8389	0.17561	-7.6775	9.5036e-08	7.2623e-06	7.9344	CYP2J2	cytochrome P450, family 2, subfamily J, polypeptide 2
4486	-1.716	-0.046984	-7.6515	1.0056e-07	7.5143e-06	7.8782	MST1R	macrophage stimulating 1 receptor (c-met-related tyrosine kinase)
56924	-2.1358	0.086378	-7.6486	1.0118e-07	7.5143e-06	7.8721	PAK6	p21 protein (Cdc42/Rac)-activated kinase 6
10793	-1.9265	0.10181	-7.6423	1.0257e-07	7.5333e-06	7.8584	ZNF273	zinc finger protein 273
8784	-1.8715	0.22889	-7.6328	1.0472e-07	7.6432e-06	7.8377	TNFRSF18	tumor necrosis factor receptor superfamily, member 18
644815	-1.3054	0.087724	-7.6306	1.0522e-07	7.6432e-06	7.833	FAM83G	family with sequence similarity 83, member G
3120	-3.0421	0.54258	-7.5932	1.1412e-07	8.2442e-06	7.7521	HLA-DQB2	major histocompatibility complex, class II, DQ beta 2
6095	-2.711	0.42184	-7.5475	1.2607e-07	8.7783e-06	7.6529	RORA	RAR-related orphan receptor A
285386	-2.0895	0.18811	-7.5472	1.2616e-07	8.7783e-06	7.6522	TPRG1	tumor protein p63 regulated 1
80258	-1.5611	0.251	-7.525	1.3244e-07	9.119e-06	7.6038	EFHC2	EF-hand domain (C-terminal) containing 2
83394	-1.5517	0.043803	-7.515	1.3535e-07	9.2531e-06	7.5821	PITPNM3	PITPNM family member 3
55432	-1.6452	0.29818	-7.4693	1.4961e-07	9.9893e-06	7.4823	YOD1	YOD1 OTU deubiquinating enzyme 1 homolog (S. cerevisiae)
283848	-1.4521	0.30723	-7.4581	1.5333e-07	1.0186e-05	7.4578	CES4A	carboxylesterase 4A
3416	-1.617	0.24989	-7.429	1.6343e-07	1.0612e-05	7.3943	IDE	insulin-degrading enzyme
149428	-2.1807	0.34131	-7.4259	1.6457e-07	1.0612e-05	7.3874	BNIPL	BCL2/adenovirus E1B 19kD interacting protein like
9914	-1.195	0.012793	-7.4193	1.6696e-07	1.0714e-05	7.373	ATP2C2	ATPase, Ca++ transporting, type 2C, member 2
57864	-2.9595	0.48349	-7.3424	1.978e-07	1.2572e-05	7.204	SLC46A2	solute carrier family 46, member 2
1577	-1.835	0.47802	-7.3048	2.1496e-07	1.3532e-05	7.1211	CYP3A5	cytochrome P450, family 3, subfamily A, polypeptide 5
29995	1.0494	0.02989	7.2257	2.5623e-07	1.5785e-05	6.9461	LMCD1	LIM and cysteine-rich domains 1
79993	-1.8468	0.23406	-7.2248	2.5672e-07	1.5785e-05	6.9442	ELOVL7	ELOVL fatty acid elongase 7
9796	-1.0277	0.035779	-7.1086	3.3276e-07	2.0179e-05	6.6855	PHYHIP	phytanoyl-CoA 2-hydroxylase interacting protein
66002	-1.5493	0.23404	-7.0874	3.4899e-07	2.1067e-05	6.6381	CYP4F12	cytochrome P450, family 4, subfamily F, polypeptide 12
9721	-1.5144	0.32662	-7.074	3.5959e-07	2.1608e-05	6.6082	GPRIN2	G protein regulated inducer of neurite outgrowth 2
84879	-1.218	0.196	-7.0431	3.8542e-07	2.2817e-05	6.5391	MFSD2A	major facilitator superfamily domain containing 2A
10560	-1.0661	0.18088	-7.029	3.9787e-07	2.3136e-05	6.5074	SLC19A2	solute carrier family 19 (thiamine transporter), member 2
344752	-4.6193	0.16789	-7.0249	4.0161e-07	2.3185e-05	6.498	AADACL2	arylacetamide deacetylase-like 2
84552	-1.785	0.1241	-7.0183	4.0762e-07	2.343e-05	6.4832	PARD6G	par-6 partitioning defective 6 homolog gamma (C. elegans)
158228	-1.2105	0.28754	-7.0161	4.096e-07	2.3441e-05	6.4784	FAM201A	family with sequence similarity 201, member A
55917	-1.1731	-0.010676	-6.9738	4.5059e-07	2.524e-05	6.3833	CTTNBP2NL	CTTNBP2 N-terminal like
27177	-1.1607	0.14128	-6.9706	4.5382e-07	2.5315e-05	6.3762	IL36B	interleukin 36, beta
51101	-1.1629	0.10556	-6.894	5.3977e-07	2.9857e-05	6.2033	ZC2HC1A	zinc finger, C2HC-type containing 1A
6452	-1.4897	0.25135	-6.8873	5.4806e-07	3.0189e-05	6.1881	SH3BP2	SH3-domain binding protein 2
573	-1.5123	0.17557	-6.8724	5.6684e-07	3.0947e-05	6.1545	BAG1	BCL2-associated athanogene
84525	-1.6794	0.41484	-6.8631	5.7904e-07	3.1373e-05	6.1332	HOPX	HOP homeobox
153769	-1.7347	0.39261	-6.8548	5.9003e-07	3.1708e-05	6.1145	SH3RF2	SH3 domain containing ring finger 2
89777	-1.6581	0.34904	-6.8492	5.9753e-07	3.1786e-05	6.1019	SERPINB12	serpin peptidase inhibitor, clade B (ovalbumin), member 12
79919	-1.6419	-0.0041817	-6.8356	6.163e-07	3.236e-05	6.0711	C2orf54	chromosome 2 open reading frame 54
8857	-2.6482	0.3067	-6.8102	6.5311e-07	3.4127e-05	6.0132	FCGBP	Fc fragment of IgG binding protein
22802	-3.5207	0.011158	-6.8008	6.6724e-07	3.4592e-05	5.9919	CLCA4	chloride channel accessory 4
219833	-1.8164	-0.043662	-6.7506	7.4817e-07	3.8041e-05	5.8777	C11orf45	chromosome 11 open reading frame 45
259173	-1.1528	0.096579	-6.7052	8.3019e-07	4.1572e-05	5.774	ALS2CL	ALS2 C-terminal like
91694	-2.0955	0.32836	-6.6949	8.5009e-07	4.2091e-05	5.7504	LONRF1	LON peptidase N-terminal domain and ring finger 1
114795	-1.0416	0.24986	-6.6778	8.8404e-07	4.3608e-05	5.7114	TMEM132B	transmembrane protein 132B
3664	-1.3515	-8.7853e-05	-6.6695	9.0105e-07	4.4239e-05	5.6924	IRF6	interferon regulatory factor 6
51447	-1.0994	0.13024	-6.659	9.2297e-07	4.4859e-05	5.6684	IP6K2	inositol hexakisphosphate kinase 2
79774	-1.2452	0.1054	-6.6229	1.0029e-06	4.7937e-05	5.5856	GRTP1	growth hormone regulated TBC protein 1
54933	-1.3515	-0.040384	-6.6223	1.0044e-06	4.7937e-05	5.5841	RHBDL2	rhomboid, veinlet-like 2 (Drosophila)
56169	-2.0978	-0.051034	-6.6065	1.0416e-06	4.9354e-05	5.5479	GSDMC	gasdermin C
133418	-1.557	0.20155	-6.5781	1.112e-06	5.2475e-05	5.4826	EMB	embigin
93517	-1.2802	-0.0076147	-6.5768	1.1154e-06	5.2475e-05	5.4796	SDR42E1	short chain dehydrogenase/reductase family 42E, member 1
130576	-2.7264	0.27697	-6.5427	1.2068e-06	5.5979e-05	5.4011	LYPD6B	LY6/PLAUR domain containing 6B
388585	-1.1186	0.10179	-6.5384	1.2189e-06	5.634e-05	5.3912	HES5	hairy and enhancer of split 5 (Drosophila)
7286	-1.7265	-0.0052015	-6.4847	1.3803e-06	6.314e-05	5.2672	TUFT1	tuftelin 1
2196	-1.751	-0.014468	-6.4627	1.4526e-06	6.6218e-05	5.2163	FAT2	FAT tumor suppressor homolog 2 (Drosophila)
29899	-1.0259	-0.061456	-6.4372	1.5411e-06	6.977e-05	5.1573	GPSM2	G-protein signaling modulator 2
254887	-1.0148	0.01519	-6.3818	1.7534e-06	7.8572e-05	5.0287	ZDHHC23	zinc finger, DHHC-type containing 23
126868	-2.4134	0.099336	-6.3794	1.7631e-06	7.8572e-05	5.0232	MAB21L3	mab-21-like 3 (C. elegans)
51384	-3.144	0.24765	-6.3766	1.7749e-06	7.8572e-05	5.0165	WNT16	wingless-type MMTV integration site family, member 16
3769	-1.1612	0.27152	-6.3746	1.783e-06	7.8572e-05	5.012	KCNJ13	potassium inwardly-rectifying channel, subfamily J, member 13
51302	-1.4313	0.38125	-6.3704	1.8005e-06	7.9079e-05	5.0022	CYP39A1	cytochrome P450, family 39, subfamily A, polypeptide 1
84000	-1.6679	0.068565	-6.3238	2.0077e-06	8.6113e-05	4.8937	TMPRSS13	transmembrane protease, serine 13
7306	-4.4837	0.13216	-6.3227	2.0128e-06	8.6113e-05	4.8912	TYRP1	tyrosinase-related protein 1
54602	-1.4449	0.19196	-6.3138	2.0551e-06	8.7642e-05	4.8704	NDFIP2	Nedd4 family interacting protein 2
1452	-1.0058	0.10262	-6.2678	2.289e-06	9.5461e-05	4.763	CSNK1A1	casein kinase 1, alpha 1
260434	-2.0903	-0.029873	-6.2492	2.3913e-06	9.91e-05	4.7194	PYDC1	PYD (pyrin domain) containing 1
53833	-2.538	0.04945	-6.2395	2.4459e-06	0.00010079	4.6969	IL20RB	interleukin 20 receptor beta
9314	-1.7464	0.38649	-6.213	2.6036e-06	0.00010574	4.6347	KLF4	Kruppel-like factor 4 (gut)
5676	-1.6759	0.12356	-6.1781	2.8264e-06	0.00011392	4.5529	PSG7	pregnancy specific beta-1-glycoprotein 7 (gene/pseudogene)
51513	-2.9479	0.10116	-6.1484	3.0314e-06	0.00012107	4.4831	ETV7	ets variant 7
29091	-1.0197	0.068052	-6.1221	3.2248e-06	0.00012764	4.4215	STXBP6	syntaxin binding protein 6 (amisyn)
9455	-1.5131	0.063225	-6.1209	3.2344e-06	0.00012764	4.4185	HOMER2	homer homolog 2 (Drosophila)
11072	-1.0191	0.076993	-6.0953	3.436e-06	0.00013479	4.3583	DUSP14	dual specificity phosphatase 14
10451	-1.2791	0.12619	-6.0601	3.7344e-06	0.0001431	4.2753	VAV3	vav 3 guanine nucleotide exchange factor
8851	-1.1067	-0.00337	-6.0399	3.9181e-06	0.00014842	4.2275	CDK5R1	cyclin-dependent kinase 5, regulatory subunit 1 (p35)
353132	-4.1129	-0.055752	-5.9866	4.4463e-06	0.0001662	4.1016	LCE1B	late cornified envelope 1B
23037	-1.0783	0.33764	-5.9862	4.4505e-06	0.0001662	4.1006	PDZD2	PDZ domain containing 2
55	-1.2447	-0.058326	-5.9781	4.5367e-06	0.00016755	4.0815	ACPP	acid phosphatase, prostate
134957	-1.0338	0.087749	-5.9509	4.8396e-06	0.00017583	4.0172	STXBP5	syntaxin binding protein 5 (tomosyn)
79148	-1.3487	0.32055	-5.8834	5.6853e-06	0.00020259	3.8568	MMP28	matrix metallopeptidase 28
1823	-4.3015	0.18213	-5.8813	5.7138e-06	0.00020306	3.8518	DSC1	desmocollin 1
2687	1.0412	0.022395	5.8418	6.2799e-06	0.00021963	3.7578	GGT5	gamma-glutamyltransferase 5
84988	-1.1296	0.10883	-5.8226	6.5737e-06	0.00022799	3.7123	PPP1R16A	protein phosphatase 1, regulatory subunit 16A
9333	-1.2974	0.09538	-5.8192	6.6279e-06	0.00022799	3.7041	TGM5	transglutaminase 5
3574	-1.6099	-0.050371	-5.8156	6.6847e-06	0.00022835	3.6956	IL7	interleukin 7
4902	-1.4958	0.063224	-5.8102	6.7727e-06	0.00023018	3.6826	NRTN	neurturin
1606	-1.6307	0.031433	-5.7975	6.9815e-06	0.00023665	3.6524	DGKA	diacylglycerol kinase, alpha 80kDa
338440	-1.2947	0.11306	-5.792	7.0742e-06	0.00023797	3.6393	ANO9	anoctamin 9
79767	-1.1192	0.051054	-5.781	7.263e-06	0.00024308	3.6131	ELMO3	engulfment and cell motility 3
100379345	-1.3056	0.17776	-5.7797	7.2863e-06	0.00024325	3.6099	MIR181A2HG	MIR181A2 host gene (non-protein coding)
125981	-2.246	0.25846	-5.769	7.4749e-06	0.00024829	3.5844	ACER1	alkaline ceramidase 1
2941	-1.0748	0.084182	-5.7501	7.822e-06	0.00025427	3.5393	GSTA4	glutathione S-transferase alpha 4
2263	-1.4367	0.19599	-5.6953	8.9233e-06	0.00028369	3.4082	FGFR2	fibroblast growth factor receptor 2
115749	-1.116	-0.014799	-5.6951	8.927e-06	0.00028369	3.4078	C12orf56	chromosome 12 open reading frame 56
55691	-1.1266	0.15444	-5.6777	9.3096e-06	0.00029176	3.3661	FRMD4A	FERM domain containing 4A
90139	1.0079	0.16321	5.6488	9.9814e-06	0.00031195	3.2968	TSPAN18	tetraspanin 18
54477	-1.0041	0.0551	-5.6226	1.0631e-05	0.0003286	3.234	PLEKHA5	pleckstrin homology domain containing, family A member 5
23554	1.2138	0.082507	5.5973	1.1302e-05	0.00034269	3.1732	TSPAN12	tetraspanin 12
2822	-1.2799	0.32103	-5.589	1.153e-05	0.00034665	3.1534	GPLD1	glycosylphosphatidylinositol specific phospholipase D1
151473	-1.1852	0.20912	-5.5878	1.1564e-05	0.00034665	3.1504	SLC16A14	solute carrier family 16, member 14 (monocarboxylic acid transporter 14)
9365	1.1167	0.08025	5.5631	1.2276e-05	0.0003647	3.091	KL	klotho
1525	-1.0066	0.026142	-5.5602	1.2361e-05	0.00036641	3.0841	CXADR	coxsackie virus and adenovirus receptor
387837	-1.0517	0.32822	-5.5113	1.3917e-05	0.00040437	2.9663	CLEC12B	C-type lectin domain family 12, member B
10848	-1.623	0.040795	-5.5069	1.4064e-05	0.0004061	2.9559	PPP1R13L	protein phosphatase 1, regulatory subunit 13 like
2047	-1.5514	0.3316	-5.4902	1.4645e-05	0.00041726	2.9156	EPHB1	EPH receptor B1
56904	-1.1636	0.13318	-5.4831	1.4899e-05	0.00042177	2.8985	SH3GLB2	SH3-domain GRB2-like endophilin B2
8996	-1.0373	0.085152	-5.4615	1.5704e-05	0.00044172	2.8462	NOL3	nucleolar protein 3 (apoptosis repressor with CARD domain)
84953	-2.0166	0.14146	-5.4523	1.6055e-05	0.00044968	2.8243	MICALCL	MICAL C-terminal like
4664	-1.5188	0.3055	-5.3864	1.8847e-05	0.00051162	2.665	NAB1	NGFI-A binding protein 1 (EGR1 binding protein 1)
1003	1.1831	-0.05487	5.353	2.0443e-05	0.00054598	2.5843	CDH5	cadherin 5, type 2 (vascular endothelium)
4778	-1.6822	0.092724	-5.3374	2.1233e-05	0.00055585	2.5466	NFE2	nuclear factor (erythroid-derived 2), 45kDa
138311	1.0284	0.21222	5.3266	2.1801e-05	0.00056925	2.5204	FAM69B	family with sequence similarity 69, member B
643338	-1.2032	0.18369	-5.2984	2.3358e-05	0.00060076	2.452	C15orf62	chromosome 15 open reading frame 62
80055	-2.0085	0.18301	-5.2838	2.4203e-05	0.00061413	2.4167	PGAP1	post-GPI attachment to proteins 1
63970	-1.2473	0.018192	-5.2781	2.454e-05	0.00061861	2.4029	TP53AIP1	tumor protein p53 regulated apoptosis inducing protein 1
90990	-1.4068	0.32355	-5.2726	2.4876e-05	0.00062285	2.3894	KIFC2	kinesin family member C2
5669	-1.2977	0.032904	-5.2624	2.5499e-05	0.00063447	2.3649	PSG1	pregnancy specific beta-1-glycoprotein 1
54894	-1.0428	0.027034	-5.248	2.6416e-05	0.00065275	2.3299	RNF43	ring finger protein 43
10763	1.0958	0.10967	5.219	2.8353e-05	0.00069411	2.2597	NES	nestin
8718	-1.0313	0.15388	-5.2055	2.9309e-05	0.00071095	2.2267	TNFRSF25	tumor necrosis factor receptor superfamily, member 25
2150	-1.6324	-0.048	-5.1899	3.0447e-05	0.00073452	2.1889	F2RL1	coagulation factor II (thrombin) receptor-like 1
23366	-1.3011	-0.050733	-5.1673	3.218e-05	0.00076929	2.1341	KIAA0895	KIAA0895
147700	-2.1663	0.064264	-5.1593	3.2818e-05	0.00078032	2.1146	KLC3	kinesin light chain 3
7472	-1.203	0.106	-5.1575	3.2961e-05	0.0007823	2.1103	WNT2	wingless-type MMTV integration site family member 2
54810	-1.2804	0.12044	-5.1264	3.5572e-05	0.00083084	2.0347	GIPC2	GIPC PDZ domain containing family, member 2
4308	-1.3163	0.26775	-5.1172	3.6387e-05	0.00084246	2.0122	TRPM1	transient receptor potential cation channel, subfamily M, member 1
6284	1.0572	0.12129	5.0849	3.9392e-05	0.00089477	1.9336	S100A13	S100 calcium binding protein A13
54436	1.007	0.14536	5.0475	4.3183e-05	0.00095137	1.8425	SH3TC1	SH3 domain and tetratricopeptide repeats 1
51761	1.0842	0.015025	5.0436	4.3599e-05	0.00095585	1.833	ATP8A2	ATPase, aminophospholipid transporter, class I, type 8A, member 2
2984	-1.2888	0.30982	-5.0419	4.3777e-05	0.00095739	1.829	GUCY2C	guanylate cyclase 2C (heat stable enterotoxin receptor)
7424	1.0312	-0.052316	5.0384	4.4155e-05	0.0009624	1.8205	VEGFC	vascular endothelial growth factor C
80320	-1.2767	0.087723	-5.0332	4.472e-05	0.00097236	1.8079	SP6	Sp6 transcription factor
155465	-2.0954	0.56991	-5.0142	4.6857e-05	0.0010074	1.7616	AGR3	anterior gradient 3 homolog (Xenopus laevis)
57549	-1.088	0.032465	-5.0108	4.7261e-05	0.00101	1.7532	IGSF9	immunoglobulin superfamily, member 9
27006	-1.0046	0.22264	-5.0105	4.7292e-05	0.00101	1.7525	FGF22	fibroblast growth factor 22
10005	-1.2666	0.33418	-5.0097	4.7382e-05	0.0010103	1.7506	ACOT8	acyl-CoA thioesterase 8
7301	-1.0526	0.10014	-4.9977	4.8807e-05	0.0010324	1.7213	TYRO3	TYRO3 protein tyrosine kinase
338322	-1.0752	0.25968	-4.9836	5.0529e-05	0.0010587	1.6869	NLRP10	NLR family, pyrin domain containing 10
116835	1.0357	0.11766	4.9836	5.0532e-05	0.0010587	1.6869	HSPA12B	heat shock 70kD protein 12B
57662	-1.1752	0.11001	-4.9773	5.1315e-05	0.00107	1.6717	CAMSAP3	calmodulin regulated spectrin-associated protein family, member 3
94234	-2.7922	0.087777	-4.9627	5.3196e-05	0.0011005	1.636	FOXQ1	forkhead box Q1
580	-1.1497	0.017024	-4.9573	5.3904e-05	0.0011117	1.6229	BARD1	BRCA1 associated RING domain 1
1294	-1.7037	-0.033223	-4.9253	5.8331e-05	0.0011728	1.5448	COL7A1	collagen, type VII, alpha 1
218	-1.5653	0.14334	-4.925	5.8373e-05	0.0011728	1.5441	ALDH3A1	aldehyde dehydrogenase 3 family, member A1
2258	1.1961	0.14461	4.9179	5.9396e-05	0.0011892	1.5269	FGF13	fibroblast growth factor 13
7450	1.0643	-0.0049913	4.9046	6.1375e-05	0.0012183	1.4945	VWF	von Willebrand factor
3816	-1.0736	0.07571	-4.8991	6.2219e-05	0.0012258	1.4809	KLK1	kallikrein 1
84440	-1.1033	0.19129	-4.8813	6.501e-05	0.0012676	1.4375	RAB11FIP4	RAB11 family interacting protein 4 (class II)
7022	-1.2316	-0.016029	-4.8709	6.6697e-05	0.0012929	1.4122	TFAP2C	transcription factor AP-2 gamma (activating enhancer binding protein 2 gamma)
119391	-1.0448	0.075747	-4.8536	6.9608e-05	0.0013453	1.3699	GSTO2	glutathione S-transferase omega 2
23452	1.0634	0.049884	4.8392	7.2126e-05	0.0013812	1.3348	ANGPTL2	angiopoietin-like 2
54443	-1.3616	0.11563	-4.826	7.4511e-05	0.0014194	1.3026	ANLN	anillin, actin binding protein
54538	1.1246	0.059851	4.8018	7.9099e-05	0.0014873	1.2436	ROBO4	roundabout, axon guidance receptor, homolog 4 (Drosophila)
55344	-1.0175	0.10796	-4.7944	8.0565e-05	0.0015043	1.2254	PLCXD1	phosphatidylinositol-specific phospholipase C, X domain containing 1
9467	1.0517	0.081913	4.775	8.4508e-05	0.0015603	1.1782	SH3BP5	SH3-domain binding protein 5 (BTK-associated)
4948	-1.2577	-0.002938	-4.7543	8.8947e-05	0.0016264	1.1276	OCA2	oculocutaneous albinism II
7163	-1.2155	0.067218	-4.7253	9.5555e-05	0.0017234	1.0568	TPD52	tumor protein D52
4133	-1.135	0.051507	-4.7071	9.9954e-05	0.0017857	1.0124	MAP2	microtubule-associated protein 2
116441	1.3309	0.12067	4.7031	0.00010094	0.0018008	1.0027	TM4SF18	transmembrane 4 L six family member 18
6474	1.1656	0.094953	4.6872	0.000105	0.0018556	0.96377	SHOX2	short stature homeobox 2
10752	-1.2327	0.19025	-4.657	0.00011316	0.0019657	0.88991	CHL1	cell adhesion molecule with homology to L1CAM (close homolog of L1)
29968	-1.3798	0.15394	-4.6481	0.00011566	0.0019921	0.86831	PSAT1	phosphoserine aminotransferase 1
64711	-1.9926	0.39156	-4.648	0.00011569	0.0019921	0.86806	HS3ST6	heparan sulfate (glucosamine) 3-O-sulfotransferase 6
9963	-1.2746	0.26503	-4.6344	0.00011966	0.0020298	0.83473	SLC23A1	solute carrier family 23 (nucleobase transporters), member 1
84620	-1.5016	0.22151	-4.634	0.00011976	0.0020298	0.83395	ST6GAL2	ST6 beta-galactosamide alpha-2,6-sialyltranferase 2
51361	-1.3765	-0.0072026	-4.6273	0.00012179	0.0020555	0.81735	HOOK1	hook homolog 1 (Drosophila)
6783	-1.5498	0.10946	-4.6267	0.00012196	0.0020555	0.81595	SULT1E1	sulfotransferase family 1E, estrogen-preferring, member 1
395	1.0691	0.020039	4.6243	0.0001227	0.0020608	0.81004	ARHGAP6	Rho GTPase activating protein 6
26263	-1.222	0.18141	-4.6098	0.00012716	0.0021172	0.7748	FBXO22	F-box protein 22
26996	1.1475	-0.018059	4.6005	0.00013011	0.0021549	0.75215	GPR160	G protein-coupled receptor 160
51285	1.0248	0.10709	4.5884	0.0001341	0.0022105	0.72238	RASL12	RAS-like, family 12
221303	1.1843	0.13396	4.5753	0.0001385	0.0022689	0.69055	FAM162B	family with sequence similarity 162, member B
3248	-1.0026	0.03197	-4.5687	0.00014079	0.0022865	0.67442	HPGD	hydroxyprostaglandin dehydrogenase 15-(NAD)
4674	-1.4639	-0.03227	-4.567	0.00014137	0.0022903	0.67036	NAP1L2	nucleosome assembly protein 1-like 2
5672	-1.791	0.096463	-4.5235	0.00015748	0.0024725	0.56399	PSG4	pregnancy specific beta-1-glycoprotein 4
9411	-1.1402	0.35655	-4.52	0.00015885	0.0024861	0.55546	ARHGAP29	Rho GTPase activating protein 29
144568	-1.294	0.048122	-4.5138	0.00016128	0.0024995	0.5405	A2ML1	alpha-2-macroglobulin-like 1
7504	-1.2074	0.17484	-4.5077	0.00016375	0.0025233	0.5255	XK	X-linked Kx blood group (McLeod syndrome)
64919	-1.9952	0.013633	-4.5015	0.0001663	0.0025534	0.5103	BCL11B	B-cell CLL/lymphoma 11B (zinc finger protein)
4130	1.0508	0.10001	4.4947	0.00016911	0.0025755	0.49383	MAP1A	microtubule-associated protein 1A
10855	-1.4156	0.049474	-4.4919	0.0001703	0.0025878	0.48688	HPSE	heparanase
80740	-2.0226	0.039225	-4.4879	0.000172	0.0026046	0.47714	LY6G6C	lymphocyte antigen 6 complex, locus G6C
23581	-1.1132	0.14361	-4.4751	0.00017753	0.002664	0.44595	CASP14	caspase 14, apoptosis-related cysteine peptidase
2995	1.1445	0.10689	4.4744	0.00017785	0.0026646	0.4442	GYPC	glycophorin C (Gerbich blood group)
3090	1.0622	0.043274	4.4627	0.00018305	0.0027252	0.41579	HIC1	hypermethylated in cancer 1
642587	-1.9105	0.1399	-4.4447	0.00019142	0.0028086	0.37181	MIR205HG	MIR205 host gene (non-protein coding)
688	-2.2918	0.027976	-4.4201	0.00020342	0.0029107	0.31196	KLF5	Kruppel-like factor 5 (intestinal)
79870	1.2692	0.13535	4.3831	0.00022297	0.0031325	0.2217	BAALC	brain and acute leukemia, cytoplasmic
23086	-1.9552	0.27208	-4.3482	0.00024309	0.0033407	0.13676	EXPH5	exophilin 5
57530	-1.2535	0.021603	-4.3258	0.00025701	0.0034992	0.082056	CGN	cingulin
85358	1.0487	0.11273	4.321	0.00026004	0.0035258	0.070563	SHANK3	SH3 and multiple ankyrin repeat domains 3
1747	-1.1904	0.007898	-4.3187	0.00026157	0.0035326	0.064804	DLX3	distal-less homeobox 3
79703	-1.6548	0.056681	-4.2777	0.00028948	0.0038193	-0.034778	C11orf80	chromosome 11 open reading frame 80
224	-1.418	0.27627	-4.2749	0.00029153	0.0038386	-0.041696	ALDH3A2	aldehyde dehydrogenase 3 family, member A2
147495	-1.0949	-0.0056288	-4.2744	0.0002919	0.0038397	-0.042948	APCDD1	adenomatosis polyposis coli down-regulated 1
11187	-1.1694	0.064906	-4.2495	0.00031045	0.0040316	-0.10342	PKP3	plakophilin 3
23024	1.0965	0.10152	4.2375	0.0003198	0.0041246	-0.13252	PDZRN3	PDZ domain containing ring finger 3
54587	1.0639	0.20994	4.2296	0.00032612	0.0041816	-0.15172	MXRA8	matrix-remodelling associated 8
3759	-1.2366	0.084234	-4.2187	0.00033502	0.0042751	-0.17814	KCNJ2	potassium inwardly-rectifying channel, subfamily J, member 2
2353	-2.0381	0.018148	-4.1854	0.00036387	0.0045041	-0.25914	FOS	FBJ murine osteosarcoma viral oncogene homolog
56938	-1.1304	-0.029251	-4.1822	0.00036673	0.0045268	-0.26682	ARNTL2	aryl hydrocarbon receptor nuclear translocator-like 2
11076	-1.0862	0.15198	-4.1811	0.00036779	0.0045356	-0.26963	TPPP	tubulin polymerization promoting protein
6317	-2.031	0.96469	-4.1714	0.00037666	0.0046064	-0.293	SERPINB3	serpin peptidase inhibitor, clade B (ovalbumin), member 3
23242	-1.0198	0.0063432	-4.1544	0.00039282	0.0047534	-0.33417	COBL	cordon-bleu homolog (mouse)
170680	-2.6608	0.14983	-4.1543	0.000393	0.0047534	-0.3346	PSORS1C2	psoriasis susceptibility 1 candidate 2
7078	1.1142	0.23145	4.148	0.00039914	0.0048233	-0.3498	TIMP3	TIMP metallopeptidase inhibitor 3
5266	-1.1499	1.7802	-4.1263	0.0004211	0.0049888	-0.40225	PI3	peptidase inhibitor 3, skin-derived
56241	-1.1532	0.047501	-4.122	0.0004257	0.0050203	-0.41288	SUSD2	sushi domain containing 2
23175	1.2627	0.17827	4.1114	0.000437	0.0051216	-0.43854	LPIN1	lipin 1
1960	-1.5626	0.0086054	-4.0917	0.00045872	0.0052733	-0.48601	EGR3	early growth response 3
4162	1.2824	0.0045661	4.0572	0.00049964	0.0056311	-0.5696	MCAM	melanoma cell adhesion molecule
84708	-1.1105	0.020182	-4.0428	0.00051769	0.0057825	-0.6043	LNX1	ligand of numb-protein X 1, E3 ubiquitin protein ligase
9547	-1.3044	0.054732	-4.0426	0.00051789	0.0057825	-0.60468	CXCL14	chemokine (C-X-C motif) ligand 14
10062	1.0256	0.1289	4.0337	0.00052945	0.0058571	-0.62625	NR1H3	nuclear receptor subfamily 1, group H, member 3
53335	-1.476	0.3231	-4.0061	0.00056674	0.006192	-0.69277	BCL11A	B-cell CLL/lymphoma 11A (zinc finger protein)
8910	1.0199	-0.0029724	3.9957	0.00058151	0.0063168	-0.7179	SGCE	sarcoglycan, epsilon
134265	1.1129	0.060689	3.9513	0.00064891	0.0068592	-0.82497	AFAP1L1	actin filament associated protein 1-like 1
4703	-1.0397	0.22863	-3.9484	0.00065344	0.0068887	-0.83176	NEB	nebulin
115677	1.0699	0.14096	3.9136	0.000712	0.0072853	-0.91548	NOSTRIN	nitric oxide synthase trafficker
6744	-1.0378	0.23962	-3.9091	0.00071993	0.0073211	-0.92628	SSFA2	sperm specific antigen 2
63923	1.545	0.030109	3.9048	0.00072772	0.0073833	-0.93677	TNN	tenascin N
389362	-1.1941	0.010056	-3.9027	0.00073147	0.0074156	-0.94178	PSMG4	proteasome (prosome, macropain) assembly chaperone 4
10140	-1.2827	-0.054971	-3.8948	0.00074579	0.0075493	-0.96068	TOB1	transducer of ERBB2, 1
27319	1.0168	0.11713	3.8797	0.00077399	0.0077458	-0.99686	BHLHE22	basic helix-loop-helix family, member e22
4884	-1.328	0.35895	-3.8757	0.00078164	0.0077928	-1.0064	NPTX1	neuronal pentraxin I
1346	1.0576	0.14383	3.874	0.00078504	0.0078091	-1.0107	COX7A1	cytochrome c oxidase subunit VIIa polypeptide 1 (muscle)
57016	-1.7669	-0.019097	-3.8621	0.00080831	0.0079692	-1.0391	AKR1B10	aldo-keto reductase family 1, member B10 (aldose reductase)
401097	1.2635	0.18186	3.8608	0.00081081	0.0079872	-1.0421	C3orf80	chromosome 3 open reading frame 80
10979	1.0222	0.081942	3.8592	0.00081407	0.0080074	-1.046	FERMT2	fermitin family member 2
929	1.0883	0.052111	3.8483	0.00083621	0.0081525	-1.0722	CD14	CD14 molecule
3995	1.05	0.016134	3.8372	0.00085929	0.0083467	-1.0987	FADS3	fatty acid desaturase 3
79827	1.1823	0.10662	3.8325	0.00086931	0.0084255	-1.11	CLMP	CXADR-like membrane protein
4214	-1.2648	0.2302	-3.8105	0.00091757	0.0088028	-1.1625	MAP3K1	mitogen-activated protein kinase kinase kinase 1, E3 ubiquitin protein ligase
51339	1.0564	0.0057566	3.7459	0.0010753	0.0097971	-1.3167	DACT1	dapper, antagonist of beta-catenin, homolog 1 (Xenopus laevis)
9976	-1.2337	0.19328	-3.7096	0.0011754	0.010412	-1.4031	CLEC2B	C-type lectin domain family 2, member B
1001	-1.1132	0.30646	-3.7077	0.0011808	0.010414	-1.4076	CDH3	cadherin 3, type 1, P-cadherin (placental)
338328	1.0816	0.16958	3.6874	0.0012407	0.010827	-1.4556	GPIHBP1	glycosylphosphatidylinositol anchored high density lipoprotein binding protein 1
187	1.1798	0.086927	3.6631	0.0013166	0.011281	-1.5132	APLNR	apelin receptor
64407	1.2811	-0.014343	3.6346	0.0014116	0.011955	-1.5807	RGS18	regulator of G-protein signaling 18
10449	1.068	0.059054	3.6142	0.0014837	0.012402	-1.6289	ACAA2	acetyl-CoA acyltransferase 2
256435	1.0013	0.18567	3.6085	0.0015045	0.012556	-1.6424	ST6GALNAC3	ST6 (alpha-N-acetyl-neuraminyl-2,3-beta-galactosyl-1,3)-N-acetylgalactosaminide alpha-2,6-sialyltransferase 3
8490	1.1549	0.016697	3.598	0.0015437	0.012827	-1.6673	RGS5	regulator of G-protein signaling 5
170689	1.2101	0.1123	3.5599	0.0016936	0.013594	-1.7569	ADAMTS15	ADAM metallopeptidase with thrombospondin type 1 motif, 15
5783	-1.5473	0.2067	-3.555	0.0017136	0.013724	-1.7683	PTPN13	protein tyrosine phosphatase, non-receptor type 13 (APO-1/CD95 (Fas)-associated phosphatase)
10082	1.0647	0.077006	3.5489	0.0017395	0.013803	-1.7828	GPC6	glypican 6
4921	1.089	0.053316	3.5387	0.0017829	0.014082	-1.8066	DDR2	discoidin domain receptor tyrosine kinase 2
3764	1.0083	0.11163	3.5373	0.0017893	0.014122	-1.8101	KCNJ8	potassium inwardly-rectifying channel, subfamily J, member 8
5327	1.0615	0.077978	3.503	0.0019444	0.014962	-1.8903	PLAT	plasminogen activator, tissue
10205	-1.0886	0.0041715	-3.4896	0.0020086	0.015306	-1.9216	MPZL2	myelin protein zero-like 2
11045	-1.4925	0.42604	-3.4836	0.0020381	0.015432	-1.9357	UPK1A	uroplakin 1A
23353	-1.1792	0.21662	-3.4765	0.0020734	0.015592	-1.9523	SUN1	Sad1 and UNC84 domain containing 1
3479	1.2893	0.088508	3.4489	0.0022166	0.016341	-2.0166	IGF1	insulin-like growth factor 1 (somatomedin C)
55273	1.1498	0.086072	3.4346	0.0022944	0.016719	-2.0499	TMEM100	transmembrane protein 100
5874	-1.2523	0.000438	-3.429	0.0023258	0.016862	-2.063	RAB27B	RAB27B, member RAS oncogene family
477	1.1012	0.043645	3.425	0.0023486	0.016976	-2.0724	ATP1A2	ATPase, Na+/K+ transporting, alpha 2 polypeptide
10398	1.0606	0.03889	3.359	0.0027535	0.019058	-2.2253	MYL9	myosin, light chain 9, regulatory
54674	1.2929	0.33192	3.354	0.0027869	0.019189	-2.2369	LRRN3	leucine rich repeat neuronal 3
5919	1.2625	0.10637	3.3419	0.0028691	0.019561	-2.2648	RARRES2	retinoic acid receptor responder (tazarotene induced) 2
55335	1.0873	0.20261	3.34	0.002882	0.019629	-2.2691	NIPSNAP3B	nipsnap homolog 3B (C. elegans)
7837	1.107	0.21007	3.3296	0.0029553	0.019991	-2.2932	PXDN	peroxidasin homolog (Drosophila)
26577	1.0051	0.10529	3.3261	0.0029795	0.020066	-2.301	PCOLCE2	procollagen C-endopeptidase enhancer 2
9355	1.4368	0.018262	3.3142	0.0030664	0.020479	-2.3286	LHX2	LIM homeobox 2
2247	1.009	0.13856	3.2944	0.003215	0.021233	-2.374	FGF2	fibroblast growth factor 2 (basic)
9104	1.0302	0.010493	3.2904	0.0032459	0.021359	-2.3832	RGN	regucalcin (senescence marker protein-30)
10003	1.0777	0.19489	3.2371	0.0036874	0.023324	-2.5052	NAALAD2	N-acetylated alpha-linked acidic dipeptidase 2
5914	2.024	0.10849	3.2181	0.0038578	0.024057	-2.5485	RARA	retinoic acid receptor, alpha
4916	1.0873	0.34943	3.2151	0.0038856	0.024197	-2.5553	NTRK3	neurotrophic tyrosine kinase, receptor, type 3
6690	-1.4051	0.11014	-3.2017	0.0040118	0.024776	-2.5858	SPINK1	serine peptidase inhibitor, Kazal type 1
115908	1.0848	-0.0504	3.1995	0.0040327	0.024858	-2.5908	CTHRC1	collagen triple helix repeat containing 1
7128	-1.0616	0.068984	-3.1475	0.0045622	0.027082	-2.7085	TNFAIP3	tumor necrosis factor, alpha-induced protein 3
100505881	1.0192	0.08117	3.146	0.0045789	0.027157	-2.712	MAGI2-AS3	MAGI2 antisense RNA 3 (non-protein coding)
256076	-1.7547	-0.025621	-3.1189	0.0048811	0.028414	-2.7729	COL6A5	collagen, type VI, alpha 5
7850	-1.522	0.060645	-3.1006	0.0050966	0.029397	-2.814	IL1R2	interleukin 1 receptor, type II
283078	1.0511	0.15859	3.0719	0.0054543	0.030749	-2.8785	MKX	mohawk homeobox
3045	1.0763	0.30844	3.0474	0.0057769	0.031927	-2.933	HBD	hemoglobin, delta
3038	-1.1991	0.24556	-3.0462	0.0057939	0.032008	-2.9358	HAS3	hyaluronan synthase 3
8322	1.1382	0.24282	3.0447	0.0058136	0.032104	-2.9391	FZD4	frizzled family receptor 4
22808	1.0156	0.067962	3.0426	0.0058425	0.03221	-2.9438	MRAS	muscle RAS oncogene homolog
27074	-1.1416	0.14427	-3.0086	0.0063267	0.034077	-3.0193	LAMP3	lysosomal-associated membrane protein 3
1602	1.209	0.06088	2.9929	0.0065641	0.035021	-3.0541	DACH1	dachshund homolog 1 (Drosophila)
5091	1.2075	0.042076	2.9864	0.0066644	0.03544	-3.0685	PC	pyruvate carboxylase
9076	-2.3234	-0.015072	-2.9735	0.0068672	0.03627	-3.0969	CLDN1	claudin 1
441666	1.0815	0.26593	2.9452	0.007336	0.037988	-3.1593	LOC441666	zinc finger protein 91 pseudogene
8309	1.0144	0.3114	2.9321	0.007562	0.038808	-3.1879	ACOX2	acyl-CoA oxidase 2, branched chain
54988	1.0231	0.24461	2.9226	0.0077311	0.039334	-3.2088	ACSM5	acyl-CoA synthetase medium-chain family member 5
6695	1.0415	-0.011811	2.9164	0.0078423	0.039737	-3.2223	SPOCK1	sparc/osteonectin, cwcv and kazal-like domains proteoglycan (testican) 1
116362	1.0512	0.070333	2.878	0.0085721	0.042144	-3.3062	RBP7	retinol binding protein 7, cellular
8639	1.2866	-0.042786	2.8711	0.0087102	0.042632	-3.3212	AOC3	amine oxidase, copper containing 3 (vascular adhesion protein 1)
53354	-1.1202	0.13396	-2.8617	0.0089011	0.043326	-3.3416	PANK1	pantothenate kinase 1
10631	-1.0537	0.24364	-2.8569	0.0090001	0.043711	-3.352	POSTN	periostin, osteoblast specific factor
3745	1.0299	0.53128	2.8531	0.0090773	0.043957	-3.36	KCNB1	potassium voltage-gated channel, Shab-related subfamily, member 1
84417	1.1007	0.11484	2.8391	0.0093752	0.044936	-3.3904	C2orf40	chromosome 2 open reading frame 40
94274	1.065	0.16724	2.8373	0.0094149	0.045011	-3.3944	PPP1R14A	protein phosphatase 1, regulatory (inhibitor) subunit 14A
7881	1.1071	0.11509	2.8303	0.0095671	0.04561	-3.4094	KCNAB1	potassium voltage-gated channel, shaker-related subfamily, beta member 1
55269	-1.0336	0.2334	-2.8052	0.010134	0.047511	-3.4635	PSPC1	paraspeckle component 1
1739	-1.1047	0.12429	-2.7983	0.010295	0.04798	-3.4782	DLG1	discs, large homolog 1 (Drosophila)
1459	-0.96064	0.16355	-10.909	1.7114e-10	4.8136e-08	14.191	CSNK2A2	casein kinase 2, alpha prime polypeptide
10928	-0.88739	0.16451	-10.853	1.8879e-10	5.1997e-08	14.094	RALBP1	ralA binding protein 1
23143	-0.92996	0.2479	-10.796	2.0877e-10	5.6326e-08	13.996	LRCH1	leucine-rich repeats and calponin homology (CH) domain containing 1
7477	-0.94594	0.20997	-10.49	3.6099e-10	8.6768e-08	13.457	WNT7B	wingless-type MMTV integration site family, member 7B
6801	-0.65146	0.084133	-9.8912	1.0884e-09	2.1159e-07	12.37	STRN	striatin, calmodulin binding protein
57719	-0.93124	0.19397	-9.4186	2.6802e-09	4.3744e-07	11.479	ANO8	anoctamin 8
2803	-0.84207	0.11603	-9.326	3.2082e-09	4.9833e-07	11.301	GOLGA4	golgin A4
51696	-0.76806	0.086506	-9.2632	3.627e-09	5.3876e-07	11.18	HECA	headcase homolog (Drosophila)
79096	-0.81347	0.12013	-9.2426	3.7761e-09	5.4858e-07	11.14	C11orf49	chromosome 11 open reading frame 49
145748	-0.84344	0.16169	-9.1727	4.3319e-09	6.0923e-07	11.004	LYSMD4	LysM, putative peptidoglycan-binding, domain containing 4
55288	-0.79538	0.18849	-9.099	5.0096e-09	6.7579e-07	10.86	RHOT1	ras homolog family member T1
51123	-0.68709	0.028908	-9.0745	5.2577e-09	6.857e-07	10.812	ZNF706	zinc finger protein 706
164091	-0.95418	-0.049429	-9.0665	5.3425e-09	6.857e-07	10.796	PAQR7	progestin and adipoQ receptor family member VII
51506	-0.51919	0.052706	-8.9628	6.5649e-09	8.2655e-07	10.592	UFC1	ubiquitin-fold modifier conjugating enzyme 1
84260	-0.93453	0.15198	-8.8328	8.5186e-09	1.0266e-06	10.333	TCHP	trichoplein, keratin filament binding
6256	-0.92961	0.17037	-8.8012	9.0773e-09	1.0811e-06	10.27	RXRA	retinoid X receptor, alpha
25921	-0.69647	-0.0055554	-8.7829	9.4196e-09	1.1119e-06	10.233	ZDHHC5	zinc finger, DHHC-type containing 5
1460	-0.81578	0.12146	-8.7655	9.7563e-09	1.1216e-06	10.198	CSNK2B	casein kinase 2, beta polypeptide
80086	-0.81922	-0.015434	-8.7655	9.7566e-09	1.1216e-06	10.198	TUBA4B	tubulin, alpha 4b (pseudogene)
317671	-0.97373	0.24619	-8.6376	1.2646e-08	1.4049e-06	9.9408	RFESD	Rieske (Fe-S) domain containing
55187	-0.56049	0.13207	-8.5575	1.4893e-08	1.6271e-06	9.7784	VPS13D	vacuolar protein sorting 13 homolog D (S. cerevisiae)
55585	-0.67673	0.09978	-8.5048	1.6593e-08	1.7981e-06	9.671	UBE2Q1	ubiquitin-conjugating enzyme E2Q family member 1
10422	-0.71441	0.1549	-8.4758	1.7615e-08	1.878e-06	9.6116	UBAC1	UBA domain containing 1
8702	-0.91883	0.074163	-8.4452	1.8758e-08	1.9823e-06	9.5491	B4GALT4	UDP-Gal:betaGlcNAc beta 1,4- galactosyltransferase, polypeptide 4
54897	-0.76876	0.040943	-8.4418	1.8893e-08	1.9823e-06	9.542	CASZ1	castor zinc finger 1
147179	-0.41579	0.080484	-8.3305	2.3786e-08	2.2838e-06	9.3131	WIPF2	WAS/WASL interacting protein family, member 2
7994	-0.61353	0.15481	-8.2575	2.7692e-08	2.6149e-06	9.1618	KAT6A	K(lysine) acetyltransferase 6A
23233	-0.96765	0.095984	-8.2491	2.8181e-08	2.6423e-06	9.1444	EXOC6B	exocyst complex component 6B
2145	0.45169	0.04716	8.1575	3.4143e-08	3.1239e-06	8.9535	EZH1	enhancer of zeste homolog 1 (Drosophila)
23016	-0.78748	0.070205	-8.1061	3.8043e-08	3.3754e-06	8.8459	EXOSC7	exosome component 7
132864	-0.89686	0.099484	-8.0595	4.1977e-08	3.6336e-06	8.748	CPEB2	cytoplasmic polyadenylation element binding protein 2
121665	-0.75288	0.080378	-8.0586	4.2053e-08	3.6336e-06	8.7462	SPPL3	signal peptide peptidase like 3
64795	-0.81976	0.23125	-8.0485	4.2963e-08	3.6881e-06	8.7249	RMND5A	required for meiotic nuclear division 5 homolog A (S. cerevisiae)
11177	-0.7623	-0.048755	-7.972	5.0527e-08	4.2818e-06	8.5635	BAZ1A	bromodomain adjacent to zinc finger domain, 1A
132946	-0.83437	0.042053	-7.9126	5.7343e-08	4.7633e-06	8.4375	ARL9	ADP-ribosylation factor-like 9
26135	-0.74733	0.080034	-7.8242	6.9288e-08	5.5853e-06	8.2491	SERBP1	SERPINE1 mRNA binding protein 1
1288	-0.80095	0.11442	-7.8053	7.2143e-08	5.7802e-06	8.2089	COL4A6	collagen, type IV, alpha 6
94107	-0.46554	0.10133	-7.7859	7.5217e-08	5.9902e-06	8.1674	TMEM203	transmembrane protein 203
22906	-0.76163	0.13031	-7.7009	9.036e-08	7.0384e-06	7.9847	TRAK1	trafficking protein, kinesin binding 1
3636	0.62455	-0.030846	7.6537	1.0007e-07	7.5143e-06	7.883	INPPL1	inositol polyphosphate phosphatase-like 1
1054	-0.56277	0.1244	-7.6528	1.0026e-07	7.5143e-06	7.8811	CEBPG	CCAAT/enhancer binding protein (C/EBP), gamma
6416	-0.52091	-0.010957	-7.6486	1.0117e-07	7.5143e-06	7.8721	MAP2K4	mitogen-activated protein kinase kinase 4
25904	-0.4967	-0.024256	-7.6449	1.02e-07	7.5332e-06	7.864	CNOT10	CCR4-NOT transcription complex, subunit 10
65125	-0.61823	0.12699	-7.5661	1.2107e-07	8.6984e-06	7.6932	WNK1	WNK lysine deficient protein kinase 1
150864	-0.85775	0.079785	-7.563	1.2188e-07	8.7097e-06	7.6866	FAM117B	family with sequence similarity 117, member B
6199	-0.9519	-0.038208	-7.5598	1.2275e-07	8.7196e-06	7.6795	RPS6KB2	ribosomal protein S6 kinase, 70kDa, polypeptide 2
9925	-0.68999	0.055408	-7.5574	1.234e-07	8.7196e-06	7.6743	ZBTB5	zinc finger and BTB domain containing 5
79784	-0.96579	0.1752	-7.5551	1.24e-07	8.7196e-06	7.6694	MYH14	myosin, heavy chain 14, non-muscle
22903	-0.69146	0.11084	-7.528	1.3156e-07	9.1059e-06	7.6104	BTBD3	BTB (POZ) domain containing 3
4245	0.62899	-0.046571	7.5135	1.3579e-07	9.2531e-06	7.5789	MGAT1	mannosyl (alpha-1,3-)-glycoprotein beta-1,2-N-acetylglucosaminyltransferase
873	-0.92797	-0.00994	-7.5043	1.3855e-07	9.3285e-06	7.5589	CBR1	carbonyl reductase 1
2074	-0.61291	0.078275	-7.5034	1.3884e-07	9.3285e-06	7.5568	ERCC6	excision repair cross-complementing rodent repair deficiency, complementation group 6
4848	-0.50294	0.055685	-7.5028	1.3901e-07	9.3285e-06	7.5555	CNOT2	CCR4-NOT transcription complex, subunit 2
254065	-0.60522	-0.008746	-7.449	1.5642e-07	1.0298e-05	7.438	BRWD3	bromodomain and WD repeat domain containing 3
125488	-0.86795	0.07919	-7.4485	1.5658e-07	1.0298e-05	7.437	TTC39C	tetratricopeptide repeat domain 39C
57148	-0.51285	0.14213	-7.4324	1.6222e-07	1.0612e-05	7.4017	RALGAPB	Ral GTPase activating protein, beta subunit (non-catalytic)
84678	-0.84357	-0.018337	-7.4279	1.6383e-07	1.0612e-05	7.3918	KDM2B	lysine (K)-specific demethylase 2B
55048	-0.48015	0.053237	-7.4099	1.7044e-07	1.0885e-05	7.3524	VPS37C	vacuolar protein sorting 37 homolog C (S. cerevisiae)
4163	-0.80689	0.11809	-7.3065	2.1415e-07	1.3532e-05	7.1249	MCC	mutated in colorectal cancers
57636	-0.87783	0.10746	-7.2827	2.2575e-07	1.4144e-05	7.0723	ARHGAP23	Rho GTPase activating protein 23
7343	-0.45519	0.11901	-7.2499	2.4281e-07	1.5141e-05	6.9997	UBTF	upstream binding transcription factor, RNA polymerase I
7005	-0.83821	-0.003548	-7.2261	2.5598e-07	1.5785e-05	6.947	TEAD3	TEA domain family member 3
57493	0.8353	-0.039125	7.1714	2.8919e-07	1.7699e-05	6.8254	HEG1	HEG homolog 1 (zebrafish)
55102	-0.86271	0.147	-7.1511	3.0257e-07	1.8433e-05	6.7804	ATG2B	ATG2 autophagy related 2 homolog B (S. cerevisiae)
5869	-0.5384	0.11711	-7.0495	3.7991e-07	2.2726e-05	6.5534	RAB5B	RAB5B, member RAS oncogene family
56916	-0.7239	0.043081	-7.0439	3.8476e-07	2.2817e-05	6.5408	SMARCAD1	SWI/SNF-related, matrix-associated actin-dependent regulator of chromatin, subfamily a, containing DEAD/H box 1
23185	-0.45142	0.068978	-7.0418	3.8661e-07	2.2817e-05	6.536	LARP4B	La ribonucleoprotein domain family, member 4B
100131454	-0.53744	0.10729	-7.0321	3.9516e-07	2.3121e-05	6.5142	DBIL5P	diazepam binding inhibitor-like 5, pseudogene
10411	0.88542	0.18769	7.0319	3.9527e-07	2.3121e-05	6.5139	RAPGEF3	Rap guanine nucleotide exchange factor (GEF) 3
56654	0.64858	0.076504	7.0277	3.9901e-07	2.3136e-05	6.5045	NPDC1	neural proliferation, differentiation and control, 1
163259	-0.87381	-0.0012576	-6.9991	4.2558e-07	2.425e-05	6.4403	DENND2C	DENN/MADD domain containing 2C
51143	-0.79126	0.038344	-6.9967	4.279e-07	2.4278e-05	6.4348	DYNC1LI1	dynein, cytoplasmic 1, light intermediate chain 1
1810	-0.70514	0.1178	-6.993	4.3145e-07	2.4375e-05	6.4266	DR1	down-regulator of transcription 1, TBP-binding (negative cofactor 2)
8945	-0.56711	0.030073	-6.9837	4.4064e-07	2.4788e-05	6.4056	BTRC	beta-transducin repeat containing E3 ubiquitin protein ligase
23200	-0.79539	0.056883	-6.949	4.7661e-07	2.6474e-05	6.3273	ATP11B	ATPase, class VI, type 11B
9610	-0.45179	-0.030891	-6.8736	5.6534e-07	3.0947e-05	6.1571	RIN1	Ras and Rab interactor 1
23632	-0.66412	0.053067	-6.8709	5.6884e-07	3.0947e-05	6.151	CA14	carbonic anhydrase XIV
116159	0.9924	0.11729	6.8594	5.8395e-07	3.1509e-05	6.1248	CYYR1	cysteine/tyrosine-rich 1
54407	-0.74328	-0.039383	-6.8511	5.9501e-07	3.1786e-05	6.1061	SLC38A2	solute carrier family 38, member 2
79690	-0.85234	0.15032	-6.8484	5.9869e-07	3.1786e-05	6.1	GAL3ST4	galactose-3-O-sulfotransferase 4
4931	-0.4218	0.021148	-6.8458	6.0224e-07	3.1846e-05	6.0941	NVL	nuclear VCP-like
80262	-0.52068	0.065192	-6.8353	6.1685e-07	3.236e-05	6.0702	C16orf70	chromosome 16 open reading frame 70
5927	-0.56938	0.15398	-6.8066	6.5851e-07	3.4274e-05	6.005	KDM5A	lysine (K)-specific demethylase 5A
11164	-0.56833	0.078955	-6.7858	6.9049e-07	3.5657e-05	5.9577	NUDT5	nudix (nucleoside diphosphate linked moiety X)-type motif 5
8541	-0.83251	0.11718	-6.7827	6.9534e-07	3.5768e-05	5.9508	PPFIA3	protein tyrosine phosphatase, receptor type, f polypeptide (PTPRF), interacting protein (liprin), alpha 3
23005	-0.84884	0.095222	-6.7799	6.9986e-07	3.5861e-05	5.9443	MAPKBP1	mitogen-activated protein kinase binding protein 1
79412	-0.95497	0.091765	-6.7508	7.4781e-07	3.8041e-05	5.8782	KREMEN2	kringle containing transmembrane protein 2
79828	-0.7774	0.17691	-6.7295	7.8528e-07	3.9656e-05	5.8295	METTL8	methyltransferase like 8
123606	-0.39062	0.076116	-6.7291	7.8593e-07	3.9656e-05	5.8286	NIPA1	non imprinted in Prader-Willi/Angelman syndrome 1
51552	-0.44568	0.056959	-6.7136	8.1439e-07	4.0936e-05	5.7932	RAB14	RAB14, member RAS oncogene family
84975	-0.81442	0.050959	-6.6999	8.4027e-07	4.1918e-05	5.762	MFSD5	major facilitator superfamily domain containing 5
5550	-0.60774	-0.058492	-6.6971	8.4564e-07	4.2028e-05	5.7556	PREP	prolyl endopeptidase
347404	-0.83464	0.0648	-6.6683	9.0351e-07	4.4239e-05	5.6896	LANCL3	LanC lantibiotic synthetase component C-like 3 (bacterial)
79188	-0.44227	0.094694	-6.6664	9.0751e-07	4.427e-05	5.6852	TMEM43	transmembrane protein 43
5515	-0.78141	0.034191	-6.6498	9.4272e-07	4.5651e-05	5.6473	PPP2CA	protein phosphatase 2, catalytic subunit, alpha isozyme
81565	-0.81286	0.1275	-6.6294	9.8803e-07	4.7671e-05	5.6005	NDEL1	nudE nuclear distribution E homolog (A. nidulans)-like 1
221061	0.72829	0.091568	6.6237	1.0011e-06	4.7937e-05	5.5874	FAM171A1	family with sequence similarity 171, member A1
23099	-0.67873	0.086318	-6.6107	1.0316e-06	4.9056e-05	5.5575	ZBTB43	zinc finger and BTB domain containing 43
23369	-0.52205	0.068982	-6.565	1.1462e-06	5.3731e-05	5.4525	PUM2	pumilio homolog 2 (Drosophila)
9562	-0.71232	-0.031016	-6.5499	1.1867e-06	5.5437e-05	5.4178	MINPP1	multiple inositol-polyphosphate phosphatase 1
4756	-0.72931	0.11494	-6.5435	1.2046e-06	5.5979e-05	5.4029	NEO1	neogenin 1
23167	-0.49178	0.037645	-6.5157	1.2847e-06	5.9176e-05	5.3387	EFR3A	EFR3 homolog A (S. cerevisiae)
80232	-0.92988	0.1736	-6.4957	1.3455e-06	6.1762e-05	5.2926	WDR26	WD repeat domain 26
55796	-0.89803	0.19793	-6.4471	1.5062e-06	6.8427e-05	5.1801	MBNL3	muscleblind-like splicing regulator 3
9223	-0.64478	0.13809	-6.4041	1.6646e-06	7.5106e-05	5.0805	MAGI1	membrane associated guanylate kinase, WW and PDZ domain containing 1
91298	-0.88863	-0.044488	-6.3866	1.7338e-06	7.796e-05	5.0399	C12orf29	chromosome 12 open reading frame 29
81573	-0.68281	0.13114	-6.3755	1.7792e-06	7.8572e-05	5.0141	ANKRD13C	ankyrin repeat domain 13C
348793	-0.63341	-0.048278	-6.375	1.7813e-06	7.8572e-05	5.0129	WDR53	WD repeat domain 53
131408	-0.66214	0.099695	-6.3557	1.8635e-06	8.1412e-05	4.968	FAM131A	family with sequence similarity 131, member A
55226	-0.4025	-0.025118	-6.3551	1.8659e-06	8.1412e-05	4.9667	NAT10	N-acetyltransferase 10 (GCN5-related)
10434	-0.80419	-0.030961	-6.337	1.9467e-06	8.4582e-05	4.9244	LYPLA1	lysophospholipase I
9168	0.55564	-0.011246	6.3355	1.9534e-06	8.4582e-05	4.921	TMSB10	thymosin beta 10
26953	-0.45482	0.07061	-6.3346	1.9578e-06	8.4582e-05	4.9188	RANBP6	RAN binding protein 6
7102	0.8838	-0.0019821	6.3291	1.9829e-06	8.5389e-05	4.9061	TSPAN7	tetraspanin 7
55534	-0.88679	0.070889	-6.2878	2.1843e-06	9.285e-05	4.8097	MAML3	mastermind-like 3 (Drosophila)
90550	-0.78967	-0.024999	-6.281	2.2194e-06	9.4041e-05	4.7938	MCU	mitochondrial calcium uniporter
1609	-0.55655	0.041754	-6.2745	2.2535e-06	9.518e-05	4.7786	DGKQ	diacylglycerol kinase, theta 110kDa
84925	-0.80122	0.14409	-6.2729	2.2616e-06	9.5218e-05	4.775	DIRC2	disrupted in renal carcinoma 2
23151	-0.65474	0.026134	-6.2689	2.2832e-06	9.5461e-05	4.7655	GRAMD4	GRAM domain containing 4
9425	-0.59225	-0.0051488	-6.2686	2.2848e-06	9.5461e-05	4.7648	CDYL	chromodomain protein, Y-like
7884	-0.33442	-0.046912	-6.2632	2.3138e-06	9.619e-05	4.7523	SLBP	stem-loop binding protein
7403	-0.56447	0.059675	-6.2393	2.4473e-06	0.00010079	4.6964	KDM6A	lysine (K)-specific demethylase 6A
10420	-0.58265	-0.013819	-6.2205	2.5575e-06	0.000105	4.6525	TESK2	testis-specific kinase 2
58494	0.86012	0.098862	6.2168	2.5799e-06	0.00010557	4.6438	JAM2	junctional adhesion molecule 2
6261	-0.97474	0.20388	-6.2156	2.5874e-06	0.00010557	4.6409	RYR1	ryanodine receptor 1 (skeletal)
55605	-0.98526	0.1734	-6.2123	2.6074e-06	0.00010574	4.6332	KIF21A	kinesin family member 21A
23244	-0.37441	0.013806	-6.1995	2.6876e-06	0.00010866	4.603	PDS5A	PDS5, regulator of cohesion maintenance, homolog A (S. cerevisiae)
6314	-0.77553	0.034675	-6.1593	2.9539e-06	0.00011869	4.5089	ATXN7	ataxin 7
5600	0.63288	0.050499	6.1559	2.9777e-06	0.00011929	4.5009	MAPK11	mitogen-activated protein kinase 11
200558	-0.80296	0.053604	-6.1438	3.0642e-06	0.00012202	4.4724	APLF	aprataxin and PNKP like factor
339488	-0.63304	-0.015002	-6.1341	3.1351e-06	0.00012446	4.4496	TFAP2E	transcription factor AP-2 epsilon (activating enhancer binding protein 2 epsilon)
55503	-0.55989	0.058261	-6.096	3.4307e-06	0.00013479	4.3598	TRPV6	transient receptor potential cation channel, subfamily V, member 6
8661	-0.53661	0.11938	-6.0854	3.5177e-06	0.00013758	4.3349	EIF3A	eukaryotic translation initiation factor 3, subunit A
116225	-0.46593	-0.044094	-6.0814	3.5509e-06	0.00013847	4.3255	ZMYND19	zinc finger, MYND-type containing 19
51293	0.58752	-0.010938	6.0735	3.6178e-06	0.00014011	4.3069	CD320	CD320 molecule
286262	-0.56242	0.091008	-6.0731	3.6213e-06	0.00014011	4.306	TPRN	taperin
8808	-0.96469	0.024449	-6.0727	3.6246e-06	0.00014011	4.3051	IL1RL2	interleukin 1 receptor-like 2
440498	-0.69093	0.033808	-6.0694	3.6534e-06	0.00014081	4.2972	HSBP1L1	heat shock factor binding protein 1-like 1
63826	-0.62928	0.090705	-6.065	3.6916e-06	0.00014187	4.2868	SRR	serine racemase
54795	-0.59113	0.062846	-6.0503	3.822e-06	0.00014603	4.2523	TRPM4	transient receptor potential cation channel, subfamily M, member 4
257397	-0.48762	0.080105	-6.0463	3.8585e-06	0.000147	4.2428	TAB3	TGF-beta activated kinase 1/MAP3K7 binding protein 3
126820	-0.6579	0.10213	-6.0437	3.8825e-06	0.00014749	4.2366	WDR63	WD repeat domain 63
57689	0.66665	0.083763	6.0214	4.0934e-06	0.00015461	4.1839	LRRC4C	leucine rich repeat containing 4C
57614	-0.95691	0.018246	-6.0184	4.1227e-06	0.00015528	4.1768	KIAA1468	KIAA1468
140459	-0.42246	-0.031411	-6.0124	4.1822e-06	0.00015707	4.1626	ASB6	ankyrin repeat and SOCS box containing 6
8725	-0.53974	0.089795	-5.9816	4.4995e-06	0.00016755	4.0897	URI1	URI1, prefoldin-like chaperone
474344	0.99242	0.065947	5.9788	4.5291e-06	0.00016755	4.0832	GIMAP6	GTPase, IMAP family member 6
51621	-0.5451	0.069466	-5.9773	4.5449e-06	0.00016755	4.0797	KLF13	Kruppel-like factor 13
55065	-0.7285	0.07573	-5.9769	4.5498e-06	0.00016755	4.0786	SLC52A1	solute carrier family 52, riboflavin transporter, member 1
6530	-0.70405	0.11457	-5.9737	4.5841e-06	0.00016834	4.0712	SLC6A2	solute carrier family 6 (neurotransmitter transporter, noradrenalin), member 2
6480	0.57708	0.058862	5.9629	4.7033e-06	0.00017224	4.0456	ST6GAL1	ST6 beta-galactosamide alpha-2,6-sialyltranferase 1
10314	-0.55158	0.014984	-5.9555	4.787e-06	0.00017482	4.0281	LANCL1	LanC lantibiotic synthetase component C-like 1 (bacterial)
55536	-0.90902	0.037785	-5.9508	4.8413e-06	0.00017583	4.0168	CDCA7L	cell division cycle associated 7-like
382	-0.92768	-0.032012	-5.9233	5.1694e-06	0.00018723	3.9515	ARF6	ADP-ribosylation factor 6
26130	-0.48914	0.050081	-5.9214	5.1922e-06	0.00018754	3.9471	GAPVD1	GTPase activating protein and VPS9 domains 1
27042	-0.67603	0.072177	-5.8928	5.5594e-06	0.00020026	3.8791	DIEXF	digestive organ expansion factor homolog (zebrafish)
10294	-0.36244	-0.038317	-5.8881	5.6217e-06	0.00020195	3.868	DNAJA2	DnaJ (Hsp40) homolog, subfamily A, member 2
908	-0.39233	-0.049625	-5.8857	5.6541e-06	0.00020257	3.8623	CCT6A	chaperonin containing TCP1, subunit 6A (zeta 1)
3714	-0.71605	0.14244	-5.8845	5.6697e-06	0.00020258	3.8596	JAG2	jagged 2
5567	0.75157	0.027547	5.8794	5.7399e-06	0.00020344	3.8473	PRKACB	protein kinase, cAMP-dependent, catalytic, beta
2817	-0.82155	0.08756	-5.8724	5.8357e-06	0.00020628	3.8308	GPC1	glypican 1
6324	0.84492	0.05671	5.8534	6.1079e-06	0.00021533	3.7854	SCN1B	sodium channel, voltage-gated, type I, beta subunit
10773	-0.57842	0.033497	-5.8483	6.1827e-06	0.00021738	3.7733	ZBTB6	zinc finger and BTB domain containing 6
10266	0.75869	0.074249	5.8431	6.2593e-06	0.00021949	3.7611	RAMP2	receptor (G protein-coupled) activity modifying protein 2
2739	-0.54156	0.035977	-5.8284	6.4839e-06	0.00022616	3.726	GLO1	glyoxalase I
55760	-0.45369	-0.04871	-5.8273	6.5009e-06	0.00022616	3.7234	DHX32	DEAH (Asp-Glu-Ala-His) box polypeptide 32
54883	-0.6233	-0.0064643	-5.8211	6.5979e-06	0.00022799	3.7086	CWC25	CWC25 spliceosome-associated protein homolog (S. cerevisiae)
10565	-0.45583	-0.037297	-5.8194	6.6247e-06	0.00022799	3.7046	ARFGEF1	ADP-ribosylation factor guanine nucleotide-exchange factor 1 (brefeldin A-inhibited)
57449	-0.75441	0.11048	-5.8179	6.6494e-06	0.00022799	3.7009	PLEKHG5	pleckstrin homology domain containing, family G (with RhoGef domain) member 5
3895	-0.56125	-0.024975	-5.8174	6.657e-06	0.00022799	3.6998	KTN1	kinectin 1 (kinesin receptor)
59338	-0.80869	0.015686	-5.8102	6.7731e-06	0.00023018	3.6826	PLEKHA1	pleckstrin homology domain containing, family A (phosphoinositide binding specific) member 1
55276	-0.7399	0.045796	-5.7929	7.0596e-06	0.00023797	3.6413	PGM2	phosphoglucomutase 2
92	-0.63392	0.13007	-5.7922	7.0702e-06	0.00023797	3.6398	ACVR2A	activin A receptor, type IIA
10370	-0.94653	0.037696	-5.7871	7.1586e-06	0.0002402	3.6275	CITED2	Cbp/p300-interacting transactivator, with Glu/Asp-rich carboxy-terminal domain, 2
54346	-0.89193	0.074381	-5.7749	7.3696e-06	0.00024541	3.5986	UNC93A	unc-93 homolog A (C. elegans)
80209	-0.57962	0.058378	-5.7652	7.5435e-06	0.00024994	3.5753	PROSER1	proline and serine rich 1
51162	0.84694	0.13975	5.764	7.5657e-06	0.00025004	3.5724	EGFL7	EGF-like-domain, multiple 7
8766	-0.57695	0.069787	-5.7612	7.6162e-06	0.00025109	3.5658	RAB11A	RAB11A, member RAS oncogene family
283385	-0.61088	0.11428	-5.7563	7.7075e-06	0.00025347	3.5539	MORN3	MORN repeat containing 3
50628	-0.61397	0.0036511	-5.7537	7.7553e-06	0.00025427	3.5478	GEMIN4	gem (nuclear organelle) associated protein 4
5422	-0.46547	-0.025776	-5.7513	7.8006e-06	0.00025427	3.542	POLA1	polymerase (DNA directed), alpha 1, catalytic subunit
116983	-0.81433	0.083005	-5.7504	7.8164e-06	0.00025427	3.54	ACAP3	ArfGAP with coiled-coil, ankyrin repeat and PH domains 3
84133	-0.73259	0.020303	-5.7498	7.8281e-06	0.00025427	3.5385	ZNRF3	zinc and ring finger 3
400916	0.91749	0.22226	5.7391	8.0312e-06	0.00026023	3.513	CHCHD10	coiled-coil-helix-coiled-coil-helix domain containing 10
54815	-0.48444	0.043956	-5.7285	8.2381e-06	0.00026628	3.4877	GATAD2A	GATA zinc finger domain containing 2A
9651	-0.75226	0.085174	-5.722	8.3688e-06	0.00026984	3.472	PLCH2	phospholipase C, eta 2
8655	-0.52282	-0.058636	-5.7188	8.434e-06	0.0002704	3.4643	DYNLL1	dynein, light chain, LC8-type 1
1643	-0.82662	0.13155	-5.7186	8.4373e-06	0.0002704	3.4639	DDB2	damage-specific DNA binding protein 2, 48kDa
10656	0.73076	0.14255	5.7181	8.4474e-06	0.0002704	3.4627	KHDRBS3	KH domain containing, RNA binding, signal transduction associated 3
25778	-0.59864	0.11016	-5.7096	8.622e-06	0.00027532	3.4424	DSTYK	dual serine/threonine and tyrosine protein kinase
23268	-0.71658	0.079366	-5.6882	9.0779e-06	0.00028779	3.3911	DNMBP	dynamin binding protein
83547	0.60286	0.044312	5.6828	9.1971e-06	0.00029088	3.3782	RILP	Rab interacting lysosomal protein
51705	0.88889	0.13559	5.6806	9.245e-06	0.00029169	3.373	EMCN	endomucin
4124	-0.50485	0.021093	-5.6794	9.2717e-06	0.00029176	3.3701	MAN2A1	mannosidase, alpha, class 2A, member 1
7071	-0.66219	-0.0089215	-5.6775	9.3134e-06	0.00029176	3.3657	KLF10	Kruppel-like factor 10
79693	-0.70195	-0.045934	-5.634	1.0344e-05	0.0003225	3.2613	YRDC	yrdC domain containing (E. coli)
7041	0.7811	0.034969	5.6321	1.039e-05	0.0003232	3.2568	TGFB1I1	transforming growth factor beta 1 induced transcript 1
4337	0.67041	0.04252	5.6273	1.0512e-05	0.00032623	3.2452	MOCS1	molybdenum cofactor synthesis 1
10634	-0.6031	0.053624	-5.6224	1.0638e-05	0.0003286	3.2334	GAS2L1	growth arrest-specific 2 like 1
100288911	0.85111	0.076275	5.6168	1.0783e-05	0.00033222	3.2199	LOC100288911	uncharacterized LOC100288911
333926	-0.72449	0.079136	-5.6154	1.0818e-05	0.00033222	3.2167	PPM1J	protein phosphatase, Mg2+/Mn2+ dependent, 1J
10301	-0.8968	-0.044005	-5.6149	1.0831e-05	0.00033222	3.2155	DLEU1	deleted in lymphocytic leukemia 1 (non-protein coding)
26094	-0.50866	0.064045	-5.6091	1.0983e-05	0.00033608	3.2016	DCAF4	DDB1 and CUL4 associated factor 4
79156	0.65013	0.0015183	5.6082	1.1008e-05	0.00033608	3.1994	PLEKHF1	pleckstrin homology domain containing, family F (with FYVE domain) member 1
900	0.58056	0.068301	5.603	1.1148e-05	0.00033958	3.1868	CCNG1	cyclin G1
5420	0.88547	0.075164	5.6005	1.1214e-05	0.0003408	3.181	PODXL	podocalyxin-like
441478	-0.70906	-0.047973	-5.5958	1.1343e-05	0.00034315	3.1696	NRARP	NOTCH-regulated ankyrin repeat protein
754	0.32627	-0.028764	5.5939	1.1394e-05	0.00034391	3.1651	PTTG1IP	pituitary tumor-transforming 1 interacting protein
10725	-0.50189	0.044476	-5.5886	1.1543e-05	0.00034665	3.1522	NFAT5	nuclear factor of activated T-cells 5, tonicity-responsive
6478	-0.60094	-0.049145	-5.5785	1.1828e-05	0.00035377	3.128	SIAH2	siah E3 ubiquitin protein ligase 2
7552	-0.85474	0.17065	-5.5767	1.1879e-05	0.00035448	3.1237	ZNF711	zinc finger protein 711
55662	-0.63124	0.097959	-5.573	1.1987e-05	0.0003569	3.1147	HIF1AN	hypoxia inducible factor 1, alpha subunit inhibitor
1901	0.99127	-0.0044793	5.5501	1.2668e-05	0.00037466	3.0597	S1PR1	sphingosine-1-phosphate receptor 1
51274	-0.57844	0.078968	-5.5476	1.2745e-05	0.00037609	3.0537	KLF3	Kruppel-like factor 3 (basic)
80758	-0.72065	0.0095005	-5.536	1.3107e-05	0.00038592	3.0259	PRR7	proline rich 7 (synaptic)
55527	-0.46716	0.07351	-5.5265	1.3412e-05	0.00039367	3.0031	FEM1A	fem-1 homolog a (C. elegans)
3234	0.79985	0.099495	5.526	1.343e-05	0.00039367	3.0017	HOXD8	homeobox D8
158405	-0.56131	0.092453	-5.5199	1.3629e-05	0.00039825	2.9871	KIAA1958	KIAA1958
84418	0.95028	-0.016465	5.5194	1.3646e-05	0.00039825	2.9858	CYSTM1	cysteine-rich transmembrane module containing 1
23	-0.28618	-0.055872	-5.5172	1.3718e-05	0.00039945	2.9806	ABCF1	ATP-binding cassette, sub-family F (GCN20), member 1
3490	0.74416	0.095197	5.507	1.406e-05	0.0004061	2.9561	IGFBP7	insulin-like growth factor binding protein 7
6875	-0.76302	0.08071	-5.5068	1.4069e-05	0.0004061	2.9555	TAF4B	TAF4b RNA polymerase II, TATA box binding protein (TBP)-associated factor, 105kDa
148362	-0.33476	0.0087404	-5.5026	1.4212e-05	0.00040933	2.9454	BROX	BRO1 domain and CAAX motif containing
148170	0.66099	-0.0098456	5.5009	1.4271e-05	0.00041012	2.9414	CDC42EP5	CDC42 effector protein (Rho GTPase binding) 5
7693	-0.49114	0.020144	-5.4952	1.4469e-05	0.0004147	2.9276	ZNF134	zinc finger protein 134
285671	-0.79801	0.18487	-5.4945	1.4493e-05	0.0004147	2.926	RNF180	ring finger protein 180
81606	0.62061	0.064777	5.4929	1.455e-05	0.00041544	2.9221	LBH	limb bud and heart development homolog (mouse)
196294	-0.69629	0.028356	-5.4886	1.4702e-05	0.00041798	2.9118	IMMP1L	IMP1 inner mitochondrial membrane peptidase-like (S. cerevisiae)
8602	-0.31003	-0.021254	-5.4838	1.4877e-05	0.00042177	2.9	NOP14	NOP14 nucleolar protein homolog (yeast)
163882	-0.44881	0.13318	-5.4742	1.5226e-05	0.00043009	2.877	CNST	consortin, connexin sorting protein
1559	-0.82816	0.14146	-5.4667	1.5506e-05	0.00043708	2.8588	CYP2C9	cytochrome P450, family 2, subfamily C, polypeptide 9
3300	-0.69154	0.073711	-5.4533	1.6017e-05	0.00044957	2.8266	DNAJB2	DnaJ (Hsp40) homolog, subfamily B, member 2
284353	-0.70199	0.089282	-5.4471	1.626e-05	0.00045444	2.8117	NKPD1	NTPase, KAP family P-loop domain containing 1
10193	0.48372	0.032203	5.4382	1.6617e-05	0.00046346	2.7901	RNF41	ring finger protein 41
140467	0.55034	0.079262	5.4368	1.6674e-05	0.00046391	2.7867	ZNF358	zinc finger protein 358
51304	-0.54851	0.15009	-5.436	1.6704e-05	0.00046391	2.7849	ZDHHC3	zinc finger, DHHC-type containing 3
8440	0.42349	0.028507	5.4341	1.6782e-05	0.00046433	2.7803	NCK2	NCK adaptor protein 2
10109	-0.31984	-0.0084084	-5.434	1.6789e-05	0.00046433	2.7799	ARPC2	actin related protein 2/3 complex, subunit 2, 34kDa
146433	-0.43684	0.11871	-5.4266	1.7091e-05	0.00047169	2.7622	IL34	interleukin 34
54751	0.68244	-0.0033101	5.4239	1.7203e-05	0.00047379	2.7557	FBLIM1	filamin binding LIM protein 1
10961	-0.70116	0.036105	-5.4213	1.7311e-05	0.00047579	2.7494	ERP29	endoplasmic reticulum protein 29
79042	-0.34284	0.0042929	-5.4189	1.7415e-05	0.000477	2.7435	TSEN34	tRNA splicing endonuclease 34 homolog (S. cerevisiae)
169981	0.51135	0.059529	5.4186	1.7427e-05	0.000477	2.7428	SPIN3	spindlin family, member 3
27315	-0.77081	0.03982	-5.4095	1.7816e-05	0.00048664	2.7209	PGAP2	post-GPI attachment to proteins 2
9883	-0.51596	0.087814	-5.4086	1.7857e-05	0.00048673	2.7186	POM121	POM121 membrane glycoprotein
65062	-0.6086	-0.020002	-5.4055	1.7993e-05	0.00048943	2.7111	TMEM237	transmembrane protein 237
79666	-0.69092	-0.01213	-5.3734	1.9453e-05	0.00052627	2.6336	PLEKHF2	pleckstrin homology domain containing, family F (with FYVE domain) member 2
25999	0.72988	0.069224	5.3731	1.9466e-05	0.00052627	2.6329	CLIP3	CAP-GLY domain containing linker protein 3
6733	0.34934	0.034673	5.3713	1.9554e-05	0.00052757	2.6284	SRPK2	SRSF protein kinase 2
93661	-0.43953	0.074358	-5.362	1.9999e-05	0.00053847	2.6061	CAPZA3	capping protein (actin filament) muscle Z-line, alpha 3
9213	0.4135	0.10506	5.3606	2.007e-05	0.00053929	2.6026	XPR1	xenotropic and polytropic retrovirus receptor 1
254251	-0.55872	0.12459	-5.3577	2.0211e-05	0.00054196	2.5956	LCORL	ligand dependent nuclear receptor corepressor-like
6664	0.67035	0.046344	5.3539	2.04e-05	0.00054594	2.5864	SOX11	SRY (sex determining region Y)-box 11
149041	-0.36628	0.051449	-5.3508	2.0551e-05	0.00054776	2.579	RC3H1	ring finger and CCCH-type domains 1
10006	-0.56249	-0.0057984	-5.3496	2.0612e-05	0.00054826	2.5761	ABI1	abl-interactor 1
10606	-0.5267	0.013564	-5.3483	2.0678e-05	0.00054828	2.5729	PAICS	phosphoribosylaminoimidazole carboxylase, phosphoribosylaminoimidazole succinocarboxamide synthetase
4150	0.45175	0.051195	5.348	2.0695e-05	0.00054828	2.5721	MAZ	MYC-associated zinc finger protein (purine-binding transcription factor)
80223	-0.81622	0.02882	-5.3469	2.0751e-05	0.00054864	2.5695	RAB11FIP1	RAB11 family interacting protein 1 (class I)
8028	-0.98312	0.049453	-5.3445	2.0873e-05	0.00055013	2.5636	MLLT10	myeloid/lymphoid or mixed-lineage leukemia (trithorax homolog, Drosophila); translocated to, 10
9828	0.47436	0.068961	5.3441	2.089e-05	0.00055013	2.5628	ARHGEF17	Rho guanine nucleotide exchange factor (GEF) 17
9580	0.85428	0.13532	5.3392	2.1142e-05	0.00055567	2.5509	SOX13	SRY (sex determining region Y)-box 13
285672	-0.87676	0.074203	-5.338	2.1206e-05	0.00055585	2.5479	SREK1IP1	SREK1-interacting protein 1
10455	0.63728	0.077275	5.3261	2.1831e-05	0.00056925	2.519	ECI2	enoyl-CoA delta isomerase 2
137872	0.74759	0.03109	5.3234	2.1973e-05	0.00057181	2.5126	ADHFE1	alcohol dehydrogenase, iron containing, 1
8861	-0.51309	-0.012062	-5.3216	2.2068e-05	0.00057316	2.5083	LDB1	LIM domain binding 1
160418	-0.73104	-0.025997	-5.3107	2.2664e-05	0.00058748	2.4819	TMTC3	transmembrane and tetratricopeptide repeat containing 3
80775	0.33506	0.059791	5.3053	2.2963e-05	0.00059407	2.4689	TMEM177	transmembrane protein 177
90678	-0.40688	0.039253	-5.3045	2.3011e-05	0.00059416	2.4668	LRSAM1	leucine rich repeat and sterile alpha motif containing 1
4037	0.64207	0.088744	5.3001	2.3259e-05	0.0005994	2.4561	LRP3	low density lipoprotein receptor-related protein 3
56062	0.47187	0.048218	5.2966	2.3461e-05	0.00060223	2.4476	KLHL4	kelch-like 4 (Drosophila)
143903	0.91858	0.042981	5.2957	2.3509e-05	0.00060231	2.4455	LAYN	layilin
8404	0.7571	0.10838	5.2939	2.3611e-05	0.00060376	2.4412	SPARCL1	SPARC-like 1 (hevin)
126070	-0.95318	0.14398	-5.2857	2.4088e-05	0.000614	2.4214	ZNF440	zinc finger protein 440
5675	-0.8976	0.077849	-5.2855	2.4105e-05	0.000614	2.4207	PSG6	pregnancy specific beta-1-glycoprotein 6
25976	-0.85174	0.04232	-5.2846	2.4154e-05	0.00061407	2.4187	TIPARP	TCDD-inducible poly(ADP-ribose) polymerase
54468	-0.74981	0.065521	-5.2819	2.4317e-05	0.00061585	2.412	MIOS	missing oocyte, meiosis regulator, homolog (Drosophila)
1889	0.61038	0.035266	5.2771	2.4604e-05	0.00061861	2.4003	ECE1	endothelin converting enzyme 1
284613	-0.64998	0.16476	-5.277	2.4605e-05	0.00061861	2.4003	CYB561D1	cytochrome b-561 domain containing 1
9775	-0.46725	-0.041242	-5.2764	2.4644e-05	0.00061861	2.3987	EIF4A3	eukaryotic translation initiation factor 4A3
26301	0.70696	-0.057582	5.2761	2.466e-05	0.00061861	2.3981	GBGT1	globoside alpha-1,3-N-acetylgalactosaminyltransferase 1
26058	-0.49017	0.050454	-5.2688	2.5106e-05	0.0006274	2.3803	GIGYF2	GRB10 interacting GYF protein 2
11043	-0.72813	-0.053959	-5.2634	2.5438e-05	0.00063447	2.3673	MID2	midline 2
3068	-0.35658	-0.053059	-5.2619	2.5532e-05	0.00063447	2.3636	HDGF	hepatoma-derived growth factor
26039	-0.72144	0.056884	-5.2598	2.5664e-05	0.00063654	2.3585	SS18L1	synovial sarcoma translocation gene on chromosome 18-like 1
56848	0.5707	0.018205	5.2486	2.6377e-05	0.00065275	2.3313	SPHK2	sphingosine kinase 2
375033	0.95159	0.091019	5.2407	2.689e-05	0.00066323	2.3122	PEAR1	platelet endothelial aggregation receptor 1
125113	0.8522	0.16028	5.2383	2.7049e-05	0.0006659	2.3064	KRT222	keratin 222
22984	-0.36123	0.016231	-5.233	2.7402e-05	0.00067334	2.2935	PDCD11	programmed cell death 11
168002	-0.48429	0.082068	-5.2236	2.804e-05	0.00068773	2.2707	DACT2	dapper, antagonist of beta-catenin, homolog 2 (Xenopus laevis)
388327	-0.68542	0.067329	-5.2156	2.8593e-05	0.00069871	2.2513	C17orf100	chromosome 17 open reading frame 100
5768	0.49809	-0.04161	5.2126	2.8806e-05	0.00070261	2.2439	QSOX1	quiescin Q6 sulfhydryl oxidase 1
56915	-0.36708	-0.012378	-5.2115	2.8879e-05	0.00070309	2.2414	EXOSC5	exosome component 5
115509	0.45962	0.031487	5.2105	2.8952e-05	0.00070357	2.2389	ZNF689	zinc finger protein 689
1788	0.60275	0.12631	5.2039	2.9422e-05	0.00071238	2.2229	DNMT3A	DNA (cytosine-5-)-methyltransferase 3 alpha
3615	-0.50895	0.031953	-5.1938	3.0156e-05	0.00072883	2.1985	IMPDH2	IMP (inosine 5'-monophosphate) dehydrogenase 2
54812	-0.63738	0.044697	-5.1823	3.1019e-05	0.00074695	2.1705	AFTPH	aftiphilin
11230	0.4667	-0.043782	5.1806	3.115e-05	0.00074874	2.1663	PRAF2	PRA1 domain family, member 2
3373	-0.99443	0.12086	-5.1795	3.1237e-05	0.00074947	2.1635	HYAL1	hyaluronoglucosaminidase 1
2976	-0.34268	0.024186	-5.1731	3.1727e-05	0.00075984	2.1481	GTF3C2	general transcription factor IIIC, polypeptide 2, beta 110kDa
2963	-0.66904	0.042846	-5.1625	3.2564e-05	0.00077708	2.1223	GTF2F2	general transcription factor IIF, polypeptide 2, 30kDa
389119	-0.51748	-0.013174	-5.1599	3.2773e-05	0.00078032	2.116	FAM212A	family with sequence similarity 212, member A
10636	-0.74256	0.0094219	-5.1512	3.3479e-05	0.00079317	2.0948	RGS14	regulator of G-protein signaling 14
7095	0.63823	0.091647	5.1439	3.4084e-05	0.00080608	2.077	SEC62	SEC62 homolog (S. cerevisiae)
54457	-0.70355	0.10137	-5.1422	3.4224e-05	0.00080794	2.073	TAF7L	TAF7-like RNA polymerase II, TATA box binding protein (TBP)-associated factor, 50kDa
9637	0.54199	0.037367	5.1377	3.4606e-05	0.0008155	2.062	FEZ2	fasciculation and elongation protein zeta 2 (zygin II)
5982	-0.48316	-0.047835	-5.1359	3.4756e-05	0.00081758	2.0577	RFC2	replication factor C (activator 1) 2, 40kDa
10935	0.56069	0.038279	5.1304	3.523e-05	0.00082606	2.0443	PRDX3	peroxiredoxin 3
10098	-0.99575	0.1173	-5.1302	3.5242e-05	0.00082606	2.0439	TSPAN5	tetraspanin 5
6188	-0.37313	0.016763	-5.1267	3.555e-05	0.00083084	2.0353	RPS3	ribosomal protein S3
8737	-0.29452	-0.0046555	-5.1243	3.5762e-05	0.00083382	2.0294	RIPK1	receptor (TNFRSF)-interacting serine-threonine kinase 1
768211	-0.53815	0.015215	-5.1208	3.6067e-05	0.00083945	2.021	RELL1	RELT-like 1
9885	-0.44077	-0.024804	-5.1192	3.6206e-05	0.00084039	2.0172	OSBPL2	oxysterol binding protein-like 2
161198	0.89093	0.1307	5.1189	3.6235e-05	0.00084039	2.0164	CLEC14A	C-type lectin domain family 14, member A
6821	0.97661	0.22953	5.116	3.6491e-05	0.00084338	2.0094	SUOX	sulfite oxidase
4799	-0.35151	0.036272	-5.1149	3.6592e-05	0.00084423	2.0067	NFX1	nuclear transcription factor, X-box binding 1
7326	-0.43469	-0.018147	-5.1123	3.683e-05	0.00084824	2.0002	UBE2G1	ubiquitin-conjugating enzyme E2G 1
9844	0.62593	0.10057	5.1108	3.6965e-05	0.00084987	1.9966	ELMO1	engulfment and cell motility 1
196883	0.8915	0.077804	5.1067	3.7338e-05	0.00085696	1.9867	ADCY4	adenylate cyclase 4
6760	-0.57704	0.033639	-5.0994	3.8013e-05	0.00087094	1.9689	SS18	synovial sarcoma translocation, chromosome 18
65108	0.86528	-0.0068625	5.0975	3.8192e-05	0.00087352	1.9643	MARCKSL1	MARCKS-like 1
6675	0.76233	0.012871	5.0964	3.8289e-05	0.00087423	1.9617	UAP1	UDP-N-acteylglucosamine pyrophosphorylase 1
123920	0.72648	0.089809	5.0944	3.8476e-05	0.000877	1.9569	CMTM3	CKLF-like MARVEL transmembrane domain containing 3
153579	0.93228	0.15308	5.0917	3.8739e-05	0.00088146	1.9502	BTNL9	butyrophilin-like 9
89927	0.81112	0.12426	5.0761	4.025e-05	0.0009117	1.9122	C16orf45	chromosome 16 open reading frame 45
3213	0.93566	0.18681	5.0758	4.0275e-05	0.0009117	1.9116	HOXB3	homeobox B3
4501	-0.77422	-0.053823	-5.0728	4.0578e-05	0.00091699	1.9042	MT1X	metallothionein 1X
54802	-0.65172	-0.0028336	-5.0719	4.0669e-05	0.00091747	1.902	TRIT1	tRNA isopentenyltransferase 1
57492	-0.56756	0.064313	-5.0703	4.0828e-05	0.00091949	1.8981	ARID1B	AT rich interactive domain 1B (SWI1-like)
64121	0.3141	0.00015518	5.069	4.0954e-05	0.00092076	1.8951	RRAGC	Ras-related GTP binding C
6449	0.3203	-0.027956	5.0683	4.1032e-05	0.00092096	1.8932	SGTA	small glutamine-rich tetratricopeptide repeat (TPR)-containing, alpha
6730	-0.27945	0.0063997	-5.0666	4.1198e-05	0.00092312	1.8892	SRP68	signal recognition particle 68kDa
23258	0.70238	0.048632	5.0647	4.1387e-05	0.00092577	1.8846	DENND5A	DENN/MADD domain containing 5A
51161	0.71324	0.045497	5.0641	4.1457e-05	0.00092577	1.883	C3orf18	chromosome 3 open reading frame 18
54455	-0.67403	0.053433	-5.0624	4.1621e-05	0.00092632	1.879	FBXO42	F-box protein 42
56963	0.94138	0.075907	5.0624	4.1621e-05	0.00092632	1.879	RGMA	RGM domain family, member A
23031	-0.63627	0.12358	-5.0605	4.1816e-05	0.00092909	1.8744	MAST3	microtubule associated serine/threonine kinase 3
25827	0.6788	-0.040866	5.0578	4.2096e-05	0.00093254	1.8678	FBXL2	F-box and leucine-rich repeat protein 2
9525	-0.35827	-0.012093	-5.0577	4.2112e-05	0.00093254	1.8674	VPS4B	vacuolar protein sorting 4 homolog B (S. cerevisiae)
1911	0.49264	-0.001119	5.0555	4.2338e-05	0.00093597	1.8621	PHC1	polyhomeotic homolog 1 (Drosophila)
80150	0.91062	-0.024498	5.0485	4.3077e-05	0.00095071	1.845	ASRGL1	asparaginase like 1
2178	-0.54166	0.17097	-5.0468	4.3257e-05	0.00095137	1.8408	FANCE	Fanconi anemia, complementation group E
6610	-0.58282	0.0021446	-5.0461	4.3322e-05	0.00095137	1.8393	SMPD2	sphingomyelin phosphodiesterase 2, neutral membrane (neutral sphingomyelinase)
285704	-0.55304	0.041835	-5.0416	4.3814e-05	0.00095739	1.8282	RGMB	RGM domain family, member B
2114	-0.83632	0.00092972	-5.0381	4.4189e-05	0.0009624	1.8197	ETS2	v-ets erythroblastosis virus E26 oncogene homolog 2 (avian)
2078	0.83576	0.14693	5.0301	4.5068e-05	0.00097686	1.8002	ERG	v-ets erythroblastosis virus E26 oncogene homolog (avian)
694	-0.67318	0.12519	-5.03	4.5074e-05	0.00097686	1.8001	BTG1	B-cell translocation gene 1, anti-proliferative
59307	0.6836	0.07425	5.0214	4.6039e-05	0.00099614	1.7791	SIGIRR	single immunoglobulin and toll-interleukin 1 receptor (TIR) domain
390205	0.61968	0.043946	5.0177	4.6465e-05	0.0010037	1.77	LRRC10B	leucine rich repeat containing 10B
11112	0.75703	0.10699	5.0166	4.6583e-05	0.0010046	1.7675	HIBADH	3-hydroxyisobutyrate dehydrogenase
987	-0.65883	-0.051228	-5.0141	4.6878e-05	0.0010074	1.7612	LRBA	LPS-responsive vesicle trafficking, beach and anchor containing
353	-0.49718	-0.0080164	-5.0135	4.6939e-05	0.0010074	1.7599	APRT	adenine phosphoribosyltransferase
5954	0.62921	-0.017714	5.0112	4.7209e-05	0.00101	1.7543	RCN1	reticulocalbin 1, EF-hand calcium binding domain
126299	0.54447	-0.018241	5.0063	4.7777e-05	0.0010165	1.7424	ZNF428	zinc finger protein 428
85456	-0.42989	-0.018624	-5.0059	4.7828e-05	0.0010165	1.7413	TNKS1BP1	tankyrase 1 binding protein 1, 182kDa
152206	0.7705	0.084302	5.0007	4.8439e-05	0.0010279	1.7288	CCDC13	coiled-coil domain containing 13
55970	-0.51708	0.10337	-4.9995	4.8587e-05	0.0010294	1.7258	GNG12	guanine nucleotide binding protein (G protein), gamma 12
2975	-0.39519	0.028331	-4.9923	4.9452e-05	0.0010443	1.7083	GTF3C1	general transcription factor IIIC, polypeptide 1, alpha 220kDa
83439	0.90874	-0.011562	4.9897	4.9774e-05	0.0010495	1.7018	TCF7L1	transcription factor 7-like 1 (T-cell specific, HMG-box)
7874	-0.56477	0.057037	-4.9884	4.9936e-05	0.0010512	1.6986	USP7	ubiquitin specific peptidase 7 (herpes virus-associated)
51566	0.77821	0.088221	4.984	5.0479e-05	0.0010587	1.6879	ARMCX3	armadillo repeat containing, X-linked 3
80019	-0.4566	0.078135	-4.9815	5.079e-05	0.0010624	1.6818	UBTD1	ubiquitin domain containing 1
100506730	-0.59671	0.12469	-4.9785	5.1159e-05	0.0010684	1.6747	LOC100506730	uncharacterized LOC100506730
9879	-0.35484	-0.050725	-4.9762	5.1459e-05	0.0010713	1.6689	DDX46	DEAD (Asp-Glu-Ala-Asp) box polypeptide 46
432	-0.82227	-0.045986	-4.9742	5.1711e-05	0.0010749	1.664	ASGR1	asialoglycoprotein receptor 1
641700	0.74029	0.10277	4.9656	5.2814e-05	0.0010961	1.6431	ECSCR	endothelial cell-specific chemotaxis regulator
128077	0.77503	0.043558	4.9642	5.2999e-05	0.0010982	1.6397	LIX1L	Lix1 homolog (mouse)-like
90011	0.40361	0.098841	4.9577	5.3855e-05	0.0011117	1.6238	KIR3DX1	killer cell immunoglobulin-like receptor, three domains, X1
222235	0.78753	0.087772	4.955	5.4215e-05	0.0011164	1.6172	FBXL13	F-box and leucine-rich repeat protein 13
55466	-0.82247	0.12099	-4.9522	5.4584e-05	0.0011216	1.6105	DNAJA4	DnaJ (Hsp40) homolog, subfamily A, member 4
253782	-0.74253	0.077016	-4.9518	5.4637e-05	0.0011216	1.6095	CERS6	ceramide synthase 6
90313	0.47814	0.069451	4.9484	5.5104e-05	0.0011283	1.6011	TP53I13	tumor protein p53 inducible protein 13
6405	-0.53723	0.02837	-4.9477	5.5201e-05	0.0011283	1.5994	SEMA3F	sema domain, immunoglobulin domain (Ig), short basic domain, secreted, (semaphorin) 3F
26504	-0.63573	0.059051	-4.9475	5.522e-05	0.0011283	1.599	CNNM4	cyclin M4
55272	-0.60314	-0.012953	-4.9436	5.576e-05	0.0011376	1.5894	IMP3	IMP3, U3 small nucleolar ribonucleoprotein, homolog (yeast)
27151	0.65193	0.045205	4.9427	5.5878e-05	0.0011382	1.5873	CPAMD8	C3 and PZP-like, alpha-2-macroglobulin domain containing 8
2040	0.57726	0.071285	4.9389	5.64e-05	0.0011471	1.5781	STOM	stomatin
80731	0.90895	0.20105	4.935	5.6942e-05	0.0011548	1.5686	THSD7B	thrombospondin, type I, domain containing 7B
114780	0.60188	0.09611	4.9348	5.6978e-05	0.0011548	1.568	PKD1L2	polycystic kidney disease 1-like 2
56980	-0.431	0.022645	-4.9344	5.7039e-05	0.0011548	1.567	PRDM10	PR domain containing 10
22899	0.84138	0.10102	4.9322	5.7343e-05	0.0011591	1.5617	ARHGEF15	Rho guanine nucleotide exchange factor (GEF) 15
51534	-0.3105	0.031796	-4.9267	5.8129e-05	0.0011728	1.5482	VTA1	Vps20-associated 1 homolog (S. cerevisiae)
5138	0.80853	0.080408	4.9251	5.8359e-05	0.0011728	1.5443	PDE2A	phosphodiesterase 2A, cGMP-stimulated
2116	-0.64411	0.042746	-4.9185	5.9314e-05	0.0011892	1.5283	ETV2	ets variant 2
150082	0.44464	-0.0066585	4.9175	5.9462e-05	0.0011892	1.5258	LCA5L	Leber congenital amaurosis 5-like
23708	0.50033	0.043352	4.9156	5.974e-05	0.0011913	1.5212	GSPT2	G1 to S phase transition 2
2218	-0.60548	-0.041192	-4.9155	5.9746e-05	0.0011913	1.5211	FKTN	fukutin
3712	0.81027	0.10513	4.9105	6.0493e-05	0.0012044	1.5088	IVD	isovaleryl-CoA dehydrogenase
23082	-0.44198	-0.037379	-4.9089	6.073e-05	0.0012073	1.5049	PPRC1	peroxisome proliferator-activated receptor gamma, coactivator-related 1
8458	-0.54134	0.075908	-4.9033	6.157e-05	0.0012188	1.4913	TTF2	transcription termination factor, RNA polymerase II
5594	-0.38705	0.05004	-4.9032	6.1585e-05	0.0012188	1.4911	MAPK1	mitogen-activated protein kinase 1
127707	0.89653	0.13732	4.9021	6.1764e-05	0.0012205	1.4882	KLHDC7A	kelch domain containing 7A
2319	0.46451	0.014017	4.9011	6.1913e-05	0.0012216	1.4858	FLOT2	flotillin 2
10581	0.62493	0.020165	4.8978	6.2414e-05	0.0012279	1.4778	IFITM2	interferon induced transmembrane protein 2 (1-8D)
10430	-0.46747	0.0052527	-4.8914	6.341e-05	0.0012456	1.4622	TMEM147	transmembrane protein 147
1789	-0.56144	-0.0055236	-4.8895	6.3705e-05	0.0012479	1.4576	DNMT3B	DNA (cytosine-5-)-methyltransferase 3 beta
11066	-0.37131	0.00082293	-4.8895	6.3715e-05	0.0012479	1.4574	SNRNP35	small nuclear ribonucleoprotein 35kDa (U11/U12)
29941	0.56387	0.059052	4.8871	6.4092e-05	0.0012534	1.4516	PKN3	protein kinase N3
220979	0.6002	0.093655	4.8818	6.4935e-05	0.0012676	1.4387	C10orf25	chromosome 10 open reading frame 25
7374	-0.57501	0.005917	-4.8788	6.5412e-05	0.0012735	1.4314	UNG	uracil-DNA glycosylase
55437	0.91563	-0.022479	4.8767	6.575e-05	0.0012783	1.4263	STRADB	STE20-related kinase adaptor beta
3670	-0.91684	0.1539	-4.8732	6.6314e-05	0.0012873	1.4179	ISL1	ISL LIM homeobox 1
5274	0.8591	0.13173	4.8573	6.8975e-05	0.0013351	1.379	SERPINI1	serpin peptidase inhibitor, clade I (neuroserpin), member 1
123720	-0.38899	-0.010713	-4.8526	6.9781e-05	0.0013467	1.3675	WHAMM	WAS protein homolog associated with actin, golgi membranes and microtubules
59339	-0.57828	0.073843	-4.851	7.0053e-05	0.00135	1.3636	PLEKHA2	pleckstrin homology domain containing, family A (phosphoinositide binding specific) member 2
26574	-0.34779	-0.054469	-4.8475	7.067e-05	0.0013566	1.355	AATF	apoptosis antagonizing transcription factor
7026	0.9875	0.15182	4.8473	7.069e-05	0.0013566	1.3547	NR2F2	nuclear receptor subfamily 2, group F, member 2
84836	0.76735	0.090484	4.8473	7.0704e-05	0.0013566	1.3545	ABHD14B	abhydrolase domain containing 14B
83879	-0.97031	0.034421	-4.8388	7.2196e-05	0.0013812	1.3338	CDCA7	cell division cycle associated 7
90203	-0.71198	0.17564	-4.8353	7.2826e-05	0.0013895	1.3253	SNX21	sorting nexin family member 21
9940	0.47864	0.058249	4.8352	7.284e-05	0.0013895	1.3251	DLEC1	deleted in lung and esophageal cancer 1
1808	0.56069	0.049065	4.8224	7.5169e-05	0.0014298	1.2939	DPYSL2	dihydropyrimidinase-like 2
9529	-0.52726	0.125	-4.8199	7.5641e-05	0.0014329	1.2878	BAG5	BCL2-associated athanogene 5
262	-0.60382	0.18798	-4.8198	7.5667e-05	0.0014329	1.2874	AMD1	adenosylmethionine decarboxylase 1
9121	-0.61971	0.11648	-4.8197	7.5683e-05	0.0014329	1.2872	SLC16A5	solute carrier family 16, member 5 (monocarboxylic acid transporter 6)
7564	-0.42071	0.058743	-4.8193	7.5762e-05	0.0014329	1.2862	ZNF16	zinc finger protein 16
222236	-0.89111	0.11899	-4.8165	7.6273e-05	0.0014405	1.2795	NAPEPLD	N-acyl phosphatidylethanolamine phospholipase D
60313	-0.45029	0.059192	-4.8025	7.8973e-05	0.0014873	1.2451	GPBP1L1	GC-rich promoter binding protein 1-like 1
27248	0.36586	0.047224	4.8014	7.9179e-05	0.0014873	1.2426	ERLEC1	endoplasmic reticulum lectin 1
23236	0.82175	0.1053	4.8013	7.9205e-05	0.0014873	1.2422	PLCB1	phospholipase C, beta 1 (phosphoinositide-specific)
23194	0.92488	0.07729	4.7994	7.9571e-05	0.0014921	1.2377	FBXL7	F-box and leucine-rich repeat protein 7
5287	-0.6452	0.15034	-4.7986	7.9719e-05	0.0014928	1.2358	PIK3C2B	phosphoinositide-3-kinase, class 2, beta polypeptide
84336	-0.31664	0.073756	-4.7945	8.0543e-05	0.0015043	1.2257	TMEM101	transmembrane protein 101
65979	-0.59104	-0.027625	-4.7921	8.1027e-05	0.0015108	1.2198	PHACTR4	phosphatase and actin regulator 4
152273	0.79204	0.13746	4.7905	8.1339e-05	0.0015145	1.216	FGD5	FYVE, RhoGEF and PH domain containing 5
2879	0.87687	0.12031	4.787	8.204e-05	0.0015254	1.2075	GPX4	glutathione peroxidase 4
2013	-0.97012	0.046077	-4.7861	8.2237e-05	0.0015269	1.2051	EMP2	epithelial membrane protein 2
27301	-0.51205	0.001482	-4.7773	8.4037e-05	0.0015552	1.1837	APEX2	APEX nuclease (apurinic/apyrimidinic endonuclease) 2
4496	-0.69824	-0.014747	-4.7773	8.4044e-05	0.0015552	1.1836	MT1H	metallothionein 1H
9056	0.82788	0.14925	4.7769	8.4113e-05	0.0015552	1.1828	SLC7A7	solute carrier family 7 (amino acid transporter light chain, y+L system), member 7
4071	0.87955	0.045227	4.7666	8.6295e-05	0.0015911	1.1575	TM4SF1	transmembrane 4 L six family member 1
2926	-0.34875	0.029921	-4.7596	8.7782e-05	0.0016163	1.1406	GRSF1	G-rich RNA sequence binding factor 1
54566	0.54307	0.12408	4.7587	8.7977e-05	0.0016176	1.1384	EPB41L4B	erythrocyte membrane protein band 4.1 like 4B
7203	-0.33822	0.011356	-4.7576	8.8222e-05	0.0016199	1.1357	CCT3	chaperonin containing TCP1, subunit 3 (gamma)
8879	-0.91672	0.095732	-4.756	8.8587e-05	0.0016241	1.1316	SGPL1	sphingosine-1-phosphate lyase 1
57127	-0.51447	0.035221	-4.7554	8.8699e-05	0.0016241	1.1304	RHBG	Rh family, B glycoprotein (gene/pseudogene)
64838	0.68912	0.042889	4.7526	8.933e-05	0.0016311	1.1234	FNDC4	fibronectin type III domain containing 4
147463	0.89714	0.10398	4.7439	9.1268e-05	0.0016642	1.1022	ANKRD29	ankyrin repeat domain 29
2107	-0.37461	-0.017646	-4.7425	9.1586e-05	0.0016677	1.0987	ETF1	eukaryotic translation termination factor 1
29934	-0.42753	-0.0054725	-4.7363	9.2995e-05	0.001691	1.0836	SNX12	sorting nexin 12
64598	-0.38946	0.001893	-4.7322	9.3953e-05	0.0017061	1.0735	MOSPD3	motile sperm domain containing 3
2791	0.80985	0.1377	4.7296	9.4556e-05	0.0017131	1.0672	GNG11	guanine nucleotide binding protein (G protein), gamma 11
7104	0.47671	0.039993	4.7292	9.4653e-05	0.0017131	1.0662	TM4SF4	transmembrane 4 L six family member 4
54345	0.88712	0.018203	4.7288	9.4727e-05	0.0017131	1.0654	SOX18	SRY (sex determining region Y)-box 18
80177	0.95983	0.11662	4.727	9.5163e-05	0.0017187	1.0609	MYCT1	myc target 1
83930	0.6695	-0.038427	4.7206	9.6687e-05	0.0017414	1.0452	STARD3NL	STARD3 N-terminal like
23094	-0.44604	0.079868	-4.7169	9.7562e-05	0.0017548	1.0363	SIPA1L3	signal-induced proliferation-associated 1 like 3
29127	-0.61854	0.0045321	-4.7164	9.7697e-05	0.0017548	1.0349	RACGAP1	Rac GTPase activating protein 1
23318	-0.42378	0.028589	-4.7156	9.7889e-05	0.0017559	1.033	ZCCHC11	zinc finger, CCHC domain containing 11
29777	-0.35761	-0.0036272	-4.7145	9.8136e-05	0.0017579	1.0305	ABT1	activator of basal transcription 1
5334	0.47236	0.14761	4.7125	9.8631e-05	0.0017644	1.0255	PLCL1	phospholipase C-like 1
54733	-0.69798	-0.0055598	-4.7011	0.00010145	0.0018075	0.99768	SLC35F2	solute carrier family 35, member F2
10585	0.48334	0.084969	4.6997	0.00010182	0.0018102	0.99416	POMT1	protein-O-mannosyltransferase 1
84073	0.37565	0.043251	4.6994	0.00010188	0.0018102	0.99356	MYCBPAP	MYCBP associated protein
83483	0.78007	-0.054113	4.6976	0.00010233	0.0018158	0.98918	PLVAP	plasmalemma vesicle associated protein
151877	-0.48141	0.053786	-4.6966	0.00010259	0.0018179	0.98672	MAGI1-IT1	MAGI1 intronic transcript 1 (non-protein coding)
23351	-0.38785	0.036852	-4.6874	0.00010496	0.0018556	0.96413	KHNYN	KH and NYN domain containing
26112	0.9977	0.11338	4.6862	0.00010526	0.0018556	0.96128	CCDC69	coiled-coil domain containing 69
79770	0.4818	0.04571	4.6862	0.00010527	0.0018556	0.96121	TXNDC15	thioredoxin domain containing 15
126364	0.56875	0.19975	4.6851	0.00010555	0.001858	0.95859	LRRC25	leucine rich repeat containing 25
6521	0.80971	0.065139	4.6833	0.00010602	0.0018637	0.95425	SLC4A1	solute carrier family 4, anion exchanger, member 1 (erythrocyte membrane protein band 3, Diego blood group)
283316	0.99305	0.12125	4.6781	0.00010738	0.0018852	0.94164	CD163L1	CD163 molecule-like 1
387263	0.43325	-0.039663	4.6763	0.00010786	0.0018912	0.93719	C6orf120	chromosome 6 open reading frame 120
58500	-0.52344	0.034219	-4.6749	0.00010823	0.0018952	0.93381	ZNF250	zinc finger protein 250
8030	-0.45929	-0.031266	-4.6665	0.00011051	0.0019325	0.91325	CCDC6	coiled-coil domain containing 6
162966	-0.5923	0.0053636	-4.6651	0.0001109	0.0019367	0.90977	ZNF600	zinc finger protein 600
51585	-0.78786	0.023807	-4.6631	0.00011144	0.0019426	0.90495	PCF11	PCF11, cleavage and polyadenylation factor subunit, homolog (S. cerevisiae)
22873	0.59864	0.0069937	4.6628	0.00011153	0.0019426	0.90419	DZIP1	DAZ interacting protein 1
201514	-0.37687	0.014291	-4.6591	0.00011257	0.0019582	0.895	ZNF584	zinc finger protein 584
22902	-0.84886	0.089966	-4.6552	0.00011365	0.001971	0.88558	RUFY3	RUN and FYVE domain containing 3
147965	-0.44681	-0.057552	-4.6548	0.00011376	0.001971	0.88466	FAM98C	family with sequence similarity 98, member C
6487	0.48907	0.084606	4.6494	0.0001153	0.0019921	0.8714	ST3GAL3	ST3 beta-galactoside alpha-2,3-sialyltransferase 3
11037	0.97835	0.076341	4.6484	0.00011558	0.0019921	0.86897	STON1	stonin 1
10280	-0.63936	0.098342	-4.6479	0.00011573	0.0019921	0.86771	SIGMAR1	sigma non-opioid intracellular receptor 1
706	-0.39538	0.036945	-4.6461	0.00011625	0.001998	0.86333	TSPO	translocator protein (18kDa)
23450	-0.41266	0.00016251	-4.6456	0.00011637	0.001998	0.86224	SF3B3	splicing factor 3b, subunit 3, 130kDa
9949	-0.85696	0.011838	-4.645	0.00011656	0.0019986	0.86067	AMMECR1	Alport syndrome, mental retardation, midface hypoplasia and elliptocytosis chromosomal region gene 1
7137	-0.48314	-0.012659	-4.6428	0.00011718	0.002002	0.85539	TNNI3	troponin I type 3 (cardiac)
4259	0.59805	0.07128	4.6428	0.00011719	0.002002	0.85533	MGST3	microsomal glutathione S-transferase 3
143458	-0.6085	0.06923	-4.6427	0.00011721	0.002002	0.85514	LDLRAD3	low density lipoprotein receptor class A domain containing 3
51760	-0.79748	0.14266	-4.6418	0.00011749	0.0020041	0.85282	SYT17	synaptotagmin XVII
54107	-0.4049	-0.029626	-4.6399	0.00011803	0.0020109	0.84826	POLE3	polymerase (DNA directed), epsilon 3 (p17 subunit)
5279	-0.95731	0.086214	-4.6392	0.00011825	0.0020119	0.84649	PIGC	phosphatidylinositol glycan anchor biosynthesis, class C
643733	0.88881	0.19216	4.6355	0.00011932	0.0020275	0.83758	LOC643733	caspase 4, apoptosis-related cysteine peptidase pseudogene
121536	-0.53928	-0.01123	-4.6321	0.00012034	0.0020369	0.8292	AEBP2	AE binding protein 2
3183	-0.68604	0.092859	-4.63	0.00012097	0.002045	0.82404	HNRNPC	heterogeneous nuclear ribonucleoprotein C (C1/C2)
26045	0.72562	0.14506	4.6264	0.00012205	0.0020555	0.81522	LRRTM2	leucine rich repeat transmembrane neuronal 2
10382	0.3989	0.051837	4.6243	0.00012268	0.0020608	0.8102	TUBB4A	tubulin, beta 4A class IVa
4855	0.94923	0.093415	4.6238	0.00012284	0.0020608	0.80892	NOTCH4	notch 4
51379	-0.56983	-0.026213	-4.6227	0.00012318	0.0020639	0.80616	CRLF3	cytokine receptor-like factor 3
4216	-0.35632	-0.032032	-4.622	0.00012338	0.0020647	0.80456	MAP3K4	mitogen-activated protein kinase kinase kinase 4
22875	0.93842	0.13572	4.6189	0.00012433	0.0020777	0.79698	ENPP4	ectonucleotide pyrophosphatase/phosphodiesterase 4 (putative)
10903	-0.67804	0.016788	-4.6184	0.00012448	0.0020777	0.79584	MTMR11	myotubularin related protein 11
975	0.41818	0.069955	4.611	0.0001268	0.0021138	0.77763	CD81	CD81 molecule
26018	0.57409	0.070429	4.6066	0.00012819	0.0021316	0.76685	LRIG1	leucine-rich repeats and immunoglobulin-like domains 1
80319	0.51932	0.10339	4.603	0.00012934	0.0021481	0.75804	CXXC4	CXXC finger protein 4
100862697	-0.43609	0.051286	-4.6017	0.00012975	0.0021521	0.75494	ERVK3-2	endogenous retrovirus group K3, member 2
8273	-0.3655	0.11305	-4.6002	0.00013024	0.0021549	0.75118	SLC10A3	solute carrier family 10 (sodium/bile acid cotransporter family), member 3
9188	-0.44746	0.00090489	-4.5933	0.00013248	0.0021892	0.7344	DDX21	DEAD (Asp-Glu-Ala-Asp) box helicase 21
4495	-0.73056	0.0053537	-4.5896	0.00013367	0.0022062	0.72553	MT1G	metallothionein 1G
6223	-0.32613	0.025909	-4.5873	0.00013444	0.0022133	0.7199	RPS19	ribosomal protein S19
92399	-0.4281	-0.055914	-4.584	0.00013554	0.0022287	0.71183	MRRF	mitochondrial ribosome recycling factor
7421	0.37234	0.02216	4.5789	0.00013727	0.0022531	0.69936	VDR	vitamin D (1,25- dihydroxyvitamin D3) receptor
9039	-0.29514	-0.018466	-4.5786	0.00013737	0.0022531	0.69864	UBA3	ubiquitin-like modifier activating enzyme 3
63941	0.48778	0.043252	4.574	0.00013896	0.0022692	0.68728	NECAB3	N-terminal EF-hand calcium binding protein 3
55561	-0.50569	0.044125	-4.5738	0.00013901	0.0022692	0.68694	CDC42BPG	CDC42 binding protein kinase gamma (DMPK-like)
90956	-0.46053	0.066355	-4.5738	0.00013904	0.0022692	0.68674	ADCK2	aarF domain containing kinase 2
4213	0.84845	0.052268	4.5726	0.00013944	0.0022715	0.6839	MEIS3P1	Meis homeobox 3 pseudogene 1
259230	-0.5753	-0.027452	-4.5721	0.0001396	0.0022715	0.68278	SGMS1	sphingomyelin synthase 1
8642	0.65391	0.053831	4.5719	0.00013969	0.0022715	0.68212	DCHS1	dachsous 1 (Drosophila)
5478	-0.53275	0.077411	-4.5679	0.00014106	0.0022881	0.6725	PPIA	peptidylprolyl isomerase A (cyclophilin A)
8295	-0.54925	0.003005	-4.5654	0.00014194	0.0022967	0.66639	TRRAP	transformation/transcription domain-associated protein
1112	-0.71514	0.11988	-4.5624	0.00014299	0.002311	0.65909	FOXN3	forkhead box N3
55810	-0.34417	0.040589	-4.5566	0.00014507	0.0023416	0.64489	FOXJ2	forkhead box J2
594	0.59215	0.042251	4.5517	0.00014686	0.0023677	0.6328	BCKDHB	branched chain keto acid dehydrogenase E1, beta polypeptide
3628	-0.59931	0.079648	-4.5495	0.00014765	0.0023775	0.62749	INPP1	inositol polyphosphate-1-phosphatase
6810	-0.3528	0.0052137	-4.5467	0.00014865	0.0023905	0.62082	STX4	syntaxin 4
7122	0.957	0.11943	4.5463	0.00014882	0.0023905	0.61973	CLDN5	claudin 5
64426	-0.51575	-0.0041296	-4.5438	0.00014975	0.0024026	0.61355	SUDS3	suppressor of defective silencing 3 homolog (S. cerevisiae)
6176	-0.18238	0.029262	-4.5424	0.00015026	0.0024078	0.61023	RPLP1	ribosomal protein, large, P1
2903	-0.90267	0.18015	-4.5411	0.00015077	0.002413	0.60693	GRIN2A	glutamate receptor, ionotropic, N-methyl D-aspartate 2A
144608	0.3556	0.043527	4.5404	0.00015101	0.002414	0.60533	C12orf60	chromosome 12 open reading frame 60
54891	-0.52861	0.070878	-4.5391	0.00015151	0.0024191	0.60205	INO80D	INO80 complex subunit D
63906	-0.28793	-0.0055164	-4.5385	0.00015172	0.0024194	0.60071	GPATCH3	G patch domain containing 3
144348	0.69634	0.12636	4.5377	0.00015201	0.0024211	0.59885	ZNF664	zinc finger protein 664
84749	-0.69857	-0.046842	-4.5368	0.00015238	0.0024241	0.59645	USP30	ubiquitin specific peptidase 30
23466	0.45733	0.0648	4.5327	0.0001539	0.0024454	0.58664	CBX6	chromobox homolog 6
132671	-0.88357	0.055836	-4.5309	0.0001546	0.0024527	0.58217	SPATA18	spermatogenesis associated 18
56180	-0.87537	-0.011905	-4.5301	0.00015489	0.0024527	0.5803	MOSPD1	motile sperm domain containing 1
4669	0.61853	0.042864	4.5301	0.00015492	0.0024527	0.58014	NAGLU	N-acetylglucosaminidase, alpha
51170	0.85086	0.05698	4.5295	0.00015515	0.0024534	0.57868	HSD17B11	hydroxysteroid (17-beta) dehydrogenase 11
23774	-0.43726	0.059915	-4.5276	0.00015588	0.00246	0.57408	BRD1	bromodomain containing 1
7791	0.49675	0.017456	4.527	0.00015611	0.00246	0.57263	ZYX	zyxin
3265	-0.63778	-0.037895	-4.527	0.00015612	0.00246	0.57251	HRAS	v-Ha-ras Harvey rat sarcoma viral oncogene homolog
10268	0.91628	0.027076	4.5247	0.00015698	0.0024706	0.56712	RAMP3	receptor (G protein-coupled) activity modifying protein 3
4739	0.80929	0.13291	4.5237	0.0001574	0.0024725	0.56447	NEDD9	neural precursor cell expressed, developmentally down-regulated 9
26060	-0.46746	0.098443	-4.5217	0.00015818	0.0024806	0.55961	APPL1	adaptor protein, phosphotyrosine interaction, PH domain and leucine zipper containing 1
2776	0.67995	0.095721	4.5198	0.00015891	0.0024861	0.55509	GNAQ	guanine nucleotide binding protein (G protein), q polypeptide
80851	-0.41807	0.018902	-4.5193	0.0001591	0.0024861	0.55393	SH3BP5L	SH3-binding domain protein 5-like
28976	-0.97098	0.092625	-4.518	0.00015964	0.0024916	0.55058	ACAD9	acyl-CoA dehydrogenase family, member 9
54764	-0.53936	0.11889	-4.5164	0.00016026	0.0024958	0.54677	ZRANB1	zinc finger, RAN-binding domain containing 1
8480	-0.37861	-0.012259	-4.5163	0.00016028	0.0024958	0.5466	RAE1	RAE1 RNA export 1 homolog (S. pombe)
726	0.37393	0.037913	4.5158	0.0001605	0.0024963	0.54526	CAPN5	calpain 5
23396	0.36922	0.011051	4.5152	0.00016072	0.0024967	0.54395	PIP5K1C	phosphatidylinositol-4-phosphate 5-kinase, type I, gamma
5585	0.63631	0.0040137	4.5145	0.00016102	0.0024985	0.54208	PKN1	protein kinase N1
29956	0.56957	0.07314	4.5127	0.00016172	0.0025015	0.53782	CERS2	ceramide synthase 2
126669	0.68821	0.10063	4.5126	0.00016178	0.0025015	0.53743	SHE	Src homology 2 domain containing E
1345	0.24678	0.025229	4.5118	0.00016208	0.0025032	0.53561	COX6C	cytochrome c oxidase subunit VIc
220213	-0.56723	0.1132	-4.5077	0.00016377	0.0025233	0.52543	OTUD1	OTU domain containing 1
10815	0.95676	0.11471	4.5058	0.00016452	0.002532	0.52088	CPLX1	complexin 1
10296	-0.32354	-0.0024936	-4.5016	0.00016626	0.0025534	0.51053	MAEA	macrophage erythroblast attacher
139341	-0.37817	0.023918	-4.5006	0.00016664	0.0025556	0.50831	FUNDC1	FUN14 domain containing 1
5289	-0.53826	0.16462	-4.4988	0.0001674	0.0025643	0.50381	PIK3C3	phosphoinositide-3-kinase, class 3
79812	0.69222	0.10744	4.4983	0.00016761	0.0025647	0.50255	MMRN2	multimerin 2
51582	-0.61533	-0.0068177	-4.4974	0.00016799	0.0025673	0.50035	AZIN1	antizyme inhibitor 1
10410	0.61204	0.032735	4.4969	0.00016817	0.0025673	0.49927	IFITM3	interferon induced transmembrane protein 3
1519	0.63271	0.010228	4.4947	0.00016909	0.0025755	0.49392	CTSO	cathepsin O
81544	0.72704	0.1322	4.4925	0.00017005	0.002587	0.48833	GDPD5	glycerophosphodiester phosphodiesterase domain containing 5
55679	0.72892	0.13791	4.4907	0.00017078	0.00259	0.48412	LIMS2	LIM and senescent cell antigen-like domains 2
388962	0.58578	-0.042921	4.4906	0.00017083	0.00259	0.48381	BOLA3	bolA homolog 3 (E. coli)
8045	-0.55862	0.027562	-4.4833	0.00017396	0.0026314	0.46593	RASSF7	Ras association (RalGDS/AF-6) domain family (N-terminal) member 7
28986	0.44917	0.052053	4.4817	0.00017464	0.0026378	0.46214	MAGEH1	melanoma antigen family H, 1
79269	-0.3707	-0.042446	-4.4814	0.00017479	0.0026378	0.46127	DCAF10	DDB1 and CUL4 associated factor 10
4858	0.79973	0.12711	4.4773	0.00017655	0.0026569	0.45142	NOVA2	neuro-oncological ventral antigen 2
55659	-0.71928	-0.053068	-4.4773	0.00017657	0.0026569	0.4513	ZNF416	zinc finger protein 416
11162	0.64987	0.091592	4.477	0.00017671	0.0026569	0.45053	NUDT6	nudix (nucleoside diphosphate linked moiety X)-type motif 6
4696	0.52648	0.005867	4.4766	0.00017686	0.0026569	0.44968	NDUFA3	NADH dehydrogenase (ubiquinone) 1 alpha subcomplex, 3, 9kDa
65078	-0.71852	0.081436	-4.4736	0.00017818	0.0026646	0.44236	RTN4R	reticulon 4 receptor
54497	-0.3861	0.019124	-4.4736	0.00017818	0.0026646	0.44236	HEATR5B	HEAT repeat containing 5B
51385	0.48395	0.03291	4.4729	0.0001785	0.0026664	0.4406	ZNF589	zinc finger protein 589
56983	-0.63336	-0.026717	-4.4701	0.00017972	0.0026816	0.43388	POGLUT1	protein O-glucosyltransferase 1
90952	0.82902	0.017454	4.4647	0.00018214	0.0027147	0.4207	ESAM	endothelial cell adhesion molecule
5522	-0.67988	0.036572	-4.462	0.00018336	0.0027267	0.41412	PPP2R2C	protein phosphatase 2, regulatory subunit B, gamma
139735	0.65526	-0.053291	4.4614	0.00018366	0.0027281	0.41254	ZFP92	zinc finger protein 92 homolog (mouse)
91404	0.93619	0.2109	4.4599	0.00018435	0.0027353	0.40884	SESTD1	SEC14 and spectrin domains 1
4016	0.8671	-0.037771	4.4589	0.00018479	0.002737	0.40649	LOXL1	lysyl oxidase-like 1
22981	0.57098	-0.003695	4.4587	0.00018488	0.002737	0.40601	NINL	ninein-like
2589	-0.76242	0.048876	-4.4567	0.00018583	0.0027479	0.40099	GALNT1	UDP-N-acetyl-alpha-D-galactosamine:polypeptide N-acetylgalactosaminyltransferase 1 (GalNAc-T1)
374387	0.5562	0.035029	4.456	0.00018615	0.0027496	0.39928	DKFZp779M0652	uncharacterized DKFZp779M0652
5787	0.96379	0.12833	4.4549	0.00018664	0.0027538	0.39667	PTPRB	protein tyrosine phosphatase, receptor type, B
274	0.89016	0.078133	4.4503	0.00018876	0.0027794	0.38555	BIN1	bridging integrator 1
3452	0.35338	0.042343	4.4502	0.0001888	0.0027794	0.38537	IFNA21	interferon, alpha 21
5159	0.97667	0.18837	4.4497	0.00018906	0.0027802	0.38402	PDGFRB	platelet-derived growth factor receptor, beta polypeptide
79674	-0.86712	0.12069	-4.4459	0.00019085	0.0028033	0.37476	VEPH1	ventricular zone expressed PH domain homolog 1 (zebrafish)
56674	-0.40558	0.034779	-4.4412	0.00019306	0.0028273	0.36342	TMEM9B	TMEM9 domain family, member B
1073	0.96194	0.17016	4.4411	0.00019312	0.0028273	0.36309	CFL2	cofilin 2 (muscle)
54510	0.7525	0.04062	4.4403	0.00019352	0.0028301	0.36105	PCDH18	protocadherin 18
441027	0.9076	0.1202	4.4363	0.00019542	0.0028546	0.35145	TMEM150C	transmembrane protein 150C
90233	-0.93892	0.069889	-4.4347	0.00019621	0.002863	0.3475	ZNF551	zinc finger protein 551
6915	0.6146	0.094319	4.4328	0.00019712	0.0028732	0.34291	TBXA2R	thromboxane A2 receptor
5589	0.3138	-0.009564	4.4323	0.00019739	0.0028739	0.34158	PRKCSH	protein kinase C substrate 80K-H
11339	-0.71507	0.0068094	-4.4313	0.00019785	0.0028766	0.33927	OIP5	Opa interacting protein 5
285819	0.33466	0.075061	4.431	0.00019801	0.0028766	0.33848	LOC285819	uncharacterized LOC285819
7076	0.65215	0.63343	4.4302	0.00019841	0.0028787	0.3365	TIMP1	TIMP metallopeptidase inhibitor 1
94	0.6245	0.033184	4.4298	0.00019859	0.0028787	0.33562	ACVRL1	activin A receptor type II-like 1
256933	0.38867	0.022403	4.4292	0.00019893	0.0028794	0.33395	NPB	neuropeptide B
57533	-0.39711	-0.033411	-4.4288	0.00019908	0.0028794	0.33318	TBC1D14	TBC1 domain family, member 14
8859	-0.40872	0.019799	-4.4284	0.0001993	0.0028794	0.33213	STK19	serine/threonine kinase 19
5705	-0.27909	-0.030059	-4.4276	0.00019969	0.0028811	0.3302	PSMC5	proteasome (prosome, macropain) 26S subunit, ATPase, 5
80301	0.61429	0.092475	4.4272	0.00019991	0.0028811	0.32912	PLEKHO2	pleckstrin homology domain containing, family O member 2
9531	-0.44559	-0.061186	-4.4268	0.00020007	0.0028811	0.32832	BAG3	BCL2-associated athanogene 3
2583	0.39894	0.0022511	4.4262	0.00020039	0.0028826	0.32675	B4GALNT1	beta-1,4-N-acetyl-galactosaminyl transferase 1
55363	0.36532	0.052424	4.4238	0.00020159	0.0028967	0.32087	HEMGN	hemogen
64084	0.79463	0.13159	4.4228	0.0002021	0.0029009	0.31839	CLSTN2	calsyntenin 2
10550	0.4797	0.024172	4.4202	0.00020337	0.0029107	0.31221	ARL6IP5	ADP-ribosylation-like factor 6 interacting protein 5
51227	0.60438	0.094921	4.4201	0.00020344	0.0029107	0.31187	PIGP	phosphatidylinositol glycan anchor biosynthesis, class P
5829	0.47212	0.088977	4.4193	0.00020385	0.0029134	0.30988	PXN	paxillin
2	0.80475	0.11464	4.4173	0.00020484	0.002922	0.30515	A2M	alpha-2-macroglobulin
400499	-0.44357	0.015227	-4.4172	0.00020489	0.002922	0.30487	LOC400499	uncharacterized LOC400499
2091	-0.47497	0.031845	-4.4156	0.00020572	0.0029306	0.30092	FBL	fibrillarin
155038	0.7463	0.072082	4.4149	0.00020609	0.0029327	0.29914	GIMAP8	GTPase, IMAP family member 8
51063	0.81165	0.063397	4.414	0.00020653	0.0029358	0.29705	CALHM2	calcium homeostasis modulator 2
9823	0.86932	-0.038226	4.4102	0.00020851	0.0029608	0.28766	ARMCX2	armadillo repeat containing, X-linked 2
10817	0.41497	0.014951	4.4069	0.00021022	0.0029819	0.2796	FRS3	fibroblast growth factor receptor substrate 3
83698	-0.56916	0.097075	-4.4059	0.00021074	0.0029861	0.27718	CALN1	calneuron 1
388963	0.33419	-0.038258	4.4049	0.00021127	0.0029904	0.27471	C2orf81	chromosome 2 open reading frame 81
220064	-0.36245	0.00032339	-4.3936	0.00021727	0.0030691	0.24719	ORAOV1	oral cancer overexpressed 1
1840	0.95799	0.13719	4.3935	0.0002173	0.0030691	0.24706	DTX1	deltex homolog 1 (Drosophila)
7035	0.78474	0.046244	4.3916	0.0002183	0.00308	0.24252	TFPI	tissue factor pathway inhibitor (lipoprotein-associated coagulation inhibitor)
27087	0.33132	0.033615	4.3908	0.00021875	0.003083	0.2405	B3GAT1	beta-1,3-glucuronyltransferase 1 (glucuronosyltransferase P)
81031	0.96678	-0.024818	4.3902	0.00021907	0.0030843	0.23905	SLC2A10	solute carrier family 2 (facilitated glucose transporter), member 10
2259	0.43656	0.10965	4.3854	0.00022171	0.003118	0.22731	FGF14	fibroblast growth factor 14
57507	0.51758	0.074274	4.3792	0.00022514	0.0031596	0.21219	ZNF608	zinc finger protein 608
8872	-0.32254	-0.039638	-4.375	0.00022748	0.0031891	0.20201	CDC123	cell division cycle 123 homolog (S. cerevisiae)
2907	0.41982	0.032901	4.373	0.00022865	0.003202	0.197	GRINA	glutamate receptor, ionotropic, N-methyl D-aspartate-associated protein 1 (glutamate binding)
25927	0.85084	0.06159	4.3724	0.00022898	0.0032033	0.19555	CNRIP1	cannabinoid receptor interacting protein 1
80022	0.61068	0.11699	4.3698	0.00023042	0.00322	0.1894	MYO15B	myosin XVB pseudogene
92689	0.60516	0.013233	4.369	0.00023088	0.003223	0.18744	FAM114A1	family with sequence similarity 114, member A1
55170	-0.47401	-0.060642	-4.3669	0.00023213	0.0032371	0.18213	PRMT6	protein arginine methyltransferase 6
10749	-0.43087	0.07078	-4.364	0.00023379	0.0032568	0.17511	KIF1C	kinesin family member 1C
23365	-0.58292	0.080256	-4.3619	0.000235	0.0032701	0.17007	ARHGEF12	Rho guanine nucleotide exchange factor (GEF) 12
1983	-0.41966	-0.001421	-4.3603	0.00023595	0.0032799	0.1661	EIF5	eukaryotic translation initiation factor 5
375035	-0.47086	-0.0094635	-4.3592	0.00023659	0.0032855	0.16341	SFT2D2	SFT2 domain containing 2
115557	0.58973	0.029763	4.3587	0.00023688	0.003286	0.16222	ARHGEF25	Rho guanine nucleotide exchange factor (GEF) 25
2804	-0.27433	0.016425	-4.3561	0.00023837	0.0033033	0.15603	GOLGB1	golgin B1
51703	0.93528	0.051367	4.3544	0.00023941	0.0033124	0.15176	ACSL5	acyl-CoA synthetase long-chain family member 5
339451	-0.48466	0.022167	-4.3542	0.00023954	0.0033124	0.15125	KLHL17	kelch-like 17 (Drosophila)
100499489	0.34442	0.071263	4.3531	0.00024018	0.0033145	0.14861	LOC100499489	uncharacterized LOC100499489
29087	0.35221	0.023904	4.3531	0.00024019	0.0033145	0.14859	THYN1	thymocyte nuclear protein 1
503693	0.81006	0.055997	4.3522	0.0002407	0.0033181	0.1465	LOH12CR2	loss of heterozygosity, 12, chromosomal region 2
285368	-0.54154	-0.0015891	-4.3509	0.00024149	0.0033255	0.14329	PRRT3	proline-rich transmembrane protein 3
2730	0.85283	-0.06088	4.3491	0.00024255	0.0033367	0.13896	GCLM	glutamate-cysteine ligase, modifier subunit
4343	-0.8394	0.082306	-4.347	0.00024384	0.0033448	0.13376	MOV10	Mov10, Moloney leukemia virus 10, homolog (mouse)
89781	-0.48286	0.037007	-4.3469	0.0002439	0.0033448	0.13349	HPS4	Hermansky-Pudlak syndrome 4
51267	0.74219	-0.013046	4.344	0.00024566	0.0033655	0.12643	CLEC1A	C-type lectin domain family 1, member A
115207	0.51389	0.07089	4.3419	0.00024695	0.0033796	0.12131	KCTD12	potassium channel tetramerisation domain containing 12
90	0.51631	0.029835	4.3399	0.00024815	0.0033925	0.11652	ACVR1	activin A receptor, type I
58476	0.81895	0.029449	4.3392	0.00024862	0.0033954	0.11469	TP53INP2	tumor protein p53 inducible nuclear protein 2
83692	0.64095	0.13295	4.334	0.00025182	0.0034355	0.10212	CD99L2	CD99 molecule-like 2
284996	-0.60119	-0.017452	-4.3333	0.00025224	0.0034377	0.10048	RNF149	ring finger protein 149
9592	-0.53045	0.023044	-4.3245	0.00025781	0.0035032	0.079022	IER2	immediate early response 2
2977	0.91754	0.18435	4.3245	0.00025783	0.0035032	0.078919	GUCY1A2	guanylate cyclase 1, soluble, alpha 2
3042	0.94266	0.2028	4.3235	0.00025849	0.0035084	0.076433	HBM	hemoglobin, mu
10557	-0.33489	0.027245	-4.3205	0.00026036	0.0035265	0.06936	RPP38	ribonuclease P/MRP 38kDa subunit
3212	0.66238	-0.0061059	4.3201	0.00026065	0.0035269	0.068252	HOXB2	homeobox B2
4928	-0.60464	0.010117	-4.3186	0.00026161	0.0035326	0.064651	NUP98	nucleoporin 98kDa
9865	0.9926	0.17491	4.3153	0.00026373	0.0035577	0.0567	TRIL	TLR4 interactor with leucine-rich repeats
144577	-0.52112	0.060745	-4.3141	0.00026454	0.0035649	0.053706	C12orf66	chromosome 12 open reading frame 66
85450	-0.58759	-0.037407	-4.3126	0.00026552	0.0035737	0.050054	ITPRIP	inositol 1,4,5-trisphosphate receptor interacting protein
339230	-0.44816	-0.040702	-4.3123	0.00026573	0.0035737	0.049285	CCDC137	coiled-coil domain containing 137
89822	0.58087	-0.034325	4.3105	0.0002669	0.0035857	0.044991	KCNK17	potassium channel, subfamily K, member 17
7029	0.46081	0.055287	4.3089	0.00026801	0.003597	0.04091	TFDP2	transcription factor Dp-2 (E2F dimerization partner 2)
153020	-0.46428	0.0050848	-4.3059	0.00026998	0.0036199	0.033692	RASGEF1B	RasGEF domain family, member 1B
10497	-0.47002	0.045091	-4.3054	0.00027029	0.0036203	0.032583	UNC13B	unc-13 homolog B (C. elegans)
83604	0.86123	0.017383	4.3026	0.00027222	0.0036424	0.025593	TMEM47	transmembrane protein 47
54831	-0.6932	0.040833	-4.2961	0.00027662	0.0036975	0.0098592	BEST2	bestrophin 2
10048	-0.37412	-0.0032463	-4.2932	0.00027861	0.0037204	0.0028114	RANBP9	RAN binding protein 9
6988	0.57166	0.052706	4.2912	0.00028001	0.0037353	-0.0021123	TCTA	T-cell leukemia translocation altered
2959	-0.45791	-0.0040316	-4.2904	0.00028055	0.0037387	-0.0039938	GTF2B	general transcription factor IIB
4850	-0.58142	0.17488	-4.2887	0.00028174	0.0037487	-0.0081733	CNOT4	CCR4-NOT transcription complex, subunit 4
10397	-0.697	-0.042299	-4.2885	0.00028186	0.0037487	-0.0085811	NDRG1	N-myc downstream regulated 1
65998	0.80868	0.03224	4.2869	0.00028295	0.0037565	-0.012389	C11orf95	chromosome 11 open reading frame 95
79873	0.36163	-2.1229e-05	4.2869	0.00028302	0.0037565	-0.012612	NUDT18	nudix (nucleoside diphosphate linked moiety X)-type motif 18
3916	-0.43506	0.021344	-4.2861	0.00028351	0.0037569	-0.014328	LAMP1	lysosomal-associated membrane protein 1
1024	-0.32356	0.0022841	-4.286	0.00028361	0.0037569	-0.014665	CDK8	cyclin-dependent kinase 8
5580	-0.64119	0.0039926	-4.2828	0.00028585	0.0037828	-0.022399	PRKCD	protein kinase C, delta
57470	-0.28379	-0.0024586	-4.2792	0.00028842	0.0038129	-0.031178	LRRC47	leucine rich repeat containing 47
339929	0.85481	0.077259	4.2781	0.00028919	0.0038192	-0.033779	LPP-AS2	LPP antisense RNA 2 (non-protein coding)
22853	-0.51551	0.010799	-4.275	0.00029148	0.0038386	-0.041524	LMTK2	lemur tyrosine kinase 2
1381	-0.90351	0.1109	-4.2733	0.00029268	0.0038461	-0.045555	CRABP1	cellular retinoic acid binding protein 1
9553	0.37898	0.032549	4.2701	0.00029503	0.0038731	-0.053405	MRPL33	mitochondrial ribosomal protein L33
9611	-0.32642	0.078472	-4.2683	0.00029631	0.0038862	-0.057681	NCOR1	nuclear receptor corepressor 1
10845	-0.66722	0.0049061	-4.2676	0.00029683	0.0038891	-0.05939	CLPX	ClpX caseinolytic peptidase X homolog (E. coli)
145282	0.32784	0.044668	4.2649	0.0002988	0.0039111	-0.065895	MIPOL1	mirror-image polydactyly 1
55262	-0.3347	-0.057245	-4.2645	0.00029911	0.0039113	-0.066909	C7orf43	chromosome 7 open reading frame 43
23513	-0.52913	0.059381	-4.2602	0.00030233	0.0039457	-0.077404	SCRIB	scribbled homolog (Drosophila)
25903	0.97179	-0.020337	4.2602	0.00030234	0.0039457	-0.07745	OLFML2B	olfactomedin-like 2B
57786	-0.43891	0.09398	-4.2581	0.00030388	0.0039618	-0.082414	RBAK	RB-associated KRAB zinc finger
261734	-0.50146	0.057162	-4.2546	0.00030652	0.0039923	-0.090923	NPHP4	nephronophthisis 4
8893	-0.39013	0.019673	-4.2542	0.00030687	0.0039929	-0.092029	EIF2B5	eukaryotic translation initiation factor 2B, subunit 5 epsilon, 82kDa
875	0.50477	0.057987	4.252	0.00030852	0.0040105	-0.097299	CBS	cystathionine-beta-synthase
2653	0.65591	0.12354	4.2485	0.00031122	0.0040376	-0.10585	GCSH	glycine cleavage system protein H (aminomethyl carrier)
93663	0.67495	0.027112	4.246	0.00031317	0.0040589	-0.11198	ARHGAP18	Rho GTPase activating protein 18
23616	-0.3568	-0.050658	-4.2439	0.00031478	0.0040758	-0.11701	SH3BP1	SH3-domain binding protein 1
79017	-0.79077	0.0023359	-4.243	0.00031549	0.004081	-0.11921	GGCT	gamma-glutamylcyclotransferase
9422	-0.50355	0.071983	-4.2425	0.00031586	0.0040818	-0.12038	ZNF264	zinc finger protein 264
23500	0.70581	0.091787	4.2416	0.00031656	0.0040869	-0.12255	DAAM2	dishevelled associated activator of morphogenesis 2
23334	-0.55703	0.061144	-4.2364	0.00032065	0.0041316	-0.13514	SZT2	seizure threshold 2 homolog (mouse)
4205	-0.92894	0.052438	-4.235	0.00032181	0.0041395	-0.13869	MEF2A	myocyte enhancer factor 2A
8648	-0.36931	0.036084	-4.2349	0.00032189	0.0041395	-0.13892	NCOA1	nuclear receptor coactivator 1
113878	-0.41609	-0.032423	-4.2329	0.00032349	0.004156	-0.14378	DTX2	deltex homolog 2 (Drosophila)
80212	0.86755	0.038854	4.2303	0.0003256	0.0041791	-0.15018	CCDC92	coiled-coil domain containing 92
6903	-0.2943	-0.010306	-4.2292	0.00032643	0.0041816	-0.15266	TBCC	tubulin folding cofactor C
8841	-0.26327	-0.0071852	-4.2287	0.00032688	0.0041832	-0.154	HDAC3	histone deacetylase 3
119710	0.52414	-0.0077079	4.2272	0.00032811	0.004195	-0.15771	C11orf74	chromosome 11 open reading frame 74
8491	-0.49277	0.065933	-4.2267	0.00032849	0.0041958	-0.15884	MAP4K3	mitogen-activated protein kinase kinase kinase kinase 3
8505	-0.3535	0.012187	-4.2159	0.0003374	0.0043013	-0.18509	PARG	poly (ADP-ribose) glycohydrolase
57631	0.8195	0.062097	4.2148	0.00033832	0.0043089	-0.18776	LRCH2	leucine-rich repeats and calponin homology (CH) domain containing 2
56917	0.47777	0.011129	4.2113	0.00034129	0.0043425	-0.19633	MEIS3	Meis homeobox 3
9240	0.54963	-0.046027	4.2097	0.00034259	0.0043512	-0.20004	PNMA1	paraneoplastic Ma antigen 1
22976	-0.30948	-0.040204	-4.2097	0.00034263	0.0043512	-0.20017	PAXIP1	PAX interacting (with transcription-activation domain) protein 1
9064	-0.55808	0.00021393	-4.2088	0.00034341	0.0043532	-0.2024	MAP3K6	mitogen-activated protein kinase kinase kinase 6
10124	-0.61294	0.023289	-4.2087	0.00034345	0.0043532	-0.20251	ARL4A	ADP-ribosylation factor-like 4A
57003	-0.30678	0.038453	-4.2075	0.00034444	0.0043541	-0.20534	CCDC47	coiled-coil domain containing 47
148932	0.49339	0.06263	4.2075	0.00034452	0.0043541	-0.20555	MOB3C	MOB kinase activator 3C
222161	-0.74256	-0.032271	-4.2072	0.00034475	0.0043541	-0.20623	DKFZP586I1420	uncharacterized protein DKFZp586I1420
6050	-0.47382	0.067028	-4.2071	0.00034485	0.0043541	-0.2065	RNH1	ribonuclease/angiogenin inhibitor 1
5217	0.65993	0.034176	4.2067	0.00034516	0.0043541	-0.20739	PFN2	profilin 2
51141	-0.36169	-0.021813	-4.2052	0.00034641	0.0043656	-0.21092	INSIG2	insulin induced gene 2
406	-0.68981	0.028092	-4.2029	0.00034841	0.0043866	-0.21657	ARNTL	aryl hydrocarbon receptor nuclear translocator-like
11154	-0.44371	0.027558	-4.202	0.00034924	0.0043929	-0.21891	AP4S1	adaptor-related protein complex 4, sigma 1 subunit
2188	-0.35201	-0.021157	-4.2013	0.00034978	0.0043938	-0.22041	FANCF	Fanconi anemia, complementation group F
9575	-0.26319	0.050063	-4.2011	0.00034997	0.0043938	-0.22096	CLOCK	clock homolog (mouse)
826	0.62499	-0.0085212	4.2007	0.00035036	0.004394	-0.22205	CAPNS1	calpain, small subunit 1
79228	-0.41069	-0.048034	-4.2003	0.00035065	0.004394	-0.22286	THOC6	THO complex 6 homolog (Drosophila)
79006	0.45309	0.058321	4.1963	0.0003542	0.0044325	-0.23273	METRN	meteorin, glial cell differentiation regulator
80307	0.43055	0.034017	4.196	0.0003544	0.0044325	-0.23327	FER1L4	fer-1-like 4 (C. elegans) pseudogene
65977	0.45562	0.049783	4.1948	0.00035544	0.0044404	-0.23615	PLEKHA3	pleckstrin homology domain containing, family A (phosphoinositide binding specific) member 3
51692	-0.32819	-0.029739	-4.1943	0.00035591	0.0044404	-0.23744	CPSF3	cleavage and polyadenylation specific factor 3, 73kDa
57700	0.37238	0.04929	4.1942	0.00035604	0.0044404	-0.23781	FAM160B1	family with sequence similarity 160, member B1
286122	0.35743	-0.016524	4.1919	0.00035807	0.004458	-0.2434	C8orf31	chromosome 8 open reading frame 31
51054	0.43146	0.0013173	4.1917	0.00035821	0.004458	-0.24377	PLEKHA8P1	pleckstrin homology domain containing, family A member 8 pseudogene 1
55107	-0.72816	0.060305	-4.1914	0.00035846	0.004458	-0.24445	ANO1	anoctamin 1, calcium activated chloride channel
114990	0.83123	0.10535	4.1896	0.00036008	0.0044739	-0.24886	VASN	vasorin
150696	-0.46313	0.00075094	-4.1892	0.00036042	0.0044739	-0.24979	PROM2	prominin 2
10892	-0.6382	0.045893	-4.1879	0.00036156	0.0044839	-0.2529	MALT1	mucosa associated lymphoid tissue lymphoma translocation gene 1
84557	-0.51467	0.039633	-4.1855	0.00036378	0.0045041	-0.25889	MAP1LC3A	microtubule-associated protein 1 light chain 3 alpha
128	0.60541	0.053227	4.185	0.00036423	0.0045043	-0.26011	ADH5	alcohol dehydrogenase 5 (class III), chi polypeptide
22989	-0.40517	0.083365	-4.1827	0.00036625	0.0045251	-0.26554	MYH15	myosin, heavy chain 15
23219	-0.6803	0.1067	-4.1767	0.00037174	0.0045747	-0.28012	FBXO28	F-box protein 28
6683	-0.34292	-0.0081964	-4.1767	0.00037176	0.0045747	-0.28015	SPAST	spastin
2526	0.61619	0.15348	4.1765	0.000372	0.0045747	-0.28078	FUT4	fucosyltransferase 4 (alpha (1,3) fucosyltransferase, myeloid-specific)
55144	0.30564	-0.060196	4.1761	0.00037237	0.004575	-0.28175	LRRC8D	leucine rich repeat containing 8 family, member D
9439	-0.73103	0.18599	-4.1753	0.00037303	0.0045751	-0.2835	MED23	mediator complex subunit 23
1046	-0.41731	0.018914	-4.1753	0.00037307	0.0045751	-0.28361	CDX4	caudal type homeobox 4
57515	0.35246	-0.016151	4.1735	0.00037471	0.0045909	-0.2879	SERINC1	serine incorporator 1
59269	0.87818	0.037942	4.1722	0.00037594	0.0046018	-0.29112	HIVEP3	human immunodeficiency virus type I enhancer binding protein 3
84650	-0.48679	-0.0098215	-4.171	0.00037706	0.0046069	-0.29403	EBPL	emopamil binding protein-like
100616446	0.43362	-0.042906	4.1699	0.00037805	0.0046148	-0.29661	ERVH-1	endogenous retrovirus group H, member 1
5701	-0.36964	4.5509e-05	-4.164	0.00038366	0.0046789	-0.31103	PSMC2	proteasome (prosome, macropain) 26S subunit, ATPase, 2
64864	-0.50129	-0.022279	-4.161	0.00038649	0.0047091	-0.31824	RFX7	regulatory factor X, 7
4121	0.6687	0.071847	4.1606	0.00038687	0.0047094	-0.3192	MAN1A1	mannosidase, alpha, class 1A, member 1
6732	-0.65609	-0.024954	-4.1602	0.00038727	0.00471	-0.32022	SRPK1	SRSF protein kinase 1
57124	0.95599	-0.060539	4.158	0.00038935	0.0047309	-0.32547	CD248	CD248 molecule, endosialin
493869	0.82143	0.068545	4.1559	0.0003914	0.0047515	-0.33062	GPX8	glutathione peroxidase 8 (putative)
25842	-0.41138	-0.011132	-4.1552	0.00039209	0.0047534	-0.33234	ASF1A	ASF1 anti-silencing function 1 homolog A (S. cerevisiae)
30008	0.90398	0.088712	4.1546	0.00039268	0.0047534	-0.33381	EFEMP2	EGF containing fibulin-like extracellular matrix protein 2
6641	-0.67101	0.12348	-4.1467	0.0004004	0.0048303	-0.35288	SNTB1	syntrophin, beta 1 (dystrophin-associated protein A1, 59kDa, basic component 1)
256949	0.89257	0.11864	4.1467	0.00040045	0.0048303	-0.35301	KANK3	KN motif and ankyrin repeat domains 3
4493	-0.48265	0.052545	-4.1424	0.00040468	0.0048768	-0.3633	MT1E	metallothionein 1E
200916	-0.57524	-0.053581	-4.1411	0.00040596	0.0048832	-0.3664	RPL22L1	ribosomal protein L22-like 1
100507524	0.76885	0.10373	4.1409	0.0004062	0.0048832	-0.36696	ARHGEF26-AS1	ARHGEF26 antisense RNA 1 (non-protein coding)
4240	0.72757	0.14747	4.1408	0.00040631	0.0048832	-0.36724	MFGE8	milk fat globule-EGF factor 8 protein
9902	0.30187	0.04741	4.1402	0.0004069	0.0048857	-0.36865	MRC2	mannose receptor, C type 2
1741	-0.46351	0.051065	-4.1393	0.00040777	0.0048906	-0.37075	DLG3	discs, large homolog 3 (Drosophila)
646282	-0.49127	0.05653	-4.1391	0.00040805	0.0048906	-0.37141	AZGP1P1	alpha-2-glycoprotein 1, zinc-binding pseudogene 1
93664	0.71054	0.0714	4.1383	0.00040885	0.0048959	-0.37334	CADPS2	Ca++-dependent secretion activator 2
10248	-0.28768	0.032885	-4.137	0.00041016	0.0049071	-0.37646	POP7	processing of precursor 7, ribonuclease P/MRP subunit (S. cerevisiae)
3612	0.45341	-0.043539	4.1359	0.00041122	0.0049153	-0.37899	IMPA1	inositol(myo)-1(or 4)-monophosphatase 1
164395	0.43934	0.052853	4.1348	0.00041242	0.0049251	-0.38184	TTLL9	tubulin tyrosine ligase-like family, member 9
3087	0.73172	-0.0034994	4.1332	0.00041407	0.0049404	-0.38575	HHEX	hematopoietically expressed homeobox
26276	-0.40349	-0.033142	-4.1325	0.00041477	0.004941	-0.38742	VPS33B	vacuolar protein sorting 33 homolog B (yeast)
116931	0.4522	0.025188	4.1323	0.0004149	0.004941	-0.38773	MED12L	mediator complex subunit 12-like
22861	-0.72842	0.1023	-4.132	0.00041524	0.004941	-0.38852	NLRP1	NLR family, pyrin domain containing 1
64091	0.78261	0.019778	4.1303	0.00041696	0.0049571	-0.39258	POPDC2	popeye domain containing 2
4048	-0.45619	-0.0082961	-4.1296	0.00041773	0.0049617	-0.39437	LTA4H	leukotriene A4 hydrolase
4641	0.56539	0.072999	4.1287	0.00041867	0.0049684	-0.39658	MYO1C	myosin IC
6565	0.39447	0.040984	4.1259	0.00042152	0.0049888	-0.40323	SLC15A2	solute carrier family 15 (H+/peptide transporter), member 2
51084	0.69321	0.047315	4.1259	0.00042157	0.0049888	-0.40333	CRYL1	crystallin, lambda 1
83643	-0.73056	0.084457	-4.1256	0.00042189	0.0049888	-0.40409	CCDC3	coiled-coil domain containing 3
6327	0.49147	0.087992	4.1226	0.00042499	0.005018	-0.41125	SCN2B	sodium channel, voltage-gated, type II, beta subunit
27132	0.33244	0.018158	4.1225	0.00042513	0.005018	-0.41156	CPNE7	copine VII
11142	0.56704	0.028788	4.1214	0.00042627	0.0050226	-0.4142	PKIG	protein kinase (cAMP-dependent, catalytic) inhibitor gamma
30815	0.57661	0.11799	4.1204	0.00042728	0.00503	-0.41652	ST6GALNAC6	ST6 (alpha-N-acetyl-neuraminyl-2,3-beta-galactosyl-1,3)-N-acetylgalactosaminide alpha-2,6-sialyltransferase 6
5511	-0.29473	0.026154	-4.1186	0.00042925	0.0050487	-0.42102	PPP1R8	protein phosphatase 1, regulatory subunit 8
9922	0.53934	0.052182	4.1161	0.00043195	0.0050759	-0.42715	IQSEC1	IQ motif and Sec7 domain 1
10742	0.96435	0.028457	4.1121	0.0004362	0.0051213	-0.43675	RAI2	retinoic acid induced 2
26468	0.76261	0.016968	4.1116	0.00043669	0.0051216	-0.43783	LHX6	LIM homeobox 6
26528	-0.33108	-0.056908	-4.1094	0.00043915	0.0051369	-0.44334	DAZAP1	DAZ associated protein 1
23179	0.68457	0.041828	4.1089	0.00043967	0.0051369	-0.44449	RGL1	ral guanine nucleotide dissociation stimulator-like 1
6294	-0.5615	0.040709	-4.1087	0.00043983	0.0051369	-0.44486	SAFB	scaffold attachment factor B
55607	0.81422	0.14543	4.1086	0.00044002	0.0051369	-0.44527	PPP1R9A	protein phosphatase 1, regulatory subunit 9A
56947	0.38503	0.055077	4.1084	0.00044025	0.0051369	-0.44579	MFF	mitochondrial fission factor
148103	0.42446	0.044464	4.1077	0.00044096	0.0051406	-0.44736	ZNF599	zinc finger protein 599
56478	-0.28145	0.035039	-4.106	0.00044281	0.0051577	-0.45146	EIF4ENIF1	eukaryotic translation initiation factor 4E nuclear import factor 1
79892	-0.3371	-0.001167	-4.1048	0.0004441	0.0051681	-0.4543	MCMBP	minichromosome maintenance complex binding protein
2109	0.55033	0.13555	4.1044	0.00044454	0.0051687	-0.45527	ETFB	electron-transfer-flavoprotein, beta polypeptide
137695	-0.67349	0.088947	-4.1025	0.00044672	0.0051866	-0.46006	TMEM68	transmembrane protein 68
84159	-0.31036	0.041938	-4.1021	0.00044716	0.0051866	-0.46103	ARID5B	AT rich interactive domain 5B (MRF1-like)
4223	0.83803	0.10326	4.102	0.00044726	0.0051866	-0.46124	MEOX2	mesenchyme homeobox 2
100506677	0.31926	-0.010282	4.0999	0.00044957	0.0052071	-0.46629	AA06	uncharacterized LOC100506677
55647	0.90266	0.099136	4.0997	0.00044982	0.0052071	-0.46682	RAB20	RAB20, member RAS oncogene family
100506725	0.76276	0.026496	4.0961	0.00045385	0.0052492	-0.47556	LOC100506725	uncharacterized LOC100506725
23220	0.83767	0.24166	4.0947	0.00045539	0.005259	-0.47887	DTX4	deltex homolog 4 (Drosophila)
755	0.5276	0.086986	4.0946	0.00045549	0.005259	-0.47909	C21orf2	chromosome 21 open reading frame 2
10046	0.57004	0.041615	4.093	0.00045727	0.0052677	-0.48291	MAMLD1	mastermind-like domain containing 1
79726	-0.45145	0.072254	-4.093	0.00045729	0.0052677	-0.48295	WDR59	WD repeat domain 59
132014	-0.39129	0.056852	-4.0927	0.00045767	0.0052677	-0.48377	IL17RE	interleukin 17 receptor E
2733	-0.71284	0.039606	-4.0925	0.00045784	0.0052677	-0.48412	GLE1	GLE1 RNA export mediator homolog (yeast)
83593	-0.77776	0.049712	-4.0904	0.00046029	0.0052867	-0.48935	RASSF5	Ras association (RalGDS/AF-6) domain family member 5
1842	0.72098	0.0091882	4.0887	0.00046214	0.0053034	-0.49328	ECM2	extracellular matrix protein 2, female organ and adipocyte specific
51499	-0.27151	-0.0077626	-4.0881	0.00046291	0.0053076	-0.49491	TRIAP1	TP53 regulated inhibitor of apoptosis 1
7737	-0.28292	-0.0043266	-4.0872	0.00046385	0.0053137	-0.49688	RNF113A	ring finger protein 113A
7738	-0.43772	0.023191	-4.0854	0.00046597	0.0053335	-0.50136	ZNF184	zinc finger protein 184
23331	0.78846	0.016257	4.0827	0.00046914	0.0053623	-0.50799	TTC28	tetratricopeptide repeat domain 28
112483	0.4342	-0.007877	4.0825	0.0004693	0.0053623	-0.50833	SAT2	spermidine/spermine N1-acetyltransferase family member 2
64418	-0.72502	0.10557	-4.0789	0.00047346	0.0054051	-0.51695	TMEM168	transmembrane protein 168
113201	0.54007	0.051503	4.0786	0.0004739	0.0054055	-0.51786	CASC4	cancer susceptibility candidate 4
6473	0.37112	0.013245	4.0764	0.00047642	0.0054295	-0.52304	SHOX	short stature homeobox
7291	0.80041	-0.032085	4.0729	0.00048057	0.0054676	-0.53154	TWIST1	twist homolog 1 (Drosophila)
29889	-0.36084	-0.026184	-4.0729	0.00048058	0.0054676	-0.53156	GNL2	guanine nucleotide binding protein-like 2 (nucleolar)
9172	-0.70457	0.088106	-4.0724	0.00048123	0.0054702	-0.53288	MYOM2	myomesin (M-protein) 2, 165kDa
2192	0.79906	0.088089	4.069	0.00048525	0.0055108	-0.54102	FBLN1	fibulin 1
10929	-0.39685	0.060527	-4.0687	0.00048563	0.0055108	-0.54179	SRSF8	serine/arginine-rich splicing factor 8
967	0.45997	0.013855	4.0673	0.0004873	0.0055249	-0.54513	CD63	CD63 molecule
785	-0.51459	0.058554	-4.0669	0.00048775	0.0055253	-0.54604	CACNB4	calcium channel, voltage-dependent, beta 4 subunit
57050	-0.34729	-0.0489	-4.0658	0.00048912	0.0055361	-0.54878	UTP3	UTP3, small subunit (SSU) processome component, homolog (S. cerevisiae)
6603	-0.35191	-0.017019	-4.0652	0.00048979	0.005539	-0.55013	SMARCD2	SWI/SNF related, matrix associated, actin dependent regulator of chromatin, subfamily d, member 2
1912	0.39626	0.023067	4.0635	0.00049191	0.0055581	-0.55435	PHC2	polyhomeotic homolog 2 (Drosophila)
84064	0.29703	0.025233	4.06	0.00049617	0.0056015	-0.56278	HDHD2	haloacid dehalogenase-like hydrolase domain containing 2
53826	0.88577	0.053525	4.0589	0.00049757	0.0056125	-0.56553	FXYD6	FXYD domain containing ion transport regulator 6
9371	0.30592	0.052266	4.0567	0.00050023	0.005633	-0.57076	KIF3B	kinesin family member 3B
55830	0.46794	-0.0056409	4.0556	0.00050162	0.0056428	-0.57346	GLT8D1	glycosyltransferase 8 domain containing 1
51125	-0.78162	0.056637	-4.0553	0.00050196	0.0056428	-0.57413	GOLGA7	golgin A7
55690	0.30762	0.024748	4.0509	0.00050745	0.0056997	-0.58477	PACS1	phosphofurin acidic cluster sorting protein 1
23563	0.32272	-0.0073691	4.0504	0.00050804	0.0056999	-0.58591	CHST5	carbohydrate (N-acetylglucosamine 6-O) sulfotransferase 5
78991	-0.43985	-0.017424	-4.0502	0.00050833	0.0056999	-0.58647	PCYOX1L	prenylcysteine oxidase 1 like
6508	0.53971	-0.060645	4.0485	0.00051044	0.0057187	-0.59051	SLC4A3	solute carrier family 4, anion exchanger, member 3
57620	-0.33352	0.018635	-4.0457	0.00051401	0.0057522	-0.59732	STIM2	stromal interaction molecule 2
4004	-0.633	-0.01676	-4.0455	0.0005143	0.0057522	-0.59788	LMO1	LIM domain only 1 (rhombotin 1)
9790	-0.24349	-0.028347	-4.0396	0.00052176	0.0058208	-0.61196	BMS1	BMS1 homolog, ribosome assembly protein (yeast)
26780	0.3995	0.035559	4.0391	0.00052242	0.0058233	-0.6132	SNORA68	small nucleolar RNA, H/ACA box 68
29937	0.39204	0.036448	4.0385	0.00052318	0.0058268	-0.61461	NENF	neudesin neurotrophic factor
340578	0.52537	0.08186	4.0369	0.00052534	0.005846	-0.61864	DCAF12L2	DDB1 and CUL4 associated factor 12-like 2
55544	0.54006	0.00054264	4.0363	0.00052607	0.0058491	-0.61999	RBM38	RNA binding motif protein 38
3337	-0.46825	-0.035642	-4.0359	0.00052656	0.0058497	-0.62091	DNAJB1	DnaJ (Hsp40) homolog, subfamily B, member 1
5858	0.40471	0.027632	4.0352	0.00052749	0.0058536	-0.62263	PZP	pregnancy-zone protein
3977	0.65375	0.075151	4.035	0.00052783	0.0058536	-0.62326	LIFR	leukemia inhibitory factor receptor alpha
200734	0.53762	0.05464	4.0345	0.00052844	0.0058536	-0.62439	SPRED2	sprouty-related, EVH1 domain containing 2
4695	0.34636	0.052867	4.0343	0.00052868	0.0058536	-0.62483	NDUFA2	NADH dehydrogenase (ubiquinone) 1 alpha subcomplex, 2, 8kDa
9677	-0.37472	0.014984	-4.0316	0.00053218	0.0058824	-0.63128	PPIP5K1	diphosphoinositol pentakisphosphate kinase 1
10890	-0.67614	0.033605	-4.0257	0.00054001	0.005964	-0.64556	RAB10	RAB10, member RAS oncogene family
64129	0.56143	0.01659	4.024	0.00054235	0.0059741	-0.64979	TINAGL1	tubulointerstitial nephritis antigen-like 1
83549	0.33771	0.059277	4.0238	0.00054251	0.0059741	-0.65007	UCK1	uridine-cytidine kinase 1
23253	-0.41685	0.093764	-4.0238	0.00054258	0.0059741	-0.65019	ANKRD12	ankyrin repeat domain 12
84861	0.4967	0.049759	4.0237	0.00054273	0.0059741	-0.65047	KLHL22	kelch-like 22 (Drosophila)
168537	0.92648	0.10169	4.0228	0.00054388	0.0059818	-0.65254	GIMAP7	GTPase, IMAP family member 7
219654	0.74041	0.078924	4.0203	0.00054728	0.0060142	-0.65863	ZCCHC24	zinc finger, CCHC domain containing 24
128637	-0.26845	0.083463	-4.0162	0.00055287	0.0060705	-0.66856	TBC1D20	TBC1 domain family, member 20
64400	-0.27935	0.041366	-4.0141	0.00055569	0.0060964	-0.67352	AKTIP	AKT interacting protein
84681	0.48912	0.10135	4.0128	0.00055754	0.0061067	-0.67678	HINT2	histidine triad nucleotide binding protein 2
729970	0.8118	0.1593	4.0128	0.00055755	0.0061067	-0.6768	LOC729970	hCG2028352-like
66008	0.53237	0.096805	4.0082	0.00056391	0.0061713	-0.68789	TRAK2	trafficking protein, kinesin binding 2
80067	-0.4424	-0.016214	-4.0066	0.0005661	0.0061901	-0.69167	DCAF17	DDB1 and CUL4 associated factor 17
4580	0.30373	-0.039039	4.0052	0.00056806	0.0062013	-0.69504	MTX1	metaxin 1
51299	0.86188	0.10466	4.0048	0.00056863	0.0062024	-0.69603	NRN1	neuritin 1
202052	0.82872	0.031995	4.0042	0.00056951	0.0062069	-0.69754	DNAJC18	DnaJ (Hsp40) homolog, subfamily C, member 18
10172	-0.62148	0.021555	-4.0025	0.00057182	0.0062269	-0.70149	ZNF256	zinc finger protein 256
79918	-0.45379	0.015849	-4.0017	0.00057306	0.0062353	-0.70361	SETD6	SET domain containing 6
4222	0.81126	0.085911	3.999	0.00057686	0.0062715	-0.71007	MEOX1	mesenchyme homeobox 1
6389	0.36536	0.044671	3.9941	0.00058388	0.0063366	-0.72188	SDHA	succinate dehydrogenase complex, subunit A, flavoprotein (Fp)
151194	0.44014	0.080805	3.9935	0.00058467	0.0063366	-0.72319	METTL21A	methyltransferase like 21A
84524	-0.65905	-0.0098725	-3.9935	0.00058477	0.0063366	-0.72336	ZC3H8	zinc finger CCCH-type containing 8
381	-0.35568	0.027549	-3.9919	0.00058705	0.0063561	-0.72717	ARF5	ADP-ribosylation factor 5
2059	0.68189	0.021375	3.9895	0.00059052	0.0063884	-0.73291	EPS8	epidermal growth factor receptor pathway substrate 8
54757	0.75729	0.23281	3.9873	0.00059371	0.0064177	-0.73818	FAM20A	family with sequence similarity 20, member A
80757	0.52753	0.093362	3.9862	0.0005954	0.0064307	-0.74095	TMEM121	transmembrane protein 121
11059	-0.63481	0.04395	-3.9855	0.00059643	0.0064366	-0.74265	WWP1	WW domain containing E3 ubiquitin protein ligase 1
130612	0.36576	0.024658	3.9842	0.00059827	0.0064511	-0.74565	TMEM198	transmembrane protein 198
85403	-0.5953	0.0043476	-3.9815	0.00060234	0.0064822	-0.75228	EAF1	ELL associated factor 1
433	-0.87677	-0.026602	-3.9812	0.00060275	0.0064822	-0.75295	ASGR2	asialoglycoprotein receptor 2
5745	0.50227	0.029118	3.9811	0.00060291	0.0064822	-0.75319	PTH1R	parathyroid hormone 1 receptor
482	0.6553	0.0051267	3.9809	0.0006031	0.0064822	-0.75351	ATP1B2	ATPase, Na+/K+ transporting, beta 2 polypeptide
115286	-0.43805	0.11228	-3.9792	0.00060569	0.006504	-0.75769	SLC25A26	solute carrier family 25, member 26
549	0.55044	0.14401	3.9789	0.00060612	0.006504	-0.75839	AUH	AU RNA binding protein/enoyl-CoA hydratase
1627	0.83193	0.073009	3.9783	0.00060712	0.0065042	-0.76	DBN1	drebrin 1
30846	0.78132	0.076047	3.9783	0.00060712	0.0065042	-0.76	EHD2	EH-domain containing 2
5616	-0.91897	0.14696	-3.9772	0.00060874	0.0065163	-0.7626	PRKY	protein kinase, Y-linked, pseudogene
60681	0.97318	-0.046904	3.9721	0.00061643	0.0065932	-0.77485	FKBP10	FK506 binding protein 10, 65 kDa
10277	-0.75546	0.039984	-3.9706	0.00061863	0.0066114	-0.77832	UBE4B	ubiquitination factor E4B
650655	0.44915	0.042066	3.967	0.00062417	0.0066652	-0.78703	ABCA17P	ATP-binding cassette, sub-family A (ABC1), member 17, pseudogene
10761	-0.42598	0.012937	-3.9653	0.00062687	0.0066887	-0.79125	PLAC1	placenta-specific 1
25896	-0.65097	0.045991	-3.9639	0.00062894	0.0067053	-0.79446	INTS7	integrator complex subunit 7
201181	0.39223	0.011984	3.9634	0.00062973	0.0067084	-0.79569	ZNF385C	zinc finger protein 385C
54776	0.36386	0.01858	3.9626	0.00063097	0.0067161	-0.79761	PPP1R12C	protein phosphatase 1, regulatory subunit 12C
60484	0.43854	-0.036902	3.9609	0.00063364	0.0067391	-0.80173	HAPLN2	hyaluronan and proteoglycan link protein 2
775	0.64266	0.091831	3.959	0.00063672	0.0067664	-0.80646	CACNA1C	calcium channel, voltage-dependent, L type, alpha 1C subunit
92241	0.82032	-0.023142	3.9579	0.00063844	0.0067793	-0.8091	RCSD1	RCSD domain containing 1
10204	0.31632	0.03829	3.9572	0.00063947	0.0067847	-0.81066	NUTF2	nuclear transport factor 2
715	0.57077	-0.031539	3.9542	0.0006443	0.0068305	-0.81801	C1R	complement component 1, r subcomponent
28231	-0.97547	0.035224	-3.9524	0.00064707	0.0068543	-0.82219	SLCO4A1	solute carrier organic anion transporter family, member 4A1
55303	0.90994	0.17413	3.9519	0.00064797	0.0068584	-0.82355	GIMAP4	GTPase, IMAP family member 4
55223	-0.62272	0.0030631	-3.9512	0.00064908	0.0068592	-0.82523	TRIM62	tripartite motif containing 62
51278	-0.44916	-0.027627	-3.949	0.0006525	0.0068887	-0.83036	IER5	immediate early response 5
10044	0.78865	0.066472	3.9486	0.00065327	0.0068887	-0.8315	SH2D3C	SH2 domain containing 3C
7066	0.30396	0.02305	3.9461	0.00065721	0.006923	-0.83737	THPO	thrombopoietin
84065	0.29918	0.047763	3.9455	0.00065828	0.0069287	-0.83896	TMEM222	transmembrane protein 222
152877	0.32242	0.037396	3.945	0.00065905	0.0069313	-0.84011	FAM53A	family with sequence similarity 53, member A
2257	0.86486	0.18678	3.9422	0.00066352	0.0069727	-0.84669	FGF12	fibroblast growth factor 12
250	0.31139	0.0025687	3.9372	0.0006718	0.0070541	-0.85879	ALPP	alkaline phosphatase, placental
57147	-0.34189	0.032832	-3.9365	0.00067297	0.0070608	-0.86049	SCYL3	SCY1-like 3 (S. cerevisiae)
79073	0.30506	0.018664	3.9357	0.00067438	0.00707	-0.86254	TMEM109	transmembrane protein 109
4515	-0.51729	0.048042	-3.9342	0.00067672	0.0070849	-0.86592	MTCP1	mature T-cell proliferation 1
4338	0.52891	0.094711	3.9342	0.00067687	0.0070849	-0.86613	MOCS2	molybdenum cofactor synthesis 2
53373	0.61051	0.07508	3.9328	0.00067908	0.0071024	-0.86932	TPCN1	two pore segment channel 1
145957	-0.35432	0.03661	-3.9314	0.00068146	0.0071216	-0.87272	NRG4	neuregulin 4
147166	-0.62442	0.047213	-3.9305	0.00068305	0.0071326	-0.87499	TRIM16L	tripartite motif containing 16-like
84240	-0.28432	-0.036953	-3.93	0.00068391	0.0071356	-0.87623	ZCCHC9	zinc finger, CCHC domain containing 9
4287	-0.73295	0.096731	-3.9297	0.00068442	0.0071356	-0.87695	ATXN3	ataxin 3
55201	0.49993	0.035458	3.9286	0.0006862	0.0071486	-0.87949	MAP1S	microtubule-associated protein 1S
84937	-0.35337	0.035139	-3.9274	0.00068825	0.0071604	-0.8824	ZNRF1	zinc and ring finger 1, E3 ubiquitin protein ligase
284756	-0.53792	0.10972	-3.9273	0.00068841	0.0071604	-0.88263	C20orf197	chromosome 20 open reading frame 197
58531	0.3683	0.049221	3.927	0.000689	0.0071608	-0.88346	PRM3	protamine 3
2630	-0.53897	0.008191	-3.9264	0.00068993	0.0071613	-0.88477	GBAP1	glucosidase, beta, acid pseudogene 1
11244	-0.40318	-0.032265	-3.9263	0.00069013	0.0071613	-0.88505	ZHX1	zinc fingers and homeoboxes 1
54662	0.40192	0.064508	3.9243	0.00069346	0.0071902	-0.88975	TBC1D13	TBC1 domain family, member 13
100188953	0.32679	0.015977	3.9238	0.00069445	0.0071948	-0.89114	LINC00092	long intergenic non-protein coding RNA 92
25829	0.43424	-0.00068157	3.9234	0.00069503	0.0071952	-0.89196	TMEM184B	transmembrane protein 184B
25803	0.42755	0.11714	3.9214	0.00069857	0.0072257	-0.89691	SPDEF	SAM pointed domain containing ets transcription factor
23457	0.28936	0.023906	3.9208	0.00069945	0.0072257	-0.89814	ABCB9	ATP-binding cassette, sub-family B (MDR/TAP), member 9
871	0.89267	-0.011849	3.9207	0.00069961	0.0072257	-0.89837	SERPINH1	serpin peptidase inhibitor, clade H (heat shock protein 47), member 1, (collagen binding protein 1)
90485	0.81921	0.018824	3.9204	0.00070027	0.0072266	-0.89928	ZNF835	zinc finger protein 835
6301	-0.31762	-0.043356	-3.9199	0.00070106	0.0072266	-0.90038	SARS	seryl-tRNA synthetase
10458	-0.85888	0.096014	-3.9197	0.00070134	0.0072266	-0.90077	BAIAP2	BAI1-associated protein 2
3223	0.54329	0.089571	3.9185	0.00070346	0.0072398	-0.90372	HOXC6	homeobox C6
5433	-0.29898	0.018587	-3.9184	0.00070372	0.0072398	-0.90408	POLR2D	polymerase (RNA) II (DNA directed) polypeptide D
51283	0.50761	-0.051715	3.918	0.00070442	0.0072414	-0.90504	BFAR	bifunctional apoptosis regulator
308	0.59231	0.013624	3.9164	0.00070714	0.0072637	-0.9088	ANXA5	annexin A5
10549	0.34599	-0.0098165	3.9159	0.00070793	0.0072658	-0.9099	PRDX4	peroxiredoxin 4
5087	0.49919	0.0048466	3.9157	0.00070844	0.0072658	-0.91059	PBX1	pre-B-cell leukemia homeobox 1
51184	0.30194	0.032318	3.915	0.00070957	0.0072717	-0.91215	GPN3	GPN-loop GTPase 3
376693	0.36624	0.057591	3.9143	0.00071076	0.0072783	-0.91379	RPS10P7	ribosomal protein S10 pseudogene 7
7127	0.78604	0.054259	3.9118	0.00071514	0.0073065	-0.91977	TNFAIP2	tumor necrosis factor, alpha-induced protein 2
2701	0.78225	0.067408	3.9118	0.00071518	0.0073065	-0.91983	GJA4	gap junction protein, alpha 4, 37kDa
9500	0.43929	0.052497	3.9107	0.00071709	0.0073162	-0.92243	MAGED1	melanoma antigen family D, 1
2509	0.41403	-0.043925	3.9105	0.00071758	0.0073162	-0.92309	FTH1P5	ferritin, heavy polypeptide 1 pseudogene 5
646658	0.41464	0.06569	3.9103	0.00071779	0.0073162	-0.92337	SYNDIG1L	synapse differentiation inducing 1-like
9863	0.75459	0.084015	3.9098	0.00071883	0.0073211	-0.92479	MAGI2	membrane associated guanylate kinase, WW and PDZ domain containing 2
5592	0.73727	0.094702	3.9093	0.00071961	0.0073211	-0.92585	PRKG1	protein kinase, cGMP-dependent, type I
339483	0.47116	0.093634	3.9079	0.0007221	0.0073376	-0.92922	MTMR9LP	myotubularin related protein 9-like, pseudogene
8608	-0.52276	0.1051	-3.9056	0.00072614	0.0073729	-0.93466	RDH16	retinol dehydrogenase 16 (all-trans)
113189	0.45773	0.022336	3.8965	0.00074272	0.0075239	-0.95666	CHST14	carbohydrate (N-acetylgalactosamine 4-0) sulfotransferase 14
9858	0.44028	0.0012524	3.8934	0.00074839	0.0075698	-0.96408	PPP1R26	protein phosphatase 1, regulatory subunit 26
165	0.86823	0.040615	3.8911	0.00075261	0.0076066	-0.96956	AEBP1	AE binding protein 1
140886	0.6231	0.1959	3.8877	0.00075887	0.0076627	-0.97762	PABPC5	poly(A) binding protein, cytoplasmic 5
5306	-0.59555	0.044841	-3.8872	0.00075983	0.0076627	-0.97887	PITPNA	phosphatidylinositol transfer protein, alpha
205	-0.72015	0.075633	-3.8872	0.00075989	0.0076627	-0.97894	AK4	adenylate kinase 4
24139	-0.64839	0.054844	-3.8852	0.00076361	0.0076893	-0.9837	EML2	echinoderm microtubule associated protein like 2
212	0.91689	0.15156	3.8852	0.0007637	0.0076893	-0.98381	ALAS2	aminolevulinate, delta-, synthase 2
23544	0.89822	0.12382	3.8821	0.00076942	0.0077317	-0.99109	SEZ6L	seizure related 6 homolog (mouse)-like
10988	0.26942	0.050557	3.8819	0.00076993	0.0077317	-0.99173	METAP2	methionyl aminopeptidase 2
9045	-0.26009	0.012219	-3.8817	0.00077031	0.0077317	-0.99221	RPL14	ribosomal protein L14
2324	0.48618	0.076973	3.8816	0.00077033	0.0077317	-0.99224	FLT4	fms-related tyrosine kinase 4
4192	0.72044	0.014183	3.8814	0.00077083	0.0077317	-0.99287	MDK	midkine (neurite growth-promoting factor 2)
11213	0.93121	0.077725	3.8809	0.00077176	0.0077351	-0.99404	IRAK3	interleukin-1 receptor-associated kinase 3
126017	-0.53022	-0.0015882	-3.8804	0.00077262	0.0077379	-0.99512	ZNF813	zinc finger protein 813
10865	0.5298	-0.0095307	3.8788	0.00077571	0.0077519	-0.99902	ARID5A	AT rich interactive domain 5A (MRF1-like)
4194	-0.78292	0.17602	-3.8788	0.00077578	0.0077519	-0.99911	MDM4	Mdm4 p53 binding protein homolog (mouse)
3270	0.39869	0.056564	3.8767	0.00077976	0.0077858	-1.0041	HRC	histidine rich calcium binding protein
8408	-0.41244	-0.022806	-3.8759	0.00078122	0.0077928	-1.0059	ULK1	unc-51-like kinase 1 (C. elegans)
2189	-0.40031	0.07015	-3.875	0.00078297	0.0078002	-1.0081	FANCG	Fanconi anemia, complementation group G
1266	0.60645	0.0082082	3.8742	0.0007845	0.0078091	-1.01	CNN3	calponin 3, acidic
49	0.31974	-0.00016356	3.8732	0.00078642	0.0078169	-1.0124	ACR	acrosin
8434	0.55052	0.070933	3.8727	0.0007874	0.0078207	-1.0136	RECK	reversion-inducing-cysteine-rich protein with kazal motifs
84248	-0.80517	0.054238	-3.8708	0.00079117	0.0078523	-1.0182	FYTTD1	forty-two-three domain containing 1
64847	0.60072	0.06954	3.87	0.00079269	0.0078614	-1.0201	SPATA20	spermatogenesis associated 20
340591	-0.45766	-0.0062974	-3.8695	0.00079364	0.007865	-1.0213	CA5BP1	carbonic anhydrase VB pseudogene 1
8566	0.68933	0.13462	3.8677	0.00079733	0.0078956	-1.0258	PDXK	pyridoxal (pyridoxine, vitamin B6) kinase
1750	-0.72595	0.22457	-3.8655	0.00080154	0.0079314	-1.0309	DLX6	distal-less homeobox 6
11146	-0.32889	-0.050693	-3.8644	0.00080374	0.0079472	-1.0336	GLMN	glomulin, FKBP associated protein
55703	-0.37727	0.059615	-3.8641	0.00080437	0.0079475	-1.0344	POLR3B	polymerase (RNA) III (DNA directed) polypeptide B
349136	0.33748	0.049496	3.8633	0.00080585	0.0079562	-1.0362	WDR86	WD repeat domain 86
11170	0.72701	0.084717	3.8621	0.00080838	0.0079692	-1.0392	FAM107A	family with sequence similarity 107, member A
147686	-0.52969	0.067774	-3.8599	0.00081271	0.008	-1.0444	ZNF418	zinc finger protein 418
53	0.52687	0.24768	3.8582	0.00081613	0.0080218	-1.0485	ACP2	acid phosphatase 2, lysosomal
285489	-0.97475	0.22537	-3.8552	0.00082222	0.0080756	-1.0557	DOK7	docking protein 7
55959	0.63075	0.0066165	3.8535	0.00082556	0.0080883	-1.0597	SULF2	sulfatase 2
123803	0.58181	0.053454	3.8535	0.00082562	0.0080883	-1.0598	NTAN1	N-terminal asparagine amidase
6938	0.51657	0.10017	3.8534	0.00082569	0.0080883	-1.0598	TCF12	transcription factor 12
3273	0.36412	0.049168	3.8533	0.00082596	0.0080883	-1.0602	HRG	histidine-rich glycoprotein
2242	0.5226	-0.03686	3.8499	0.000833	0.0081483	-1.0684	FES	feline sarcoma oncogene
3150	-0.27875	-0.04911	-3.8497	0.00083332	0.0081483	-1.0688	HMGN1	high mobility group nucleosome binding domain 1
9764	-0.4916	0.11681	-3.8491	0.00083458	0.0081525	-1.0703	KIAA0513	KIAA0513
55081	-0.7049	-0.014198	-3.8486	0.00083556	0.0081525	-1.0714	IFT57	intraflagellar transport 57 homolog (Chlamydomonas)
4152	-0.37289	-0.0013755	-3.8483	0.00083622	0.0081525	-1.0722	MBD1	methyl-CpG binding domain protein 1
113263	-0.52627	0.15103	-3.8478	0.00083718	0.0081559	-1.0733	GLCCI1	glucocorticoid induced transcript 1
89765	-0.80076	-0.0093821	-3.8401	0.00085319	0.0083057	-1.0917	RSPH1	radial spoke head 1 homolog (Chlamydomonas)
56244	0.43082	-0.0033488	3.8394	0.0008548	0.0083153	-1.0936	BTNL2	butyrophilin-like 2 (MHC class II associated)
4135	0.30579	0.032302	3.8379	0.00085782	0.0083386	-1.097	MAP6	microtubule-associated protein 6
126375	0.45617	0.062978	3.8366	0.00086051	0.0083524	-1.1001	ZNF792	zinc finger protein 792
83857	0.81955	0.057689	3.8333	0.00086772	0.0084162	-1.1082	TMTC1	transmembrane and tetratricopeptide repeat containing 1
231	0.63814	0.025806	3.8292	0.00087651	0.008489	-1.118	AKR1B1	aldo-keto reductase family 1, member B1 (aldose reductase)
51704	0.81646	0.11019	3.8279	0.00087916	0.0085084	-1.1209	GPRC5B	G protein-coupled receptor, family C, group 5, member B
2356	0.4324	-0.0003297	3.8245	0.00088657	0.0085738	-1.1291	FPGS	folylpolyglutamate synthase
4035	0.84717	0.1346	3.8233	0.00088919	0.0085929	-1.132	LRP1	low density lipoprotein receptor-related protein 1
28978	0.41022	0.029472	3.8225	0.00089089	0.0086031	-1.1338	TMEM14A	transmembrane protein 14A
1362	0.43685	0.083386	3.8215	0.00089319	0.008619	-1.1363	CPD	carboxypeptidase D
91942	0.29334	-0.046341	3.8175	0.00090194	0.008697	-1.1458	NDUFAF2	NADH dehydrogenase (ubiquinone) 1 alpha subcomplex, assembly factor 2
79935	0.28135	-0.002392	3.817	0.00090318	0.0087026	-1.1472	CNTD2	cyclin N-terminal domain containing 2
3316	0.86589	0.097053	3.8158	0.00090584	0.0087219	-1.15	HSPB2	heat shock 27kDa protein 2
79776	0.68394	0.09894	3.8145	0.00090858	0.008742	-1.153	ZFHX4	zinc finger homeobox 4
257019	0.63862	0.097254	3.8133	0.0009113	0.0087618	-1.1559	FRMD3	FERM domain containing 3
25843	-0.27553	0.0055428	-3.813	0.000912	0.0087621	-1.1566	MOB4	MOB family member 4, phocein
5268	-0.61654	0.08088	-3.8114	0.00091557	0.00879	-1.1604	SERPINB5	serpin peptidase inhibitor, clade B (ovalbumin), member 5
6596	0.47926	0.019128	3.8085	0.00092219	0.0088407	-1.1674	HLTF	helicase-like transcription factor
54344	0.34714	0.0074187	3.8071	0.00092523	0.0088634	-1.1706	DPM3	dolichyl-phosphate mannosyltransferase polypeptide 3
91408	-0.554	0.053665	-3.8067	0.00092619	0.0088662	-1.1716	BTF3L4	basic transcription factor 3-like 4
112812	0.3099	-0.0032169	3.8055	0.00092887	0.0088855	-1.1745	FDX1L	ferredoxin 1-like
138162	0.36874	0.025448	3.8049	0.00093026	0.0088923	-1.1759	C9orf116	chromosome 9 open reading frame 116
7458	-0.2089	0.0012051	-3.8024	0.00093617	0.0089423	-1.1821	EIF4H	eukaryotic translation initiation factor 4H
83451	-0.56176	0.05873	-3.8015	0.00093822	0.0089554	-1.1842	ABHD11	abhydrolase domain containing 11
3791	0.80562	0.023385	3.8004	0.00094058	0.0089715	-1.1866	KDR	kinase insert domain receptor (a type III receptor tyrosine kinase)
23511	-0.25686	0.025851	-3.7989	0.0009442	0.0089995	-1.1904	NUP188	nucleoporin 188kDa
7675	-0.44653	-0.05619	-3.7961	0.00095075	0.0090523	-1.1971	ZNF121	zinc finger protein 121
199699	0.32287	0.034202	3.7959	0.00095111	0.0090523	-1.1975	DAND5	DAN domain family, member 5
342184	-0.66144	0.15955	-3.7941	0.00095544	0.0090837	-1.2019	FMN1	formin 1
84640	-0.45824	0.039509	-3.7939	0.00095578	0.0090837	-1.2022	USP38	ubiquitin specific peptidase 38
125875	0.39081	0.081354	3.7926	0.0009588	0.0090971	-1.2053	CLDND2	claudin domain containing 2
6196	0.58773	0.065488	3.7924	0.00095923	0.0090971	-1.2057	RPS6KA2	ribosomal protein S6 kinase, 90kDa, polypeptide 2
80331	-0.20572	-0.019208	-3.7924	0.00095925	0.0090971	-1.2057	DNAJC5	DnaJ (Hsp40) homolog, subfamily C, member 5
11124	-0.24364	0.057558	-3.7918	0.00096069	0.0090978	-1.2072	FAF1	Fas (TNFRSF6) associated factor 1
27115	0.60009	0.037031	3.7917	0.00096104	0.0090978	-1.2076	PDE7B	phosphodiesterase 7B
26033	0.50699	0.084288	3.7914	0.00096162	0.0090978	-1.2081	ATRNL1	attractin-like 1
63934	0.64456	0.10054	3.7912	0.00096208	0.0090978	-1.2086	ZNF667	zinc finger protein 667
80725	-0.58798	0.046177	-3.7889	0.00096771	0.0091445	-1.2143	SRCIN1	SRC kinase signaling inhibitor 1
60312	0.44036	0.073554	3.7866	0.0009732	0.0091846	-1.2198	AFAP1	actin filament associated protein 1
6392	0.2795	0.010556	3.7865	0.00097335	0.0091846	-1.2199	SDHD	succinate dehydrogenase complex, subunit D, integral membrane protein
81490	0.33471	-0.039389	3.786	0.0009744	0.009188	-1.221	PTDSS2	phosphatidylserine synthase 2
8527	0.43747	-0.0014642	3.7854	0.00097591	0.0091957	-1.2225	DGKD	diacylglycerol kinase, delta 130kDa
5702	-0.61806	0.028475	-3.7849	0.00097706	0.0091986	-1.2236	PSMC3	proteasome (prosome, macropain) 26S subunit, ATPase, 3
5638	0.57919	0.012077	3.7847	0.00097761	0.0091986	-1.2242	PRRG1	proline rich Gla (G-carboxyglutamic acid) 1
6386	0.52492	-0.00013389	3.7835	0.0009804	0.0092182	-1.2269	SDCBP	syndecan binding protein (syntenin)
65986	0.73512	0.083173	3.7822	0.0009837	0.0092393	-1.2302	ZBTB10	zinc finger and BTB domain containing 10
10272	0.69632	-0.033785	3.782	0.00098403	0.0092393	-1.2305	FSTL3	follistatin-like 3 (secreted glycoprotein)
53358	0.28009	0.0050721	3.7804	0.00098808	0.0092707	-1.2345	SHC3	SHC (Src homology 2 domain containing) transforming protein 3
2071	-0.22178	0.0021354	-3.7778	0.00099437	0.0093231	-1.2407	ERCC3	excision repair cross-complementing rodent repair deficiency, complementation group 3
167691	0.56257	0.17229	3.7775	0.00099508	0.0093231	-1.2414	LCA5	Leber congenital amaurosis 5
79714	0.34253	0.0059823	3.7761	0.00099845	0.0093481	-1.2447	CCDC51	coiled-coil domain containing 51
125111	0.47363	0.075055	3.7758	0.00099922	0.0093486	-1.2454	GJD3	gap junction protein, delta 3, 31.9kDa
84514	0.48882	0.0093492	3.7755	0.00099991	0.0093486	-1.2461	GHDC	GH3 domain containing
90736	-0.45717	-0.0068711	-3.7738	0.0010042	0.009382	-1.2503	FAM104B	family with sequence similarity 104, member B
23478	0.34928	-0.014287	3.7733	0.0010053	0.0093858	-1.2513	SEC11A	SEC11 homolog A (S. cerevisiae)
2157	0.78371	0.060727	3.7727	0.0010069	0.0093938	-1.2529	F8	coagulation factor VIII, procoagulant component
56895	0.46203	0.063764	3.7709	0.0010113	0.0094228	-1.2571	AGPAT4	1-acylglycerol-3-phosphate O-acyltransferase 4 (lysophosphatidic acid acyltransferase, delta)
79656	0.38681	0.013395	3.7709	0.0010114	0.0094228	-1.2572	BEND5	BEN domain containing 5
2494	0.84618	0.089589	3.7704	0.0010125	0.0094265	-1.2583	NR5A2	nuclear receptor subfamily 5, group A, member 2
100506658	-0.96397	0.039803	-3.7696	0.0010146	0.0094383	-1.2603	OCLN	occludin
404093	0.72288	0.073764	3.7693	0.0010152	0.0094383	-1.2609	CUEDC1	CUE domain containing 1
23474	0.49064	0.060306	3.7683	0.0010179	0.0094514	-1.2634	ETHE1	ethylmalonic encephalopathy 1
53947	0.41745	0.028289	3.7682	0.0010181	0.0094514	-1.2636	A4GALT	alpha 1,4-galactosyltransferase
130132	0.71848	0.015658	3.7676	0.0010195	0.0094585	-1.265	RFTN2	raftlin family member 2
3206	0.76562	0.1822	3.7639	0.0010289	0.0095388	-1.2739	HOXA10	homeobox A10
9674	0.54065	0.06922	3.7635	0.0010297	0.0095396	-1.2747	KIAA0040	KIAA0040
50649	-0.51306	0.044802	-3.7628	0.0010316	0.0095506	-1.2765	ARHGEF4	Rho guanine nucleotide exchange factor (GEF) 4
2624	0.64864	0.087917	3.7616	0.0010346	0.0095712	-1.2792	GATA2	GATA binding protein 2
8099	0.31918	0.0091254	3.7613	0.0010355	0.0095729	-1.2801	CDK2AP1	cyclin-dependent kinase 2 associated protein 1
51451	-0.36526	-0.00687	-3.7609	0.0010365	0.0095752	-1.281	LCMT1	leucine carboxyl methyltransferase 1
55763	-0.35527	-0.028021	-3.7605	0.0010374	0.0095769	-1.2819	EXOC1	exocyst complex component 1
53339	0.23096	0.024388	3.7592	0.0010407	0.0095942	-1.285	BTBD1	BTB (POZ) domain containing 1
1580	-0.92114	0.14991	-3.7592	0.0010407	0.0095942	-1.285	CYP4B1	cytochrome P450, family 4, subfamily B, polypeptide 1
26610	-0.39995	-0.031417	-3.757	0.0010464	0.0096397	-1.2902	ELP4	elongation protein 4 homolog (S. cerevisiae)
9253	0.35148	0.020537	3.7564	0.0010478	0.0096465	-1.2916	NUMBL	numb homolog (Drosophila)-like
1848	0.70924	0.24285	3.7556	0.00105	0.0096593	-1.2936	DUSP6	dual specificity phosphatase 6
6913	0.83067	0.062356	3.7544	0.0010532	0.0096763	-1.2965	TBX15	T-box 15
51619	0.52234	0.054541	3.7542	0.0010535	0.0096763	-1.2968	UBE2D4	ubiquitin-conjugating enzyme E2D 4 (putative)
80243	0.81865	0.11348	3.754	0.001054	0.0096763	-1.2973	PREX2	phosphatidylinositol-3,4,5-trisphosphate-dependent Rac exchange factor 2
348093	0.94322	0.12144	3.7513	0.0010612	0.0097217	-1.3039	RBPMS2	RNA binding protein with multiple splicing 2
51655	0.90404	0.065006	3.7512	0.0010615	0.0097217	-1.3042	RASD1	RAS, dexamethasone-induced 1
8575	-0.31645	0.0059538	-3.751	0.0010618	0.0097217	-1.3045	PRKRA	protein kinase, interferon-inducible double stranded RNA dependent activator
55614	-0.39025	0.070443	-3.751	0.0010619	0.0097217	-1.3046	KIF16B	kinesin family member 16B
23491	0.35814	0.03438	3.75	0.0010646	0.0097392	-1.307	CES3	carboxylesterase 3
111	0.37883	0.034063	3.7497	0.0010653	0.0097392	-1.3076	ADCY5	adenylate cyclase 5
1632	0.4399	0.016596	3.7474	0.0010712	0.0097818	-1.313	ECI1	enoyl-CoA delta isomerase 1
55311	0.25059	0.036912	3.7474	0.0010714	0.0097818	-1.3132	ZNF444	zinc finger protein 444
3685	-0.36701	-0.01646	-3.7465	0.0010736	0.0097949	-1.3152	ITGAV	integrin, alpha V (vitronectin receptor, alpha polypeptide, antigen CD51)
6817	0.79404	0.068577	3.746	0.001075	0.0097971	-1.3164	SULT1A1	sulfotransferase family, cytosolic, 1A, phenol-preferring, member 1
26153	0.60502	0.062657	3.7455	0.0010763	0.0097996	-1.3177	KIF26A	kinesin family member 26A
5311	0.43638	0.036944	3.7448	0.0010781	0.009809	-1.3193	PKD2	polycystic kidney disease 2 (autosomal dominant)
79834	0.47534	0.025496	3.7425	0.0010842	0.0098492	-1.3247	PEAK1	NKF3 kinase family member
136306	0.64329	0.030528	3.7423	0.0010847	0.0098492	-1.3252	SVOPL	SVOP-like
10769	-0.46222	-0.03925	-3.7423	0.0010848	0.0098492	-1.3252	PLK2	polo-like kinase 2
2300	0.36767	0.022696	3.7412	0.0010877	0.0098606	-1.3279	FOXL1	forkhead box L1
79147	0.27396	-0.02668	3.7407	0.0010891	0.0098606	-1.3291	FKRP	fukutin related protein
9509	0.72334	0.025153	3.7405	0.0010895	0.0098606	-1.3295	ADAMTS2	ADAM metallopeptidase with thrombospondin type 1 motif, 2
2041	-0.62727	0.029045	-3.7405	0.0010895	0.0098606	-1.3295	EPHA1	EPH receptor A1
22885	0.8297	0.19428	3.7404	0.0010897	0.0098606	-1.3297	ABLIM3	actin binding LIM protein family, member 3
10040	-0.52123	0.0048844	-3.7397	0.0010917	0.0098716	-1.3314	TOM1L1	target of myb1 (chicken)-like 1
1434	-0.43507	0.054987	-3.7383	0.0010954	0.0098982	-1.3347	CSE1L	CSE1 chromosome segregation 1-like (yeast)
1649	0.54754	0.029132	3.7371	0.0010986	0.0099206	-1.3376	DDIT3	DNA-damage-inducible transcript 3
51106	-0.30619	0.020466	-3.7367	0.0010998	0.0099246	-1.3386	TFB1M	transcription factor B1, mitochondrial
6002	-0.56533	0.073718	-3.7344	0.001106	0.0099678	-1.3441	RGS12	regulator of G-protein signaling 12
6693	0.41606	0.038259	3.7344	0.0011061	0.0099678	-1.3442	SPN	sialophorin
151827	0.80382	0.13567	3.7335	0.0011084	0.0099752	-1.3462	LRRC34	leucine rich repeat containing 34
3344	0.49762	0.064026	3.7335	0.0011084	0.0099752	-1.3462	FOXN2	forkhead box N2
115265	0.88541	0.15244	3.73	0.0011178	0.010053	-1.3544	DDIT4L	DNA-damage-inducible transcript 4-like
23155	0.32493	0.064663	3.7288	0.0011212	0.010072	-1.3573	CLCC1	chloride channel CLIC-like 1
439921	0.72051	0.074539	3.7287	0.0011214	0.010072	-1.3575	MXRA7	matrix-remodelling associated 7
133688	-0.61439	0.063999	-3.7263	0.0011283	0.010125	-1.3634	UGT3A1	UDP glycosyltransferase 3 family, polypeptide A1
23241	0.33601	0.093189	3.7258	0.0011295	0.010125	-1.3645	PACS2	phosphofurin acidic cluster sorting protein 2
79570	-0.34429	0.032721	-3.7258	0.0011296	0.010125	-1.3646	NKAIN1	Na+/K+ transporting ATPase interacting 1
5028	-0.49453	0.011779	-3.7251	0.0011315	0.010134	-1.3662	P2RY1	purinergic receptor P2Y, G-protein coupled, 1
100505501	0.6806	0.11023	3.7247	0.0011326	0.010137	-1.3672	LOC100505501	uncharacterized LOC100505501
84466	0.42636	0.081948	3.7239	0.0011348	0.01015	-1.369	MEGF10	multiple EGF-like-domains 10
83660	0.84252	0.20299	3.7212	0.0011424	0.010211	-1.3755	TLN2	talin 2
22926	-0.44942	-0.037047	-3.7205	0.0011443	0.010221	-1.3771	ATF6	activating transcription factor 6
55227	-0.51897	-0.011449	-3.7184	0.0011503	0.010268	-1.3822	LRRC1	leucine rich repeat containing 1
56129	0.78877	0.19059	3.7162	0.0011563	0.010314	-1.3872	PCDHB7	protocadherin beta 7
27147	0.90789	0.07701	3.7159	0.0011573	0.010316	-1.3881	DENND2A	DENN/MADD domain containing 2A
10633	0.64042	0.012121	3.713	0.0011654	0.01038	-1.3948	RASL10A	RAS-like, family 10, member A
55567	0.54471	0.097323	3.7126	0.0011665	0.01038	-1.3958	DNAH3	dynein, axonemal, heavy chain 3
5884	-0.40552	0.062631	-3.7125	0.001167	0.01038	-1.3962	RAD17	RAD17 homolog (S. pombe)
55015	-0.51537	0.11517	-3.7123	0.0011676	0.01038	-1.3967	PRPF39	PRP39 pre-mRNA processing factor 39 homolog (S. cerevisiae)
2122	0.93649	0.11718	3.7113	0.0011705	0.010399	-1.3991	MECOM	MDS1 and EVI1 complex locus
4776	0.39006	0.018428	3.7097	0.0011749	0.010412	-1.4027	NFATC4	nuclear factor of activated T-cells, cytoplasmic, calcineurin-dependent 4
10924	0.26832	0.056169	3.7097	0.001175	0.010412	-1.4029	SMPDL3A	sphingomyelin phosphodiesterase, acid-like 3A
8029	0.41526	0.022266	3.7092	0.0011764	0.010412	-1.404	CUBN	cubilin (intrinsic factor-cobalamin receptor)
84791	0.73743	0.064305	3.7091	0.0011765	0.010412	-1.4041	LINC00467	long intergenic non-protein coding RNA 467
84795	0.72273	0.16336	3.7086	0.0011782	0.010412	-1.4054	PYROXD2	pyridine nucleotide-disulphide oxidoreductase domain 2
644353	0.51736	0.057835	3.7085	0.0011785	0.010412	-1.4057	ZCCHC18	zinc finger, CCHC domain containing 18
3178	-0.4391	0.020612	-3.7083	0.001179	0.010412	-1.4062	HNRNPA1	heterogeneous nuclear ribonucleoprotein A1
284611	0.49808	0.022939	3.7081	0.0011796	0.010412	-1.4066	FAM102B	family with sequence similarity 102, member B
4734	-0.46883	-0.033093	-3.708	0.0011798	0.010412	-1.4068	NEDD4	neural precursor cell expressed, developmentally down-regulated 4, E3 ubiquitin protein ligase
80351	-0.40817	0.0040056	-3.7063	0.0011849	0.010443	-1.411	TNKS2	tankyrase, TRF1-interacting ankyrin-related ADP-ribose polymerase 2
4059	0.43357	0.079407	3.7049	0.0011888	0.01047	-1.4141	BCAM	basal cell adhesion molecule (Lutheran blood group)
7114	0.23527	0.0099191	3.7046	0.0011897	0.01047	-1.4149	TMSB4X	thymosin beta 4, X-linked
3044	0.45735	-0.0082551	3.7042	0.0011909	0.01047	-1.4159	HBBP1	hemoglobin, beta pseudogene 1
27090	0.57848	0.06717	3.7041	0.0011913	0.01047	-1.4162	ST6GALNAC4	ST6 (alpha-N-acetyl-neuraminyl-2,3-beta-galactosyl-1,3)-N-acetylgalactosaminide alpha-2,6-sialyltransferase 4
9334	0.60127	0.029698	3.7039	0.0011919	0.01047	-1.4167	B4GALT5	UDP-Gal:betaGlcNAc beta 1,4- galactosyltransferase, polypeptide 5
4774	0.74359	0.25359	3.7009	0.0012006	0.01054	-1.4238	NFIA	nuclear factor I/A
10019	0.85091	0.11021	3.7003	0.0012024	0.010548	-1.4252	SH2B3	SH2B adaptor protein 3
6628	-0.48527	-0.023526	-3.6998	0.0012037	0.010552	-1.4262	SNRPB	small nuclear ribonucleoprotein polypeptides B and B1
338773	0.77274	-0.0078628	3.6986	0.0012074	0.010578	-1.4292	TMEM119	transmembrane protein 119
84318	-0.28642	-0.051777	-3.6968	0.0012127	0.010617	-1.4335	CCDC77	coiled-coil domain containing 77
127495	-0.26815	0.045514	-3.6963	0.001214	0.010621	-1.4345	LRRC39	leucine rich repeat containing 39
540	0.57326	0.031902	3.696	0.001215	0.010623	-1.4353	ATP7B	ATPase, Cu++ transporting, beta polypeptide
100506783	0.75265	0.027942	3.6939	0.0012214	0.010672	-1.4404	HOXD-AS2	HOXD cluster antisense RNA 2 (non-protein coding)
2781	0.57576	0.058859	3.6916	0.0012282	0.010724	-1.4458	GNAZ	guanine nucleotide binding protein (G protein), alpha z polypeptide
23245	0.51635	0.054021	3.6868	0.0012427	0.010836	-1.4571	ASTN2	astrotactin 2
11248	0.54368	0.05329	3.686	0.0012449	0.010849	-1.4589	NXPH3	neurexophilin 3
345557	0.77305	0.16434	3.6849	0.0012485	0.010865	-1.4617	PLCXD3	phosphatidylinositol-specific phospholipase C, X domain containing 3
5547	0.35156	0.014322	3.6847	0.0012492	0.010865	-1.4622	PRCP	prolylcarboxypeptidase (angiotensinase C)
5837	0.73613	0.12735	3.6846	0.0012493	0.010865	-1.4623	PYGM	phosphorylase, glycogen, muscle
51564	0.34677	0.033922	3.6837	0.0012522	0.010878	-1.4645	HDAC7	histone deacetylase 7
3385	0.60766	0.14556	3.6836	0.0012523	0.010878	-1.4647	ICAM3	intercellular adhesion molecule 3
161753	-0.40128	0.049124	-3.6826	0.0012554	0.010898	-1.4671	ODF3L1	outer dense fiber of sperm tails 3-like 1
9669	-0.30529	-0.0073937	-3.6821	0.0012571	0.010905	-1.4684	EIF5B	eukaryotic translation initiation factor 5B
9989	-0.31572	0.05011	-3.6791	0.0012664	0.010978	-1.4755	PPP4R1	protein phosphatase 4, regulatory subunit 1
112	0.68278	0.20437	3.6788	0.0012672	0.010978	-1.4761	ADCY6	adenylate cyclase 6
57713	0.802	0.011277	3.6779	0.0012701	0.010996	-1.4783	SFMBT2	Scm-like with four mbt domains 2
8853	-0.40084	-0.026311	-3.6776	0.001271	0.010996	-1.479	ASAP2	ArfGAP with SH3 domain, ankyrin repeat and PH domain 2
8985	0.43211	-0.020657	3.677	0.0012728	0.011005	-1.4804	PLOD3	procollagen-lysine, 2-oxoglutarate 5-dioxygenase 3
383	-0.71141	0.20151	-3.6754	0.0012779	0.011037	-1.4842	ARG1	arginase, liver
219348	0.76827	0.074762	3.6753	0.0012781	0.011037	-1.4845	PLAC9	placenta-specific 9
10587	0.34908	0.052614	3.6732	0.0012848	0.011087	-1.4895	TXNRD2	thioredoxin reductase 2
7431	0.40632	0.031593	3.6699	0.001295	0.011167	-1.4971	VIM	vimentin
81608	-0.78707	0.079604	-3.6692	0.0012972	0.011178	-1.4988	FIP1L1	FIP1 like 1 (S. cerevisiae)
5092	0.59703	0.055878	3.669	0.0012979	0.011178	-1.4994	PCBD1	pterin-4 alpha-carbinolamine dehydratase/dimerization cofactor of hepatocyte nuclear factor 1 alpha
10576	-0.26605	0.045916	-3.6687	0.0012989	0.011179	-1.5001	CCT2	chaperonin containing TCP1, subunit 2 (beta)
10524	-0.26893	-0.027895	-3.6663	0.0013066	0.011228	-1.5058	KAT5	K(lysine) acetyltransferase 5
7162	-0.52574	0.030176	-3.6662	0.0013067	0.011228	-1.5059	TPBG	trophoblast glycoprotein
6529	0.57954	0.079181	3.6659	0.0013079	0.011228	-1.5068	SLC6A1	solute carrier family 6 (neurotransmitter transporter, GABA), member 1
80700	-0.80141	-0.012474	-3.6659	0.001308	0.011228	-1.5068	UBXN6	UBX domain protein 6
55853	-0.44462	0.0070392	-3.6656	0.0013089	0.011229	-1.5075	IDI2-AS1	IDI2 antisense RNA 1 (non-protein coding)
728591	0.55635	0.040652	3.665	0.0013106	0.011236	-1.5088	CCDC169	coiled-coil domain containing 169
9486	0.3211	-0.017094	3.6609	0.0013239	0.011336	-1.5186	CHST10	carbohydrate sulfotransferase 10
10095	0.58334	0.36833	3.6568	0.0013373	0.011443	-1.5283	ARPC1B	actin related protein 2/3 complex, subunit 1B, 41kDa
55930	0.72801	0.01728	3.6545	0.0013448	0.011499	-1.5337	MYO5C	myosin VC
10799	-0.43447	-0.052955	-3.6538	0.0013471	0.011512	-1.5354	RPP40	ribonuclease P/MRP 40kDa subunit
9322	0.42675	0.041153	3.6517	0.0013541	0.011564	-1.5404	TRIP10	thyroid hormone receptor interactor 10
27243	-0.25548	0.042007	-3.6512	0.0013557	0.01157	-1.5415	CHMP2A	charged multivesicular body protein 2A
56603	-0.86289	0.086863	-3.6505	0.0013579	0.011582	-1.5432	CYP26B1	cytochrome P450, family 26, subfamily B, polypeptide 1
4833	0.77822	0.040347	3.6501	0.0013593	0.011586	-1.5441	NME4	non-metastatic cells 4, protein expressed in
143872	0.44956	0.021689	3.6465	0.0013712	0.01168	-1.5526	ARHGAP42	Rho GTPase activating protein 42
1770	0.47345	0.059271	3.6445	0.0013779	0.011729	-1.5573	DNAH9	dynein, axonemal, heavy chain 9
57222	0.4761	0.077256	3.6432	0.0013823	0.01176	-1.5604	ERGIC1	endoplasmic reticulum-golgi intermediate compartment (ERGIC) 1
6567	0.57643	0.026325	3.6405	0.0013914	0.011829	-1.5668	SLC16A2	solute carrier family 16, member 2 (monocarboxylic acid transporter 8)
4900	0.767	-0.02119	3.6393	0.0013957	0.011858	-1.5697	NRGN	neurogranin (protein kinase C substrate, RC3)
54680	-0.33629	0.03919	-3.6378	0.0014008	0.011894	-1.5733	ZNHIT6	zinc finger, HIT-type containing 6
9855	-0.37139	0.014068	-3.6365	0.0014051	0.011922	-1.5762	FARP2	FERM, RhoGEF and pleckstrin domain protein 2
5406	0.325	0.0031868	3.636	0.0014068	0.01193	-1.5774	PNLIP	pancreatic lipase
91392	-0.38521	0.08401	-3.6352	0.0014095	0.011945	-1.5793	ZNF502	zinc finger protein 502
113235	0.61256	0.01638	3.6342	0.0014129	0.011958	-1.5816	SLC46A1	solute carrier family 46 (folate transporter), member 1
49861	0.75844	0.14282	3.6338	0.0014143	0.011962	-1.5826	CLDN20	claudin 20
162989	-0.4395	0.036779	-3.6298	0.0014284	0.012074	-1.5922	DEDD2	death effector domain containing 2
79966	0.92	0.11678	3.629	0.0014311	0.012089	-1.594	SCD5	stearoyl-CoA desaturase 5
30850	0.58004	0.081578	3.6272	0.0014375	0.012135	-1.5983	CDR2L	cerebellar degeneration-related protein 2-like
8692	0.48392	0.0064866	3.6268	0.0014388	0.012138	-1.5992	HYAL2	hyaluronoglucosaminidase 2
4925	0.62725	0.024701	3.6264	0.0014401	0.012141	-1.6	NUCB2	nucleobindin 2
64897	0.37088	0.048511	3.6256	0.0014429	0.01215	-1.602	C12orf43	chromosome 12 open reading frame 43
5797	0.66605	0.09101	3.6256	0.0014431	0.01215	-1.6021	PTPRM	protein tyrosine phosphatase, receptor type, M
79633	0.74942	0.038161	3.6254	0.0014438	0.01215	-1.6026	FAT4	FAT tumor suppressor homolog 4 (Drosophila)
222389	0.76493	0.088883	3.6224	0.0014543	0.012231	-1.6096	BEND7	BEN domain containing 7
53832	-0.92561	0.037499	-3.6219	0.001456	0.012236	-1.6107	IL20RA	interleukin 20 receptor, alpha
54583	-0.64408	0.043435	-3.6207	0.0014602	0.012264	-1.6135	EGLN1	egl nine homolog 1 (C. elegans)
5141	0.54083	0.096161	3.6204	0.0014615	0.012268	-1.6144	PDE4A	phosphodiesterase 4A, cAMP-specific
25900	0.56663	0.014857	3.6175	0.0014717	0.012345	-1.6211	IFFO1	intermediate filament family orphan 1
125058	0.72414	0.12363	3.6169	0.0014738	0.012355	-1.6225	TBC1D16	TBC1 domain family, member 16
27067	-0.42852	0.081314	-3.6163	0.0014763	0.012368	-1.6241	STAU2	staufen, RNA binding protein, homolog 2 (Drosophila)
1844	-0.6942	-0.06126	-3.615	0.0014809	0.012398	-1.6271	DUSP2	dual specificity phosphatase 2
2990	0.44704	0.070273	3.6145	0.0014826	0.012402	-1.6282	GUSB	glucuronidase, beta
78992	0.25119	0.050666	3.6141	0.0014842	0.012402	-1.6292	YIPF2	Yip1 domain family, member 2
2729	-0.51566	0.13033	-3.6098	0.0014996	0.012523	-1.6392	GCLC	glutamate-cysteine ligase, catalytic subunit
163175	0.56066	0.095542	3.6081	0.0015061	0.012562	-1.6435	LGI4	leucine-rich repeat LGI family, member 4
91461	0.92557	-0.041198	3.6046	0.0015189	0.01266	-1.6516	PKDCC	protein kinase domain containing, cytoplasmic homolog (mouse)
5892	0.34402	0.02475	3.6024	0.0015269	0.012719	-1.6567	RAD51D	RAD51 homolog D (S. cerevisiae)
130617	-0.2543	0.026377	-3.6019	0.0015287	0.012726	-1.6579	ZFAND2B	zinc finger, AN1-type domain 2B
56171	0.39421	0.040636	3.6015	0.0015305	0.012733	-1.659	DNAH7	dynein, axonemal, heavy chain 7
4218	-0.31739	-0.014079	-3.6008	0.0015328	0.012745	-1.6605	RAB8A	RAB8A, member RAS oncogene family
26751	0.34989	0.0081358	3.5976	0.0015451	0.01283	-1.6682	SH3YL1	SH3 domain containing, Ysc84-like 1 (S. cerevisiae)
7161	-0.7173	0.078213	-3.5972	0.0015464	0.012833	-1.669	TP73	tumor protein p73
30	0.48333	0.063441	3.5957	0.0015523	0.012874	-1.6727	ACAA1	acetyl-CoA acyltransferase 1
526	-0.54307	-0.024628	-3.5949	0.0015552	0.01288	-1.6745	ATP6V1B2	ATPase, H+ transporting, lysosomal 56/58kDa, V1 subunit B2
4552	-0.32228	-0.0087604	-3.5948	0.0015557	0.01288	-1.6748	MTRR	5-methyltetrahydrofolate-homocysteine methyltransferase reductase
23564	0.48285	0.01535	3.5947	0.0015559	0.01288	-1.6749	DDAH2	dimethylarginine dimethylaminohydrolase 2
5924	0.85485	0.10241	3.5943	0.0015576	0.012882	-1.676	RASGRF2	Ras protein-specific guanine nucleotide-releasing factor 2
113802	0.40019	-0.022535	3.5941	0.0015581	0.012882	-1.6763	HENMT1	HEN1 methyltransferase homolog 1 (Arabidopsis)
54551	0.50329	0.064759	3.5934	0.001561	0.012898	-1.6781	MAGEL2	MAGE-like 2
9759	-0.66546	0.13658	-3.5926	0.0015638	0.012913	-1.6798	HDAC4	histone deacetylase 4
55160	-0.37599	-0.014598	-3.5923	0.0015651	0.012915	-1.6806	ARHGEF10L	Rho guanine nucleotide exchange factor (GEF) 10-like
27303	0.79606	0.16395	3.592	0.0015662	0.012915	-1.6813	RBMS3	RNA binding motif, single stranded interacting protein 3
5532	0.32888	0.040329	3.5918	0.001567	0.012915	-1.6818	PPP3CB	protein phosphatase 3, catalytic subunit, beta isozyme
8303	0.50196	0.051019	3.5906	0.0015715	0.012944	-1.6846	SNN	stannin
51031	-0.39323	0.029465	-3.5898	0.0015745	0.012961	-1.6864	GLOD4	glyoxalase domain containing 4
57473	-0.40663	-0.028365	-3.5895	0.0015756	0.012962	-1.6871	ZNF512B	zinc finger protein 512B
1444	0.37571	0.059142	3.5886	0.0015791	0.012977	-1.6893	CSHL1	chorionic somatomammotropin hormone-like 1
27238	-0.20668	0.0038053	-3.5886	0.0015794	0.012977	-1.6894	GPKOW	G patch domain and KOW motifs
11336	-0.39021	0.011798	-3.5861	0.001589	0.013048	-1.6953	EXOC3	exocyst complex component 3
144110	-0.71404	0.0019015	-3.5855	0.001591	0.01305	-1.6965	TMEM86A	transmembrane protein 86A
23149	-0.45949	-0.030431	-3.5854	0.0015917	0.01305	-1.6969	FCHO1	FCH domain only 1
10783	0.72343	0.055601	3.5852	0.0015922	0.01305	-1.6973	NEK6	NIMA (never in mitosis gene a)-related kinase 6
26155	-0.31966	-0.0022123	-3.5823	0.0016036	0.01313	-1.7042	NOC2L	nucleolar complex associated 2 homolog (S. cerevisiae)
11156	0.59285	0.11616	3.5822	0.001604	0.01313	-1.7044	PTP4A3	protein tyrosine phosphatase type IVA, member 3
11091	-0.4307	0.039802	-3.5816	0.0016064	0.013136	-1.7058	WDR5	WD repeat domain 5
148156	-0.27233	0.049891	-3.5815	0.0016067	0.013136	-1.706	ZNF558	zinc finger protein 558
23473	-0.45769	0.094232	-3.5801	0.0016121	0.013172	-1.7093	CAPN7	calpain 7
55698	0.37522	0.0064153	3.5774	0.0016227	0.013251	-1.7156	RADIL	Ras association and DIL domains
8526	0.44938	0.090939	3.5769	0.0016249	0.01326	-1.7169	DGKE	diacylglycerol kinase, epsilon 64kDa
7155	-0.27074	-0.016263	-3.5758	0.0016294	0.013285	-1.7196	TOP2B	topoisomerase (DNA) II beta 180kDa
10791	0.68977	0.13445	3.5756	0.00163	0.013285	-1.7199	VAMP5	vesicle-associated membrane protein 5 (myobrevin)
11188	-0.32372	0.032089	-3.5752	0.0016317	0.013289	-1.7209	NISCH	nischarin
284297	0.59687	0.1757	3.5747	0.0016334	0.013289	-1.7219	SSC5D	scavenger receptor cysteine rich domain containing (5 domains)
406902	0.30617	0.039544	3.5745	0.0016344	0.013289	-1.7225	MIR10A	microRNA 10a
10318	0.63144	0.1193	3.5744	0.0016348	0.013289	-1.7228	TNIP1	TNFAIP3 interacting protein 1
3633	-0.38045	0.032416	-3.5742	0.0016355	0.013289	-1.7232	INPP5B	inositol polyphosphate-5-phosphatase, 75kDa
51375	0.46031	0.019601	3.5709	0.0016488	0.013383	-1.731	SNX7	sorting nexin 7
641384	0.28019	-0.0035958	3.5708	0.0016491	0.013383	-1.7312	TMEM75	transmembrane protein 75
220382	0.70855	0.11629	3.5702	0.0016517	0.013396	-1.7327	FAM181B	family with sequence similarity 181, member B
51535	-0.3452	-0.020688	-3.5682	0.0016596	0.013451	-1.7373	PPHLN1	periphilin 1
79041	0.46849	0.034583	3.5674	0.0016628	0.013455	-1.7392	TMEM38A	transmembrane protein 38A
727	-0.42399	0.010328	-3.5671	0.0016639	0.013455	-1.7398	C5	complement component 5
4267	0.37907	0.0011602	3.5671	0.001664	0.013455	-1.7399	CD99	CD99 molecule
25924	0.94307	0.23544	3.567	0.0016643	0.013455	-1.7401	MYRIP	myosin VIIA and Rab interacting protein
143	0.32403	-0.0015433	3.5669	0.0016651	0.013455	-1.7405	PARP4	poly (ADP-ribose) polymerase family, member 4
3487	0.76115	-0.058343	3.5663	0.0016674	0.013466	-1.7419	IGFBP4	insulin-like growth factor binding protein 4
51477	0.63857	0.083885	3.5655	0.0016704	0.013482	-1.7436	ISYNA1	inositol-3-phosphate synthase 1
2181	0.56864	0.078102	3.565	0.0016726	0.013486	-1.7449	ACSL3	acyl-CoA synthetase long-chain family member 3
35	0.61104	0.10281	3.5647	0.0016739	0.013486	-1.7456	ACADS	acyl-CoA dehydrogenase, C-2 to C-3 short chain
10189	-0.57251	0.065342	-3.5647	0.001674	0.013486	-1.7457	ALYREF	Aly/REF export factor
6547	0.46766	0.10604	3.5637	0.0016779	0.013509	-1.748	SLC8A3	solute carrier family 8 (sodium/calcium exchanger), member 3
56882	-0.42639	0.0055991	-3.5615	0.0016869	0.013573	-1.7531	CDC42SE1	CDC42 small effector 1
94122	0.82543	0.17669	3.5606	0.0016908	0.013586	-1.7553	SYTL5	synaptotagmin-like 5
51647	0.22814	0.054093	3.5605	0.0016908	0.013586	-1.7553	FAM96B	family with sequence similarity 96, member B
54913	0.42709	0.034352	3.5604	0.0016916	0.013586	-1.7558	RPP25	ribonuclease P/MRP 25kDa subunit
84206	0.55958	0.070574	3.5587	0.0016984	0.013624	-1.7597	MEX3B	mex-3 homolog B (C. elegans)
285527	0.29913	0.034118	3.5576	0.0017028	0.013651	-1.7622	FRYL	FRY-like
22844	-0.48605	0.097179	-3.555	0.001714	0.013724	-1.7685	FRMPD1	FERM and PDZ domain containing 1
2840	-0.45548	0.10451	-3.5542	0.0017171	0.013732	-1.7702	GPR17	G protein-coupled receptor 17
6505	0.73132	0.074086	3.5542	0.0017171	0.013732	-1.7703	SLC1A1	solute carrier family 1 (neuronal/epithelial high affinity glutamate transporter, system Xag), member 1
646962	0.8616	0.30459	3.554	0.001718	0.013732	-1.7708	HRCT1	histidine rich carboxyl terminus 1
79917	-0.39199	0.061461	-3.5534	0.0017205	0.013735	-1.7721	MAGIX	MAGI family member, X-linked
100130331	-0.39358	-0.038475	-3.5534	0.0017205	0.013735	-1.7722	LOC100130331	POTE ankyrin domain family, member F pseudogene
92346	-0.88633	0.091798	-3.553	0.0017222	0.013739	-1.7731	C1orf105	chromosome 1 open reading frame 105
6554	0.32716	0.041844	3.5528	0.0017231	0.013739	-1.7736	SLC10A1	solute carrier family 10 (sodium/bile acid cotransporter family), member 1
4143	-0.45804	0.080788	-3.5522	0.0017254	0.01375	-1.7749	MAT1A	methionine adenosyltransferase I, alpha
1471	0.58879	0.084701	3.5513	0.0017291	0.01377	-1.777	CST3	cystatin C
8291	0.58801	0.1037	3.551	0.0017305	0.013773	-1.7777	DYSF	dysferlin, limb girdle muscular dystrophy 2B (autosomal recessive)
26872	0.8227	0.3767	3.5503	0.0017336	0.013782	-1.7795	STEAP1	six transmembrane epithelial antigen of the prostate 1
3035	-0.28804	-0.021241	-3.5503	0.0017336	0.013782	-1.7795	HARS	histidyl-tRNA synthetase
246175	-0.70158	0.14863	-3.5493	0.0017377	0.013803	-1.7818	CNOT6L	CCR4-NOT transcription complex, subunit 6-like
84898	-0.59325	0.068433	-3.5489	0.0017394	0.013803	-1.7827	PLXDC2	plexin domain containing 2
80323	0.48418	0.061899	3.5477	0.0017443	0.013833	-1.7854	CCDC68	coiled-coil domain containing 68
29071	0.33732	0.0272	3.5458	0.0017525	0.01389	-1.79	C1GALT1C1	C1GALT1-specific chaperone 1
51201	0.73001	0.081309	3.5449	0.0017562	0.013911	-1.792	ZDHHC2	zinc finger, DHHC-type containing 2
5064	0.78879	-0.025798	3.5444	0.0017587	0.013922	-1.7934	PALM	paralemmin
114883	0.27474	0.036226	3.543	0.0017644	0.013953	-1.7965	OSBPL9	oxysterol binding protein-like 9
1879	0.99255	0.11959	3.543	0.0017647	0.013953	-1.7967	EBF1	early B-cell factor 1
6838	-0.30601	0.0045362	-3.5387	0.0017831	0.014082	-1.8067	SURF6	surfeit 6
1902	0.54564	0.030627	3.5369	0.0017908	0.014125	-1.8108	LPAR1	lysophosphatidic acid receptor 1
1634	0.65882	0.085995	3.5364	0.0017932	0.014136	-1.8121	DCN	decorin
64236	-0.41102	0.017728	-3.5344	0.0018019	0.014196	-1.8168	PDLIM2	PDZ and LIM domain 2 (mystique)
84327	0.86005	0.046029	3.5338	0.0018045	0.014208	-1.8182	ZBED3	zinc finger, BED-type containing 3
7465	-0.83787	0.027878	-3.5331	0.0018074	0.014216	-1.8197	WEE1	WEE1 homolog (S. pombe)
10810	0.76789	0.12841	3.533	0.0018077	0.014216	-1.8199	WASF3	WAS protein family, member 3
26512	-0.28463	0.014805	-3.5328	0.0018089	0.014218	-1.8206	INTS6	integrator complex subunit 6
2055	-0.73913	0.069119	-3.5305	0.0018189	0.014288	-1.8259	CLN8	ceroid-lipofuscinosis, neuronal 8 (epilepsy, progressive with mental retardation)
57670	0.60202	0.13084	3.5298	0.001822	0.014304	-1.8276	KIAA1549	KIAA1549
148423	-0.43831	0.029814	-3.5286	0.0018272	0.014336	-1.8303	C1orf52	chromosome 1 open reading frame 52
55728	-0.54205	0.0078242	-3.5277	0.0018312	0.014358	-1.8324	N4BP2	NEDD4 binding protein 2
9037	0.56709	0.02943	3.5265	0.0018365	0.014391	-1.8352	SEMA5A	sema domain, seven thrombospondin repeats (type 1 and type 1-like), transmembrane domain (TM) and short cytoplasmic domain, (semaphorin) 5A
85453	0.62018	0.14733	3.5258	0.0018396	0.014407	-1.8368	TSPYL5	TSPY-like 5
4296	0.29655	0.026404	3.525	0.0018433	0.014427	-1.8387	MAP3K11	mitogen-activated protein kinase kinase kinase 11
10926	-0.40737	0.05997	-3.5237	0.0018491	0.014464	-1.8418	DBF4	DBF4 homolog (S. cerevisiae)
84215	0.73585	0.16082	3.5214	0.0018594	0.014536	-1.8472	ZNF541	zinc finger protein 541
51074	0.52332	0.078024	3.5209	0.0018617	0.014546	-1.8484	APIP	APAF1 interacting protein
207	0.49055	0.051195	3.5194	0.0018688	0.014591	-1.852	AKT1	v-akt murine thymoma viral oncogene homolog 1
410	0.38355	0.10092	3.5192	0.0018697	0.014591	-1.8525	ARSA	arylsulfatase A
9465	0.60274	0.067645	3.5182	0.0018741	0.014617	-1.8548	AKAP7	A kinase (PRKA) anchor protein 7
8744	0.41314	-0.0069211	3.5168	0.0018807	0.014655	-1.8581	TNFSF9	tumor necrosis factor (ligand) superfamily, member 9
2548	0.39944	0.015528	3.5166	0.0018813	0.014655	-1.8584	GAA	glucosidase, alpha; acid
55705	-0.39262	0.030119	-3.5157	0.0018855	0.01468	-1.8606	IPO9	importin 9
8776	-0.57139	0.047226	-3.5146	0.0018904	0.01471	-1.8631	MTMR1	myotubularin related protein 1
10116	-0.35612	0.0014897	-3.5141	0.001893	0.014721	-1.8644	FEM1B	fem-1 homolog b (C. elegans)
3225	0.5649	0.071817	3.5122	0.0019014	0.01477	-1.8687	HOXC9	homeobox C9
203054	-0.29708	0.042266	-3.5122	0.0019015	0.01477	-1.8688	ADCK5	aarF domain containing kinase 5
201191	0.35034	0.035642	3.5115	0.0019048	0.014786	-1.8704	SAMD14	sterile alpha motif domain containing 14
6776	0.50169	0.14914	3.511	0.001907	0.014787	-1.8716	STAT5A	signal transducer and activator of transcription 5A
116135	0.59203	0.12383	3.511	0.0019071	0.014787	-1.8716	LRRC3B	leucine rich repeat containing 3B
56655	0.40431	0.11452	3.5103	0.0019104	0.014804	-1.8733	POLE4	polymerase (DNA-directed), epsilon 4 (p12 subunit)
23671	0.73456	0.18285	3.5097	0.0019132	0.01481	-1.8747	TMEFF2	transmembrane protein with EGF-like and two follistatin-like domains 2
8216	0.31074	0.0035671	3.5096	0.0019134	0.01481	-1.8748	LZTR1	leucine-zipper-like transcription regulator 1
55365	0.69182	-0.038081	3.5092	0.0019156	0.014818	-1.8759	TMEM176A	transmembrane protein 176A
6667	-0.82158	0.11692	-3.5081	0.0019207	0.014847	-1.8785	SP1	Sp1 transcription factor
6305	-0.43886	0.06847	-3.5079	0.0019216	0.014847	-1.8789	SBF1	SET binding factor 1
84940	0.47905	0.013631	3.5074	0.001924	0.014855	-1.8801	CORO6	coronin 6
226	0.42228	0.012437	3.5072	0.0019248	0.014855	-1.8805	ALDOA	aldolase A, fructose-bisphosphate
114088	0.69294	0.052773	3.5061	0.0019301	0.014884	-1.8832	TRIM9	tripartite motif containing 9
55636	-0.49895	0.029488	-3.5059	0.0019308	0.014884	-1.8835	CHD7	chromodomain helicase DNA binding protein 7
710	0.87443	0.11007	3.5049	0.0019355	0.014911	-1.8859	SERPING1	serpin peptidase inhibitor, clade G (C1 inhibitor), member 1
56548	0.76354	0.10453	3.5039	0.0019403	0.014939	-1.8883	CHST7	carbohydrate (N-acetylglucosamine 6-O) sulfotransferase 7
3708	0.57089	0.15003	3.5013	0.0019527	0.015017	-1.8944	ITPR1	inositol 1,4,5-trisphosphate receptor, type 1
79692	0.35625	0.13919	3.5001	0.0019584	0.015052	-1.8972	ZNF322	zinc finger protein 322
11345	-0.30253	-0.011388	-3.4998	0.0019597	0.015053	-1.8979	GABARAPL2	GABA(A) receptor-associated protein-like 2
51279	0.4339	0.019054	3.4995	0.0019612	0.015053	-1.8986	C1RL	complement component 1, r subcomponent-like
8887	-0.28696	0.046745	-3.4993	0.0019619	0.015053	-1.899	TAX1BP1	Tax1 (human T-cell leukemia virus type I) binding protein 1
54974	-0.3229	0.002084	-3.4989	0.001964	0.01506	-1.9	THG1L	tRNA-histidine guanylyltransferase 1-like (S. cerevisiae)
84265	0.35665	0.064663	3.4975	0.0019704	0.015101	-1.9031	POLR3GL	polymerase (RNA) III (DNA directed) polypeptide G (32kD)-like
285043	0.38899	-0.010879	3.4964	0.0019759	0.015134	-1.9058	LOC285043	uncharacterized LOC285043
50619	-0.36057	-0.013866	-3.4957	0.001979	0.015149	-1.9073	DEF6	differentially expressed in FDCP 6 homolog (mouse)
65124	-0.75302	0.02003	-3.4946	0.0019846	0.01518	-1.9101	SOWAHC	sosondowah ankyrin repeat domain family member C
10084	-0.40948	0.0029245	-3.4944	0.0019853	0.01518	-1.9104	PQBP1	polyglutamine binding protein 1
10015	-0.32774	-0.030764	-3.4924	0.0019949	0.015245	-1.9151	PDCD6IP	programmed cell death 6 interacting protein
9025	-0.40719	-0.009609	-3.4921	0.0019963	0.015246	-1.9157	RNF8	ring finger protein 8, E3 ubiquitin protein ligase
255027	0.92335	0.092343	3.4912	0.0020007	0.015271	-1.9178	MPV17L	MPV17 mitochondrial membrane protein-like
6275	0.45952	-0.033847	3.4898	0.0020075	0.015306	-1.9211	S100A4	S100 calcium binding protein A4
2767	0.41127	0.077534	3.4896	0.0020088	0.015306	-1.9218	GNA11	guanine nucleotide binding protein (G protein), alpha 11 (Gq class)
91522	-0.84711	-0.048722	-3.4881	0.0020162	0.015349	-1.9253	COL23A1	collagen, type XXIII, alpha 1
203	0.61818	0.056114	3.4878	0.0020172	0.015349	-1.9258	AK1	adenylate kinase 1
887	-0.64181	0.14655	-3.4875	0.0020189	0.015349	-1.9266	CCKBR	cholecystokinin B receptor
222223	0.65397	-0.011307	3.4874	0.0020196	0.015349	-1.9269	KIAA1324L	KIAA1324-like
10152	0.40862	0.10718	3.4872	0.0020202	0.015349	-1.9272	ABI2	abl-interactor 2
2054	0.50087	0.044031	3.4864	0.0020243	0.015369	-1.9292	STX2	syntaxin 2
57513	0.42656	0.060284	3.4862	0.0020252	0.015369	-1.9296	CASKIN2	CASK interacting protein 2
100132169	0.31022	0.023556	3.4853	0.0020298	0.015389	-1.9318	WASIR2	WASH and IL9R antisense RNA 2 (non-protein coding)
100131017	0.26476	0.036492	3.4852	0.0020302	0.015389	-1.932	ZNF316	zinc finger protein 316
51112	-0.23247	0.0049278	-3.4842	0.0020353	0.015419	-1.9344	TRAPPC12	trafficking protein particle complex 12
285761	0.73638	0.36315	3.4833	0.0020396	0.015434	-1.9364	DCBLD1	discoidin, CUB and LCCL domain containing 1
3425	0.38222	0.11404	3.4826	0.0020431	0.015452	-1.9381	IDUA	iduronidase, alpha-L-
23623	-0.37674	-0.015222	-3.4811	0.0020505	0.015498	-1.9415	RUSC1	RUN and SH3 domain containing 1
57095	-0.36193	0.034901	-3.4809	0.0020516	0.015498	-1.9421	PITHD1	PITH (C-terminal proteasome-interacting domain of thioredoxin-like) domain containing 1
5917	-0.25837	0.0014824	-3.4805	0.0020537	0.015505	-1.9431	RARS	arginyl-tRNA synthetase
441024	-0.44524	0.046581	-3.4799	0.0020567	0.015511	-1.9445	MTHFD2L	methylenetetrahydrofolate dehydrogenase (NADP+ dependent) 2-like
56994	0.61472	0.04294	3.4798	0.0020567	0.015511	-1.9445	CHPT1	choline phosphotransferase 1
26269	-0.29946	0.075399	-3.4792	0.0020598	0.015525	-1.9459	FBXO8	F-box protein 8
347730	0.31732	0.043217	3.4782	0.0020649	0.015554	-1.9483	LRRTM1	leucine rich repeat transmembrane neuronal 1
84993	-0.41661	0.067373	-3.4775	0.0020682	0.015571	-1.9499	UBL7	ubiquitin-like 7 (bone marrow stromal cell-derived)
387755	0.64034	0.15183	3.4773	0.0020696	0.015572	-1.9505	INSC	inscuteable homolog (Drosophila)
23060	0.31169	0.069252	3.4762	0.0020747	0.015593	-1.9529	ZNF609	zinc finger protein 609
23324	0.34782	0.087897	3.4754	0.0020791	0.015617	-1.9549	MAN2B2	mannosidase, alpha, class 2B, member 2
219699	0.54129	0.070063	3.474	0.0020861	0.01566	-1.9582	UNC5B	unc-5 homolog B (C. elegans)
53637	-0.40942	0.019133	-3.4728	0.002092	0.015684	-1.9609	S1PR5	sphingosine-1-phosphate receptor 5
1268	0.46425	0.092523	3.4727	0.0020924	0.015684	-1.9611	CNR1	cannabinoid receptor 1 (brain)
54799	-0.87129	0.13539	-3.4727	0.0020928	0.015684	-1.9613	MBTD1	mbt domain containing 1
4094	-0.95443	0.22956	-3.4717	0.0020977	0.015712	-1.9635	MAF	v-maf musculoaponeurotic fibrosarcoma oncogene homolog (avian)
285500	-0.28381	0.023755	-3.4701	0.0021056	0.015756	-1.9671	LOC285500	uncharacterized LOC285500
6640	0.54562	0.078504	3.47	0.0021065	0.015756	-1.9676	SNTA1	syntrophin, alpha 1 (dystrophin-associated protein A1, 59kDa, acidic component)
1293	0.70383	0.16867	3.4698	0.0021072	0.015756	-1.9679	COL6A3	collagen, type VI, alpha 3
3488	0.79302	0.032367	3.4696	0.0021084	0.015756	-1.9684	IGFBP5	insulin-like growth factor binding protein 5
2560	0.41712	0.041307	3.4694	0.0021095	0.015756	-1.9689	GABRB1	gamma-aminobutyric acid (GABA) A receptor, beta 1
11098	0.83293	0.21623	3.4686	0.0021133	0.015775	-1.9706	PRSS23	protease, serine, 23
80000	0.7109	0.21748	3.4672	0.0021205	0.01582	-1.9739	GREB1L	growth regulation by estrogen in breast cancer-like
1809	0.58381	0.085425	3.4642	0.0021361	0.015927	-1.981	DPYSL3	dihydropyrimidinase-like 3
79792	0.54272	-0.02577	3.462	0.0021477	0.016	-1.9862	GSDMD	gasdermin D
79611	0.85265	0.20069	3.4619	0.0021482	0.016	-1.9864	ACSS3	acyl-CoA synthetase short-chain family member 3
146760	-0.51025	0.066385	-3.4614	0.0021508	0.01601	-1.9876	RTN4RL1	reticulon 4 receptor-like 1
117584	0.34997	0.03293	3.4606	0.0021549	0.016032	-1.9895	RFFL	ring finger and FYVE-like domain containing E3 ubiquitin protein ligase
4913	0.31423	0.032114	3.4599	0.0021583	0.016048	-1.991	NTHL1	nth endonuclease III-like 1 (E. coli)
25943	0.37644	0.039694	3.4594	0.0021611	0.016059	-1.9922	C20orf194	chromosome 20 open reading frame 194
5799	0.49292	0.12803	3.4589	0.0021635	0.016069	-1.9933	PTPRN2	protein tyrosine phosphatase, receptor type, N polypeptide 2
57182	-0.57262	0.016774	-3.4567	0.002175	0.016145	-1.9984	ANKRD50	ankyrin repeat domain 50
7043	0.61309	0.050634	3.456	0.0021789	0.016165	-2.0001	TGFB3	transforming growth factor, beta 3
339666	0.27991	0.038277	3.4551	0.0021836	0.01619	-2.0022	LOC339666	uncharacterized LOC339666
6854	0.31868	0.063062	3.4547	0.0021857	0.016191	-2.0031	SYN2	synapsin II
79070	0.56501	0.024612	3.4545	0.0021869	0.016191	-2.0036	KDELC1	KDEL (Lys-Asp-Glu-Leu) containing 1
132	-0.68922	0.044653	-3.4544	0.0021874	0.016191	-2.0038	ADK	adenosine kinase
4041	0.60137	0.019391	3.4539	0.0021899	0.0162	-2.005	LRP5	low density lipoprotein receptor-related protein 5
219	0.79694	0.007872	3.4521	0.0021994	0.016262	-2.0091	ALDH1B1	aldehyde dehydrogenase 1 family, member B1
57519	0.72283	0.21108	3.4505	0.002208	0.016317	-2.0129	STARD9	StAR-related lipid transfer (START) domain containing 9
256979	0.21856	0.037233	3.4499	0.0022111	0.01633	-2.0143	SUN3	Sad1 and UNC84 domain containing 3
6403	0.63872	0.071854	3.4492	0.002215	0.016341	-2.0159	SELP	selectin P (granule membrane protein 140kDa, antigen CD62)
221749	0.56481	0.11898	3.4486	0.0022183	0.016341	-2.0174	PXDC1	PX domain containing 1
6990	0.38756	-0.028547	3.4484	0.0022192	0.016341	-2.0178	DYNLT3	dynein, light chain, Tctex-type 3
261729	0.63134	0.010362	3.4481	0.0022212	0.016341	-2.0186	STEAP2	STEAP family member 2, metalloreductase
558	0.7685	0.010108	3.448	0.0022213	0.016341	-2.0187	AXL	AXL receptor tyrosine kinase
8871	0.32827	0.017571	3.4478	0.0022228	0.016341	-2.0193	SYNJ2	synaptojanin 2
653	0.61123	0.15608	3.4477	0.0022231	0.016341	-2.0195	BMP5	bone morphogenetic protein 5
58487	-0.4754	0.09452	-3.4476	0.0022237	0.016341	-2.0197	CREBZF	CREB/ATF bZIP transcription factor
54511	0.5064	0.07795	3.4467	0.0022284	0.01636	-2.0217	HMGCLL1	3-hydroxymethyl-3-methylglutaryl-CoA lyase-like 1
374654	0.3563	0.028131	3.4466	0.0022288	0.01636	-2.0219	KIF7	kinesin family member 7
27237	0.41127	-0.019287	3.4462	0.002231	0.016367	-2.0229	ARHGEF16	Rho guanine nucleotide exchange factor (GEF) 16
23479	0.2532	-0.028442	3.4455	0.0022349	0.016387	-2.0246	ISCU	iron-sulfur cluster scaffold homolog (E. coli)
2042	0.87004	0.10044	3.4449	0.0022385	0.016404	-2.0261	EPHA3	EPH receptor A3
64777	-0.36502	0.041508	-3.4443	0.0022415	0.016417	-2.0274	RMND5B	required for meiotic nuclear division 5 homolog B (S. cerevisiae)
118672	0.30246	0.042715	3.4432	0.0022474	0.016451	-2.0299	PSTK	phosphoseryl-tRNA kinase
54875	0.43348	0.073876	3.4418	0.002255	0.016497	-2.0332	CNTLN	centlein, centrosomal protein
23357	0.23988	0.0067524	3.4412	0.0022581	0.016511	-2.0345	ANGEL1	angel homolog 1 (Drosophila)
29116	0.5676	0.048171	3.441	0.0022595	0.016512	-2.0351	MYLIP	myosin regulatory light chain interacting protein
9201	0.9487	0.12419	3.4404	0.0022626	0.016525	-2.0364	DCLK1	doublecortin-like kinase 1
1174	-0.5168	-0.051367	-3.4399	0.0022655	0.016538	-2.0377	AP1S1	adaptor-related protein complex 1, sigma 1 subunit
10383	-0.51243	-0.034461	-3.4394	0.0022682	0.016549	-2.0388	TUBB4B	tubulin, beta 4B class IVb
25901	0.35756	0.047064	3.4387	0.0022718	0.016566	-2.0403	CCDC28A	coiled-coil domain containing 28A
25849	0.79411	0.11548	3.4345	0.0022954	0.016719	-2.0503	PARM1	prostate androgen-regulated mucin-like protein 1
1028	0.98574	0.14773	3.4342	0.0022967	0.016719	-2.0508	CDKN1C	cyclin-dependent kinase inhibitor 1C (p57, Kip2)
9715	0.3005	-0.015459	3.4327	0.002305	0.01677	-2.0543	FAM131B	family with sequence similarity 131, member B
29890	-0.35901	0.020119	-3.4307	0.0023163	0.016843	-2.059	RBM15B	RNA binding motif protein 15B
64434	-0.40365	-0.019571	-3.4303	0.0023184	0.016849	-2.0599	NOM1	nucleolar protein with MIF4G domain 1
22982	0.53631	0.10896	3.4301	0.0023196	0.016849	-2.0604	DIP2C	DIP2 disco-interacting protein 2 homolog C (Drosophila)
6201	-0.22364	-0.026754	-3.4295	0.0023231	0.016862	-2.0618	RPS7	ribosomal protein S7
5106	0.36396	0.041576	3.4293	0.0023244	0.016862	-2.0624	PCK2	phosphoenolpyruvate carboxykinase 2 (mitochondrial)
6883	-0.38298	-0.014222	-3.4289	0.0023264	0.016862	-2.0632	TAF12	TAF12 RNA polymerase II, TATA box binding protein (TBP)-associated factor, 20kDa
10668	0.45774	0.0095602	3.4281	0.0023309	0.016884	-2.0651	CGRRF1	cell growth regulator with ring finger domain 1
23590	0.28236	0.2196	3.427	0.002337	0.01692	-2.0676	PDSS1	prenyl (decaprenyl) diphosphate synthase, subunit 1
120227	-0.55502	0.032394	-3.4266	0.0023396	0.016928	-2.0687	CYP2R1	cytochrome P450, family 2, subfamily R, polypeptide 1
7827	0.27968	0.0028017	3.4264	0.0023408	0.016928	-2.0691	NPHS2	nephrosis 2, idiopathic, steroid-resistant (podocin)
8519	0.64175	0.15816	3.4246	0.0023509	0.016983	-2.0733	IFITM1	interferon induced transmembrane protein 1 (9-27)
22954	0.29552	-0.0036476	3.4226	0.0023623	0.017049	-2.078	TRIM32	tripartite motif containing 32
54440	0.65009	0.17766	3.4225	0.0023626	0.017049	-2.0781	SASH3	SAM and SH3 domain containing 3
57715	-0.6381	-0.022485	-3.4211	0.0023706	0.017098	-2.0813	SEMA4G	sema domain, immunoglobulin domain (Ig), transmembrane domain (TM) and short cytoplasmic domain, (semaphorin) 4G
79890	0.40505	0.043049	3.4206	0.0023735	0.017109	-2.0825	RIN3	Ras and Rab interactor 3
4487	0.3786	0.032294	3.4197	0.0023786	0.017132	-2.0846	MSX1	msh homeobox 1
6439	0.29524	0.023074	3.4196	0.0023793	0.017132	-2.0848	SFTPB	surfactant protein B
93058	0.50063	0.063171	3.4177	0.0023899	0.017199	-2.0891	COQ10A	coenzyme Q10 homolog A (S. cerevisiae)
55615	0.58556	0.10024	3.4157	0.0024018	0.017275	-2.0939	PRR5	proline rich 5 (renal)
1665	-0.26772	0.01808	-3.4147	0.0024076	0.017308	-2.0962	DHX15	DEAH (Asp-Glu-Ala-His) box polypeptide 15
149420	-0.40097	0.023052	-3.4141	0.0024109	0.017319	-2.0975	PDIK1L	PDLIM1 interacting kinase 1 like
5678	-0.6166	0.11159	-3.414	0.0024118	0.017319	-2.0979	PSG9	pregnancy specific beta-1-glycoprotein 9
171482	0.26792	0.0011116	3.4133	0.0024159	0.017339	-2.0996	FAM9A	family with sequence similarity 9, member A
9683	-0.47921	0.17978	-3.4124	0.0024208	0.017365	-2.1015	N4BP1	NEDD4 binding protein 1
23555	0.83944	0.23862	3.4122	0.0024223	0.017366	-2.1021	TSPAN15	tetraspanin 15
27246	0.38046	0.043781	3.4117	0.0024249	0.017375	-2.1031	RNF115	ring finger protein 115
8654	0.9462	0.048886	3.4096	0.0024374	0.017452	-2.1081	PDE5A	phosphodiesterase 5A, cGMP-specific
160622	0.25697	-0.046095	3.4095	0.0024383	0.017452	-2.1084	GRASP	GRP1 (general receptor for phosphoinositides 1)-associated scaffold protein
7534	-0.42494	0.018797	-3.4089	0.0024417	0.017467	-2.1097	YWHAZ	tyrosine 3-monooxygenase/tryptophan 5-monooxygenase activation protein, zeta polypeptide
100	0.66844	0.0051109	3.408	0.002447	0.017496	-2.1119	ADA	adenosine deaminase
27075	0.43239	0.0011541	3.4077	0.0024489	0.0175	-2.1126	TSPAN13	tetraspanin 13
1534	-0.36716	0.064916	-3.4069	0.0024533	0.017522	-2.1143	CYB561	cytochrome b-561
93589	0.5834	0.043021	3.4066	0.002455	0.017524	-2.115	CACNA2D4	calcium channel, voltage-dependent, alpha 2/delta subunit 4
8799	-0.35193	0.032628	-3.4063	0.0024567	0.017527	-2.1157	PEX11B	peroxisomal biogenesis factor 11 beta
158471	0.7964	0.12935	3.4059	0.0024592	0.017536	-2.1166	PRUNE2	prune homolog 2 (Drosophila)
340061	0.67625	-0.015346	3.4052	0.0024636	0.017557	-2.1184	TMEM173	transmembrane protein 173
203102	0.34024	0.01379	3.4035	0.0024738	0.017611	-2.1223	ADAM32	ADAM metallopeptidase domain 32
53344	-0.41603	0.036902	-3.4034	0.0024739	0.017611	-2.1224	CHIC1	cysteine-rich hydrophobic domain 1
93	0.48155	0.12016	3.4032	0.0024751	0.017611	-2.1228	ACVR2B	activin A receptor, type IIB
5368	0.33641	-0.0031699	3.4	0.0024943	0.017738	-2.1303	PNOC	prepronociceptin
26532	0.33702	0.046017	3.3978	0.0025076	0.017823	-2.1354	OR10H3	olfactory receptor, family 10, subfamily H, member 3
79178	0.47524	0.065013	3.3969	0.0025132	0.017847	-2.1375	THTPA	thiamine triphosphatase
83637	-0.25245	0.026648	-3.3968	0.002514	0.017847	-2.1378	ZMIZ2	zinc finger, MIZ-type containing 2
9695	-0.37487	-0.037681	-3.3966	0.0025151	0.017847	-2.1382	EDEM1	ER degradation enhancer, mannosidase alpha-like 1
9150	-0.29414	-0.017699	-3.3958	0.0025199	0.017863	-2.1401	CTDP1	CTD (carboxy-terminal domain, RNA polymerase II, polypeptide A) phosphatase, subunit 1
400949	0.53628	0.10839	3.3958	0.00252	0.017863	-2.1401	FKSG49	FKSG49
55329	0.50525	0.033145	3.3955	0.0025216	0.017865	-2.1407	MNS1	meiosis-specific nuclear structural 1
79927	0.39311	0.033637	3.394	0.0025309	0.01792	-2.1443	FAM110D	family with sequence similarity 110, member D
4881	0.92094	0.11432	3.3938	0.0025322	0.01792	-2.1448	NPR1	natriuretic peptide receptor A/guanylate cyclase A (atrionatriuretic peptide receptor A)
4697	0.30746	0.040306	3.393	0.0025369	0.017944	-2.1465	NDUFA4	NADH dehydrogenase (ubiquinone) 1 alpha subcomplex, 4, 9kDa
57106	0.43942	0.054985	3.3925	0.0025402	0.017958	-2.1478	NAT14	N-acetyltransferase 14 (GCN5-related, putative)
253738	0.91808	0.2562	3.3918	0.0025444	0.017978	-2.1494	EBF3	early B-cell factor 3
84913	0.79138	0.18241	3.3913	0.0025473	0.017989	-2.1505	ATOH8	atonal homolog 8 (Drosophila)
79940	0.53674	0.17392	3.3906	0.0025517	0.01801	-2.1521	LINC00472	long intergenic non-protein coding RNA 472
4502	-0.448	0.18953	-3.3875	0.0025707	0.018135	-2.1593	MT2A	metallothionein 2A
51359	0.34723	0.090589	3.3851	0.0025855	0.018229	-2.1648	ERVH-4	endogenous retrovirus group H, member 4
10484	0.42492	0.057849	3.3818	0.0026061	0.018365	-2.1724	SEC23A	Sec23 homolog A (S. cerevisiae)
93550	-0.40214	0.10824	-3.3812	0.0026101	0.01837	-2.1739	ZFAND4	zinc finger, AN1-type domain 4
9524	-0.70773	0.11147	-3.3811	0.0026107	0.01837	-2.1741	TECR	trans-2,3-enoyl-CoA reductase
127687	0.71478	0.0050961	3.3811	0.002611	0.01837	-2.1743	C1orf122	chromosome 1 open reading frame 122
153684	0.43175	0.025239	3.3802	0.0026162	0.018395	-2.1761	LOC153684	uncharacterized LOC153684
114960	0.35628	0.025769	3.3801	0.0026173	0.018395	-2.1766	TSGA13	testis specific, 13
90864	-0.31366	0.037541	-3.3793	0.0026221	0.018419	-2.1783	SPSB3	splA/ryanodine receptor domain and SOCS box containing 3
136051	-0.4913	-0.054404	-3.3782	0.0026291	0.018455	-2.1809	ZNF786	zinc finger protein 786
3803	0.29892	0.00072726	3.378	0.0026301	0.018455	-2.1812	KIR2DL2	killer cell immunoglobulin-like receptor, two domains, long cytoplasmic tail, 2
221	0.35108	0.028281	3.3769	0.0026376	0.018494	-2.184	ALDH3B1	aldehyde dehydrogenase 3 family, member B1
25854	0.7025	0.03654	3.3766	0.0026395	0.018494	-2.1847	FAM149A	family with sequence similarity 149, member A
4919	0.54974	0.04164	3.3765	0.0026397	0.018494	-2.1848	ROR1	receptor tyrosine kinase-like orphan receptor 1
55031	-0.27179	0.021197	-3.3756	0.0026453	0.018523	-2.1868	USP47	ubiquitin specific peptidase 47
79038	-0.64821	-0.010759	-3.375	0.0026493	0.018541	-2.1882	ZFYVE21	zinc finger, FYVE domain containing 21
29984	-0.49238	-0.019368	-3.3742	0.0026548	0.018569	-2.1902	RHOD	ras homolog family member D
25925	0.81935	0.01743	3.3738	0.002657	0.018575	-2.191	ZNF521	zinc finger protein 521
79750	0.67769	0.04613	3.3734	0.0026595	0.018583	-2.1919	ZNF385D	zinc finger protein 385D
55661	-0.2496	-0.019132	-3.3727	0.0026644	0.018607	-2.1937	DDX27	DEAD (Asp-Glu-Ala-Asp) box polypeptide 27
200407	0.3031	0.041266	3.371	0.0026749	0.018671	-2.1975	CREG2	cellular repressor of E1A-stimulated genes 2
54885	0.51503	0.024143	3.3707	0.0026767	0.018674	-2.1981	TBC1D8B	TBC1 domain family, member 8B (with GRAM domain)
6455	-0.27849	0.021595	-3.3704	0.0026791	0.01868	-2.199	SH3GL1	SH3-domain GRB2-like 1
999	-0.86276	-0.033454	-3.3689	0.0026883	0.018735	-2.2023	CDH1	cadherin 1, type 1, E-cadherin (epithelial)
8936	0.46606	-0.0094286	3.3675	0.0026978	0.018791	-2.2057	WASF1	WAS protein family, member 1
26160	0.34262	0.044393	3.3672	0.0026994	0.018792	-2.2062	IFT172	intraflagellar transport 172 homolog (Chlamydomonas)
23394	-0.20724	0.020514	-3.3664	0.0027047	0.018819	-2.2081	ADNP	activity-dependent neuroprotector homeobox
152756	0.43333	0.12681	3.3654	0.0027112	0.018845	-2.2104	FAM218A	family with sequence similarity 218, member A
22881	0.581	0.11659	3.3654	0.0027113	0.018845	-2.2105	ANKRD6	ankyrin repeat domain 6
80139	-0.51741	-0.010247	-3.3648	0.0027149	0.01886	-2.2117	ZNF703	zinc finger protein 703
22850	-0.27174	-0.012281	-3.3618	0.002735	0.01899	-2.2188	ADNP2	ADNP homeobox 2
23274	-0.42085	0.003927	-3.3614	0.0027376	0.018998	-2.2197	CLEC16A	C-type lectin domain family 16, member A
4803	0.33732	0.0091912	3.3609	0.0027411	0.018999	-2.221	NGF	nerve growth factor (beta polypeptide)
58510	0.32434	0.028666	3.3608	0.0027416	0.018999	-2.2211	PRODH2	proline dehydrogenase (oxidase) 2
1466	0.7135	0.10315	3.3607	0.002742	0.018999	-2.2213	CSRP2	cysteine and glycine-rich protein 2
793	0.36122	0.07217	3.3603	0.0027448	0.019008	-2.2223	CALB1	calbindin 1, 28kDa
64753	0.44037	0.10459	3.3568	0.0027679	0.019134	-2.2303	CCDC136	coiled-coil domain containing 136
64940	0.48789	0.1008	3.3567	0.0027687	0.019134	-2.2306	STAG3L4	stromal antigen 3-like 4
10614	-0.41384	-0.047452	-3.3565	0.0027699	0.019134	-2.231	HEXIM1	hexamethylene bis-acetamide inducible 1
79169	-0.22825	0.010748	-3.3563	0.0027712	0.019134	-2.2315	C1orf35	chromosome 1 open reading frame 35
22801	0.25907	0.0016567	3.3563	0.0027716	0.019134	-2.2316	ITGA11	integrin, alpha 11
57157	0.37519	0.015292	3.3557	0.002775	0.019138	-2.2328	PHTF2	putative homeodomain transcription factor 2
57132	-0.49251	-0.001582	-3.3557	0.0027752	0.019138	-2.2328	CHMP1B	charged multivesicular body protein 1B
100169750	0.34874	0.085337	3.3554	0.0027776	0.019142	-2.2337	PRINS	psoriasis associated RNA induced by stress (non-protein coding)
202151	0.22242	0.012051	3.3552	0.0027786	0.019142	-2.234	RANBP3L	RAN binding protein 3-like
375196	0.42354	0.073606	3.3532	0.002792	0.019205	-2.2386	LOC375196	uncharacterized LOC375196
51673	-0.95292	0.066511	-3.3532	0.0027922	0.019205	-2.2387	TPPP3	tubulin polymerization-promoting protein family member 3
653121	0.61812	-0.0061776	3.3528	0.0027945	0.019211	-2.2395	ZBTB8A	zinc finger and BTB domain containing 8A
2639	0.39103	0.023657	3.3515	0.0028033	0.019261	-2.2425	GCDH	glutaryl-CoA dehydrogenase
3028	-0.3252	-0.001172	-3.3491	0.0028197	0.019364	-2.2481	HSD17B10	hydroxysteroid (17-beta) dehydrogenase 10
57476	0.29556	-0.051898	3.3487	0.0028224	0.019368	-2.249	GRAMD1B	GRAM domain containing 1B
23066	0.4172	0.080066	3.3485	0.0028239	0.019368	-2.2496	CAND2	cullin-associated and neddylation-dissociated 2 (putative)
11030	0.72961	0.049377	3.3482	0.0028258	0.019368	-2.2502	RBPMS	RNA binding protein with multiple splicing
54620	-0.35085	-0.037304	-3.3482	0.002826	0.019368	-2.2503	FBXL19	F-box and leucine-rich repeat protein 19
2535	0.42972	-0.016721	3.3469	0.002835	0.019419	-2.2533	FZD2	frizzled family receptor 2
7084	0.61136	0.15484	3.3447	0.0028499	0.019511	-2.2584	TK2	thymidine kinase 2, mitochondrial
54898	0.62688	0.085271	3.3439	0.0028554	0.019511	-2.2602	ELOVL2	ELOVL fatty acid elongase 2
23213	0.89688	0.24849	3.3438	0.0028558	0.019511	-2.2603	SULF1	sulfatase 1
100129034	0.54765	0.039162	3.3438	0.0028558	0.019511	-2.2603	LOC100129034	uncharacterized LOC100129034
152	0.49945	0.0096065	3.3438	0.0028559	0.019511	-2.2604	ADRA2C	adrenergic, alpha-2C-, receptor
23090	0.68623	-0.050502	3.3436	0.0028573	0.019511	-2.2608	ZNF423	zinc finger protein 423
9466	0.41848	0.0029369	3.3429	0.0028622	0.019534	-2.2625	IL27RA	interleukin 27 receptor, alpha
79676	-0.367	0.10259	-3.3425	0.0028645	0.01954	-2.2633	OGFOD2	2-oxoglutarate and iron-dependent oxygenase domain containing 2
165545	-0.37057	-0.0075887	-3.341	0.0028748	0.01959	-2.2667	DQX1	DEAQ box RNA-dependent ATPase 1
84314	-0.53526	0.01219	-3.3395	0.0028852	0.019641	-2.2702	TMEM107	transmembrane protein 107
162083	0.22855	0.036761	3.3385	0.0028928	0.019682	-2.2727	C16orf82	chromosome 16 open reading frame 82
151903	-0.20094	0.0010968	-3.3368	0.0029044	0.019751	-2.2765	CCDC12	coiled-coil domain containing 12
10771	-0.38049	0.047562	-3.3364	0.0029068	0.019757	-2.2773	ZMYND11	zinc finger, MYND-type containing 11
1846	0.87281	0.014628	3.3359	0.0029104	0.019771	-2.2785	DUSP4	dual specificity phosphatase 4
116496	0.73636	0.014419	3.3355	0.0029131	0.01978	-2.2794	FAM129A	family with sequence similarity 129, member A
375757	0.33737	-0.034614	3.3334	0.0029282	0.019872	-2.2844	SWI5	SWI5 recombination repair homolog (yeast)
81848	0.53563	0.041739	3.333	0.002931	0.019872	-2.2853	SPRY4	sprouty homolog 4 (Drosophila)
65975	0.28901	0.0085333	3.333	0.0029312	0.019872	-2.2853	STK33	serine/threonine kinase 33
81618	0.50503	0.064576	3.332	0.0029379	0.019907	-2.2875	ITM2C	integral membrane protein 2C
1975	-0.36027	0.040689	-3.3316	0.0029404	0.019914	-2.2884	EIF4B	eukaryotic translation initiation factor 4B
6793	-0.46177	0.011564	-3.3301	0.0029516	0.01998	-2.292	STK10	serine/threonine kinase 10
220164	0.35566	0.015194	3.3293	0.0029567	0.019991	-2.2937	DOK6	docking protein 6
11238	0.41759	0.05473	3.3292	0.0029578	0.019991	-2.294	CA5B	carbonic anhydrase VB, mitochondrial
55915	-0.30802	0.030986	-3.329	0.0029594	0.019992	-2.2946	LANCL2	LanC lantibiotic synthetase component C-like 2 (bacterial)
55683	0.30957	0.063094	3.3285	0.0029627	0.020003	-2.2956	KANSL3	KAT8 regulatory NSL complex subunit 3
196383	0.57631	0.10878	3.3283	0.0029644	0.020005	-2.2962	RILPL2	Rab interacting lysosomal protein-like 2
126823	0.62493	0.17477	3.3273	0.0029715	0.020035	-2.2985	KLHDC9	kelch domain containing 9
55773	-0.20092	-0.047918	-3.3272	0.0029718	0.020035	-2.2986	TBC1D23	TBC1 domain family, member 23
29942	0.30447	0.0175	3.3266	0.0029764	0.020055	-2.3	PURG	purine-rich element binding protein G
2967	-0.44085	0.017674	-3.325	0.0029877	0.020111	-2.3037	GTF2H3	general transcription factor IIH, polypeptide 3, 34kDa
[truncated: 11,221 more rows]

## Sheet: 3rd POD vs IS
EntrezID	logFC	AveExpr	t	P.Value	adj.P.Val	B	Symbols	Name
22798	-4.4601	1.2742	-27.872	4.8591e-19	6.4237e-15	33.049	LAMB4	laminin, beta 4
27178	-7.4512	1.7234	-22.899	3.6074e-17	2.3845e-13	29.135	IL37	interleukin 37
5122	4.8061	1.6687	22.345	6.1446e-17	2.5525e-13	28.638	PCSK1	proprotein convertase subtilisin/kexin type 1
5266	6.1617	1.7802	22.111	7.7231e-17	2.5525e-13	28.425	PI3	peptidase inhibitor 3, skin-derived
55553	-3.7928	0.51068	-21.703	1.1565e-16	3.0579e-13	28.046	SOX6	SRY (sex determining region Y)-box 6
5774	-2.8621	0.42403	-21.018	2.316e-16	5.103e-13	27.392	PTPN3	protein tyrosine phosphatase, non-receptor type 3
221833	-3.2084	0.85358	-20.219	5.339e-16	1.0083e-12	26.6	SP8	Sp8 transcription factor
63928	-5.1859	1.1928	-19.926	7.3147e-16	1.1287e-12	26.301	CHP2	calcineurin B homologous protein 2
7076	2.9265	0.63343	19.88	7.6838e-16	1.1287e-12	26.254	TIMP1	TIMP metallopeptidase inhibitor 1
2770	-2.295	0.16311	-19.25	1.5335e-15	2.0273e-12	25.593	GNAI1	guanine nucleotide binding protein (G protein), alpha inhibiting activity polypeptide 1
100129271	-4.9238	1.3009	-18.908	2.2484e-15	2.7022e-12	25.226	C1orf68	chromosome 1 open reading frame 68
388699	-6.085	1.0091	-18.695	2.8643e-15	3.1555e-12	24.994	LINC00302	long intergenic non-protein coding RNA 302
9446	1.9371	0.44433	18.503	3.5697e-15	3.3736e-12	24.782	GSTO1	glutathione S-transferase omega 1
4312	9.9247	3.9804	18.503	3.5727e-15	3.3736e-12	24.781	MMP1	matrix metallopeptidase 1 (interstitial collagenase)
8942	4.0451	0.99426	18.316	4.4346e-15	3.9084e-12	24.573	KYNU	kynureninase
6318	8.3537	3.2654	18.18	5.1983e-15	4.2951e-12	24.419	SERPINB4	serpin peptidase inhibitor, clade B (ovalbumin), member 4
55715	-1.5891	0.317	-17.873	7.4609e-15	5.8019e-12	24.07	DOK4	docking protein 4
55294	-2.4047	0.4137	-17.261	1.56e-14	1.1457e-11	23.355	FBXW7	F-box and WD repeat domain containing 7, E3 ubiquitin protein ligase
56288	-1.7809	0.33302	-17.158	1.7717e-14	1.2327e-11	23.231	PARD3	par-3 partitioning defective 3 homolog (C. elegans)
23590	1.4041	0.2196	17.042	2.044e-14	1.3511e-11	23.092	PDSS1	prenyl (decaprenyl) diphosphate synthase, subunit 1
146722	3.231	0.66438	16.967	2.244e-14	1.4127e-11	23.001	CD300LF	CD300 molecule-like family member f
10850	-6.3511	1.2191	-16.651	3.3312e-14	2.0017e-11	22.616	CCL27	chemokine (C-C motif) ligand 27
55103	-1.9577	0.22576	-16.491	4.0804e-14	2.3454e-11	22.418	RALGPS2	Ral GEF with PH domain and SH3 binding motif 2
10579	-2.2895	0.087061	-16.402	4.5697e-14	2.5171e-11	22.307	TACC2	transforming, acidic coiled-coil containing protein 2
4038	-3.4488	0.45617	-16.126	6.5234e-14	3.4496e-11	21.959	LRP4	low density lipoprotein receptor-related protein 4
5523	-1.813	0.16784	-16.047	7.2335e-14	3.5787e-11	21.858	PPP2R3A	protein phosphatase 2, regulatory subunit B'', alpha
1230	4.5318	0.84425	16.003	7.6618e-14	3.5787e-11	21.802	CCR1	chemokine (C-C motif) receptor 1
57799	-2.0246	0.14501	-15.998	7.7034e-14	3.5787e-11	21.796	RAB40C	RAB40C, member RAS oncogene family
51762	2.5011	0.63734	15.984	7.8504e-14	3.5787e-11	21.778	RAB8B	RAB8B, member RAS oncogene family
59344	-3.282	0.71434	-15.926	8.4638e-14	3.7297e-11	21.704	ALOXE3	arachidonate lipoxygenase 3
6801	-1.029	0.084133	-15.624	1.2625e-13	5.2239e-11	21.312	STRN	striatin, calmodulin binding protein
1740	-2.8979	0.41951	-15.623	1.2645e-13	5.2239e-11	21.31	DLG2	discs, large homolog 2 (Drosophila)
56998	-2.7236	0.38846	-15.465	1.5609e-13	6.0693e-11	21.103	CTNNBIP1	catenin, beta interacting protein 1
10017	-2.0479	0.033954	-15.284	1.9943e-13	7.2613e-11	20.862	BCL2L10	BCL2-like 10 (apoptosis facilitator)
3849	-9.8761	2.8381	-15.266	2.0429e-13	7.2613e-11	20.838	KRT2	keratin 2
349565	-2.2265	0.01317	-15.254	2.0783e-13	7.2613e-11	20.822	NMNAT3	nicotinamide nucleotide adenylyltransferase 3
9056	2.643	0.14925	15.25	2.0872e-13	7.2613e-11	20.817	SLC7A7	solute carrier family 7 (amino acid transporter light chain, y+L system), member 7
2764	1.7945	0.45545	15.227	2.1538e-13	7.3007e-11	20.786	GMFB	glia maturation factor, beta
10314	-1.3976	0.014984	-15.09	2.5987e-13	8.2995e-11	20.601	LANCL1	LanC lantibiotic synthetase component C-like 1 (bacterial)
9510	2.6166	0.32762	15.075	2.6532e-13	8.2995e-11	20.581	ADAMTS1	ADAM metallopeptidase with thrombospondin type 1 motif, 1
50515	2.4556	0.52243	15.067	2.6807e-13	8.2995e-11	20.571	CHST11	carbohydrate (chondroitin 4) sulfotransferase 11
11069	-2.8477	0.6693	-15.062	2.6995e-13	8.2995e-11	20.564	RAPGEF4	Rap guanine nucleotide exchange factor (GEF) 4
6256	-1.5653	0.17037	-14.819	3.7775e-13	1.1331e-10	20.233	RXRA	retinoid X receptor, alpha
728	4.3394	1.0339	14.798	3.89e-13	1.1331e-10	20.204	C5AR1	complement component 5a receptor 1
961	1.8364	0.5552	14.789	3.9426e-13	1.1331e-10	20.19	CD47	CD47 molecule
54440	2.8029	0.17766	14.756	4.1249e-13	1.1602e-10	20.146	SASH3	SAM and SH3 domain containing 3
57110	-2.8396	0.6274	-14.656	4.7499e-13	1.3082e-10	20.007	HRASLS	HRAS-like suppressor
64098	1.6314	0.3116	14.569	5.3687e-13	1.4485e-10	19.886	PARVG	parvin, gamma
10630	2.3351	0.6768	14.513	5.8041e-13	1.5346e-10	19.808	PDPN	podoplanin
9885	-1.2458	-0.024804	-14.47	6.1762e-13	1.5653e-10	19.747	OSBPL2	oxysterol binding protein-like 2
386618	-3.6526	0.71497	-14.463	6.2368e-13	1.5653e-10	19.737	KCTD4	potassium channel tetramerisation domain containing 4
5270	3.4735	0.32351	14.455	6.3027e-13	1.5653e-10	19.727	SERPINE2	serpin peptidase inhibitor, clade E (nexin, plasminogen activator inhibitor type 1), member 2
7456	2.2524	0.3409	14.432	6.5119e-13	1.5653e-10	19.695	WIPF1	WAS/WASL interacting protein family, member 1
92211	-5.0454	0.93888	-14.432	6.5124e-13	1.5653e-10	19.695	CDHR1	cadherin-related family member 1
147184	-2.2793	0.49411	-14.402	6.7982e-13	1.6049e-10	19.652	TMEM99	transmembrane protein 99
1804	-2.639	0.32055	-14.367	7.1448e-13	1.6571e-10	19.603	DPP6	dipeptidyl-peptidase 6
29126	3.8641	1.0043	14.318	7.6618e-13	1.7295e-10	19.534	CD274	CD274 molecule
11099	-2.3397	0.47354	-14.313	7.7188e-13	1.7295e-10	19.527	PTPN21	protein tyrosine phosphatase, non-receptor type 21
10288	4.4305	0.78511	14.251	8.4434e-13	1.8604e-10	19.438	LILRB2	leukocyte immunoglobulin-like receptor, subfamily B (with TM and ITIM domains), member 2
1992	3.0018	0.61094	14.163	9.5868e-13	2.0777e-10	19.312	SERPINB1	serpin peptidase inhibitor, clade B (ovalbumin), member 1
54757	2.6816	0.23281	14.12	1.0203e-12	2.1647e-10	19.25	FAM20A	family with sequence similarity 20, member A
6447	3.9079	0.60756	14.112	1.0316e-12	2.1647e-10	19.239	SCG5	secretogranin V (7B2 protein)
51195	-2.8335	0.18055	-14.1	1.0495e-12	2.168e-10	19.222	RAPGEFL1	Rap guanine nucleotide exchange factor (GEF)-like 1
53827	1.9023	0.18229	14.049	1.1307e-12	2.2996e-10	19.148	FXYD5	FXYD domain containing ion transport regulator 5
64130	-1.6266	0.12357	-13.989	1.234e-12	2.4717e-10	19.062	LIN7B	lin-7 homolog B (C. elegans)
7378	3.5734	0.84516	13.977	1.2547e-12	2.4756e-10	19.045	UPP1	uridine phosphorylase 1
8564	2.925	0.86432	13.949	1.3077e-12	2.5232e-10	19.004	KMO	kynurenine 3-monooxygenase (kynurenine 3-hydroxylase)
162282	-2.1714	0.38024	-13.944	1.3169e-12	2.5232e-10	18.997	ANKFN1	ankyrin-repeat and fibronectin type III domain containing 1
3101	2.3163	0.43653	13.882	1.4426e-12	2.7244e-10	18.907	HK3	hexokinase 3 (white cell)
10859	2.8613	0.67527	13.854	1.5036e-12	2.7996e-10	18.866	LILRB1	leukocyte immunoglobulin-like receptor, subfamily B (with TM and ITIM domains), member 1
79850	-2.0131	0.24675	-13.839	1.5374e-12	2.8228e-10	18.844	FAM57A	family with sequence similarity 57, member A
29992	2.8848	0.58736	13.766	1.7123e-12	3.059e-10	18.737	PILRA	paired immunoglobin-like type 2 receptor alpha
57493	1.6005	-0.039125	13.741	1.7762e-12	3.1308e-10	18.701	HEG1	HEG homolog 1 (zebrafish)
1638	-2.9655	0.68618	-13.661	1.9997e-12	3.4785e-10	18.583	DCT	dopachrome tautomerase (dopachrome delta-isomerase, tyrosine-related protein 2)
10808	1.6641	0.36294	13.528	2.4373e-12	4.1846e-10	18.386	HSPH1	heat shock 105kDa/110kDa protein 1
10095	2.1533	0.36833	13.498	2.5492e-12	4.2319e-10	18.342	ARPC1B	actin related protein 2/3 complex, subunit 1B, 41kDa
148741	-2.4556	0.19779	-13.494	2.5672e-12	4.2319e-10	18.335	ANKRD35	ankyrin repeat domain 35
6282	1.0808	0.29088	13.488	2.5911e-12	4.2319e-10	18.326	S100A11	S100 calcium binding protein A11
9213	1.0404	0.10506	13.487	2.5929e-12	4.2319e-10	18.325	XPR1	xenotropic and polytropic retrovirus receptor 1
118663	-2.4994	0.57313	-13.469	2.6652e-12	4.2969e-10	18.298	BTBD16	BTB (POZ) domain containing 16
1890	3.2679	0.79731	13.449	2.7448e-12	4.3706e-10	18.268	TYMP	thymidine phosphorylase
55288	-1.175	0.18849	-13.441	2.7771e-12	4.3706e-10	18.257	RHOT1	ras homolog family member T1
1536	3.661	1.0069	13.421	2.8626e-12	4.4522e-10	18.227	CYBB	cytochrome b-245, beta polypeptide
8139	-3.4176	0.5585	-13.366	3.1123e-12	4.7683e-10	18.143	GAN	gigaxonin
641	1.9977	0.47194	13.361	3.138e-12	4.7683e-10	18.135	BLM	Bloom syndrome, RecQ helicase-like
4319	5.7531	2.0858	13.342	3.2283e-12	4.8497e-10	18.107	MMP10	matrix metallopeptidase 10 (stromelysin 2)
143098	-2.9997	0.45818	-13.31	3.3861e-12	5.012e-10	18.059	MPP7	membrane protein, palmitoylated 7 (MAGUK p55 subfamily member 7)
64005	2.3647	0.41617	13.305	3.4121e-12	5.012e-10	18.052	MYO1G	myosin IG
23352	-1.7034	0.33036	-13.29	3.4921e-12	5.0731e-10	18.029	UBR4	ubiquitin protein ligase E3 component n-recognin 4
64795	-1.3504	0.23125	-13.259	3.6621e-12	5.2623e-10	17.982	RMND5A	required for meiotic nuclear division 5 homolog A (S. cerevisiae)
50489	-4.6535	0.66713	-13.234	3.8035e-12	5.4068e-10	17.944	CD207	CD207 molecule, langerin
1164	2.2428	0.5745	13.182	4.1193e-12	5.7933e-10	17.864	CKS2	CDC28 protein kinase regulatory subunit 2
10797	1.5477	0.32523	13.159	4.2627e-12	5.9319e-10	17.83	MTHFD2	methylenetetrahydrofolate dehydrogenase (NADP+ dependent) 2, methenyltetrahydrofolate cyclohydrolase
10928	-1.0747	0.16451	-13.145	4.3597e-12	6.0036e-10	17.808	RALBP1	ralA binding protein 1
25833	-3.5046	0.87898	-13.111	4.5922e-12	6.1362e-10	17.756	POU2F3	POU class 2 homeobox 3
2315	-4.1906	0.66195	-13.109	4.6075e-12	6.1362e-10	17.753	MLANA	melan-A
51101	-2.2099	0.10556	-13.101	4.6622e-12	6.1362e-10	17.741	ZC2HC1A	zinc finger, C2HC-type containing 1A
10409	2.0055	0.12377	13.099	4.6761e-12	6.1362e-10	17.738	BASP1	brain abundant, membrane attached signal protein 1
145264	-6.2287	0.66508	-13.097	4.688e-12	6.1362e-10	17.736	SERPINA12	serpin peptidase inhibitor, clade A (alpha-1 antiproteinase, antitrypsin), member 12
100507533	-2.7985	0.59192	-13.085	4.774e-12	6.1875e-10	17.718	SOX21-AS1	SOX21 antisense RNA 1 (non-protein coding)
126364	1.5766	0.19975	12.988	5.5518e-12	7.1258e-10	17.567	LRRC25	leucine rich repeat containing 25
9597	-2.4267	0.35003	-12.959	5.8078e-12	7.3747e-10	17.522	SMAD5-AS1	SMAD5 antisense RNA 1 (non-protein coding)
8828	1.6244	0.34217	12.953	5.8574e-12	7.3747e-10	17.514	NRP2	neuropilin 2
637	2.189	0.42557	12.925	6.1216e-12	7.6347e-10	17.47	BID	BH3 interacting domain death agonist
55379	1.6223	0.28141	12.896	6.3977e-12	7.8672e-10	17.426	LRRC59	leucine rich repeat containing 59
5552	3.8431	0.61855	12.893	6.4271e-12	7.8672e-10	17.421	SRGN	serglycin
1894	1.6452	0.28012	12.884	6.5158e-12	7.8841e-10	17.408	ECT2	epithelial cell transforming sequence 2 oncogene
100130691	-2.237	0.44556	-12.879	6.5677e-12	7.8841e-10	17.4	LOC100130691	uncharacterized LOC100130691
11010	2.3597	0.57516	12.869	6.6795e-12	7.8842e-10	17.383	GLIPR1	GLI pathogenesis-related 1
290	2.6922	0.2532	12.83	7.0912e-12	8.2863e-10	17.323	ANPEP	alanyl (membrane) aminopeptidase
2237	1.4258	0.4083	12.825	7.1542e-12	8.2863e-10	17.315	FEN1	flap structure-specific endonuclease 1
55215	1.9806	0.50424	12.82	7.2082e-12	8.2863e-10	17.307	FANCI	Fanconi anemia, complementation group I
84191	1.0229	0.18987	12.777	7.708e-12	8.7844e-10	17.24	FAM96A	family with sequence similarity 96, member A
963	2.9341	0.49514	12.771	7.7825e-12	8.7935e-10	17.231	CD53	CD53 molecule
891	2.8811	0.83545	12.748	8.0661e-12	9.0367e-10	17.195	CCNB1	cyclin B1
6790	2.5891	0.59831	12.688	8.8622e-12	9.7155e-10	17.101	AURKA	aurora kinase A
3838	2.0977	0.55989	12.688	8.8678e-12	9.7155e-10	17.1	KPNA2	karyopherin alpha 2 (RAG cohort 1, importin alpha 1)
56886	1.6983	0.41411	12.686	8.8924e-12	9.7155e-10	17.098	UGGT1	UDP-glucose glycoprotein glucosyltransferase 1
10011	1.0856	0.28836	12.675	9.0466e-12	9.803e-10	17.081	SRA1	steroid receptor RNA activator 1
10261	3.5684	0.6871	12.658	9.2911e-12	9.986e-10	17.054	IGSF6	immunoglobulin superfamily, member 6
3014	1.697	0.46495	12.617	9.9125e-12	1.0568e-09	16.989	H2AFX	H2A histone family, member X
9796	-1.8212	0.035779	-12.598	1.0222e-11	1.0811e-09	16.959	PHYHIP	phytanoyl-CoA 2-hydroxylase interacting protein
2526	1.8576	0.15348	12.59	1.0342e-11	1.0851e-09	16.947	FUT4	fucosyltransferase 4 (alpha (1,3) fucosyltransferase, myeloid-specific)
55346	1.9796	0.6197	12.543	1.1146e-11	1.1603e-09	16.872	TCP11L1	t-complex 11 (mouse)-like 1
55312	1.0084	0.14329	12.536	1.1281e-11	1.1651e-09	16.86	RFK	riboflavin kinase
10420	-1.1737	-0.013819	-12.53	1.1372e-11	1.1654e-09	16.852	TESK2	testis-specific kinase 2
145748	-1.1512	0.16169	-12.52	1.1568e-11	1.1721e-09	16.835	LYSMD4	LysM, putative peptidoglycan-binding, domain containing 4
338324	5.4857	2.2464	12.517	1.1615e-11	1.1721e-09	16.831	S100A7A	S100 calcium binding protein A7A
51411	2.1915	0.2035	12.499	1.1962e-11	1.1909e-09	16.802	BIN2	bridging integrator 2
2625	-3.7337	0.66309	-12.498	1.1981e-11	1.1909e-09	16.8	GATA3	GATA binding protein 3
27338	2.3803	0.34797	12.479	1.2336e-11	1.217e-09	16.771	UBE2S	ubiquitin-conjugating enzyme E2S
54361	-3.9215	0.28819	-12.458	1.277e-11	1.2482e-09	16.736	WNT4	wingless-type MMTV integration site family, member 4
10581	1.5886	0.020165	12.451	1.2913e-11	1.2482e-09	16.725	IFITM2	interferon induced transmembrane protein 2 (1-8D)
6574	2.3382	0.29288	12.45	1.2935e-11	1.2482e-09	16.724	SLC20A1	solute carrier family 20 (phosphate transporter), member 1
58484	2.0741	0.44251	12.442	1.309e-11	1.254e-09	16.712	NLRC4	NLR family, CARD domain containing 4
990	2.5016	0.54541	12.432	1.3301e-11	1.2651e-09	16.696	CDC6	cell division cycle 6 homolog (S. cerevisiae)
239	-2.2819	0.5363	-12.421	1.3549e-11	1.2794e-09	16.677	ALOX12	arachidonate 12-lipoxygenase
5054	3.9692	0.8959	12.377	1.454e-11	1.3539e-09	16.607	SERPINE1	serpin peptidase inhibitor, clade E (nexin, plasminogen activator inhibitor type 1), member 1
675	1.831	0.42036	12.376	1.4542e-11	1.3539e-09	16.607	BRCA2	breast cancer 2, early onset
11025	2.1839	0.45678	12.346	1.5279e-11	1.4125e-09	16.557	LILRB3	leukocyte immunoglobulin-like receptor, subfamily B (with TM and ITIM domains), member 3
7873	1.1151	0.1245	12.325	1.58e-11	1.4505e-09	16.524	MANF	mesencephalic astrocyte-derived neurotrophic factor
3055	2.6182	0.45432	12.3	1.6444e-11	1.4992e-09	16.484	HCK	hemopoietic cell kinase
4277	2.6646	0.2979	12.291	1.6692e-11	1.5114e-09	16.469	MICB	MHC class I polypeptide-related sequence B
27036	2.4239	0.82494	12.261	1.7521e-11	1.565e-09	16.42	SIGLEC7	sialic acid binding Ig-like lectin 7
26301	1.6422	-0.057582	12.256	1.7664e-11	1.5673e-09	16.412	GBGT1	globoside alpha-1,3-N-acetylgalactosaminyltransferase 1
4615	1.5945	0.35056	12.252	1.7786e-11	1.5674e-09	16.405	MYD88	myeloid differentiation primary response gene (88)
114880	-2.1504	0.44647	-12.233	1.8323e-11	1.5894e-09	16.376	OSBPL6	oxysterol binding protein-like 6
26872	2.8338	0.3767	12.229	1.8447e-11	1.5894e-09	16.369	STEAP1	six transmembrane epithelial antigen of the prostate 1
2590	1.7236	0.30833	12.219	1.8744e-11	1.5894e-09	16.353	GALNT2	UDP-N-acetyl-alpha-D-galactosamine:polypeptide N-acetylgalactosaminyltransferase 2 (GalNAc-T2)
10089	-2.9454	0.26623	-12.217	1.8797e-11	1.5894e-09	16.35	KCNK7	potassium channel, subfamily K, member 7
2357	4.5684	0.72022	12.216	1.8842e-11	1.5894e-09	16.348	FPR1	formyl peptide receptor 1
80301	1.6949	0.092475	12.215	1.8875e-11	1.5894e-09	16.346	PLEKHO2	pleckstrin homology domain containing, family O member 2
55055	1.1944	0.20082	12.202	1.928e-11	1.6132e-09	16.325	ZWILCH	Zwilch, kinetochore associated, homolog (Drosophila)
29089	2.0412	0.51155	12.195	1.949e-11	1.6146e-09	16.314	UBE2T	ubiquitin-conjugating enzyme E2T (putative)
26084	-2.0388	0.3069	-12.193	1.9541e-11	1.6146e-09	16.311	ARHGEF26	Rho guanine nucleotide exchange factor (GEF) 26
79888	1.635	0.15697	12.189	1.967e-11	1.6151e-09	16.305	LPCAT1	lysophosphatidylcholine acyltransferase 1
9948	1.457	0.27602	12.173	2.019e-11	1.6476e-09	16.279	WDR1	WD repeat domain 1
10370	-1.9872	0.037696	-12.149	2.0993e-11	1.7026e-09	16.24	CITED2	Cbp/p300-interacting transactivator, with Glu/Asp-rich carboxy-terminal domain, 2
11244	-1.2464	-0.032265	-12.137	2.1405e-11	1.7254e-09	16.22	ZHX1	zinc fingers and homeoboxes 1
10793	-3.0543	0.10181	-12.116	2.2156e-11	1.7752e-09	16.186	ZNF273	zinc finger protein 273
83850	-2.3658	0.2422	-12.11	2.2383e-11	1.7826e-09	16.176	ESYT3	extended synaptotagmin-like protein 3
8477	3.0416	0.50608	12.044	2.4932e-11	1.9736e-09	16.068	GPR65	G protein-coupled receptor 65
51303	1.8176	0.42254	12.038	2.518e-11	1.9814e-09	16.058	FKBP11	FK506 binding protein 11, 19 kDa
25886	1.0363	0.20547	12.033	2.5373e-11	1.9848e-09	16.05	POC1A	POC1 centriolar protein homolog A (Chlamydomonas)
146956	1.6317	0.30411	11.992	2.7142e-11	2.1066e-09	15.983	EME1	essential meiotic endonuclease 1 homolog 1 (S. pombe)
1390	2.1307	0.42071	11.99	2.7249e-11	2.1066e-09	15.979	CREM	cAMP responsive element modulator
7805	3.1712	0.54356	11.966	2.8356e-11	2.1794e-09	15.939	LAPTM5	lysosomal protein transmembrane 5
9223	-1.2031	0.13809	-11.95	2.9099e-11	2.2236e-09	15.913	MAGI1	membrane associated guanylate kinase, WW and PDZ domain containing 1
10135	2.4943	0.48939	11.933	2.992e-11	2.2733e-09	15.885	NAMPT	nicotinamide phosphoribosyltransferase
5569	-3.0177	0.48538	-11.917	3.0715e-11	2.3203e-09	15.859	PKIA	protein kinase (cAMP-dependent, catalytic) inhibitor alpha
84823	1.5108	0.28186	11.912	3.0985e-11	2.3274e-09	15.85	LMNB2	lamin B2
9021	3.6115	0.53323	11.904	3.1383e-11	2.344e-09	15.837	SOCS3	suppressor of cytokine signaling 3
2000	1.167	0.14985	11.89	3.2132e-11	2.3864e-09	15.814	ELF4	E74-like factor 4 (ets domain transcription factor)
64092	3.3859	0.63744	11.882	3.2556e-11	2.4044e-09	15.801	SAMSN1	SAM domain, SH3 domain and nuclear localization signals 1
55534	-1.6748	0.070889	-11.875	3.2918e-11	2.4081e-09	15.79	MAML3	mastermind-like 3 (Drosophila)
54857	-2.0896	0.37826	-11.874	3.3007e-11	2.4081e-09	15.787	GDPD2	glycerophosphodiester phosphodiesterase domain containing 2
23753	1.4474	0.17712	11.871	3.3152e-11	2.4081e-09	15.783	SDF2L1	stromal cell-derived factor 2-like 1
171023	1.8954	0.34347	11.867	3.3397e-11	2.4101e-09	15.775	ASXL1	additional sex combs like 1 (Drosophila)
29091	-1.9756	0.068052	-11.861	3.3688e-11	2.4101e-09	15.767	STXBP6	syntaxin binding protein 6 (amisyn)
10212	1.4116	0.23147	11.861	3.3727e-11	2.4101e-09	15.765	DDX39A	DEAD (Asp-Glu-Ala-Asp) box polypeptide 39A
7083	1.6991	0.50414	11.855	3.4043e-11	2.4196e-09	15.756	TK1	thymidine kinase 1, soluble
125488	-1.3789	0.07919	-11.833	3.5287e-11	2.4946e-09	15.72	TTC39C	tetratricopeptide repeat domain 39C
27180	1.8025	0.22798	11.827	3.563e-11	2.5055e-09	15.71	SIGLEC9	sialic acid binding Ig-like lectin 9
63875	1.0332	0.19128	11.824	3.583e-11	2.5062e-09	15.705	MRPL17	mitochondrial ribosomal protein L17
9168	1.0357	-0.011246	11.81	3.6708e-11	2.5502e-09	15.681	TMSB10	thymosin beta 10
7139	-1.1852	0.1752	-11.806	3.6913e-11	2.5502e-09	15.675	TNNT2	troponin T type 2 (cardiac)
3554	1.0532	0.21888	11.804	3.7038e-11	2.5502e-09	15.672	IL1R1	interleukin 1 receptor, type I
391	1.1956	0.22861	11.801	3.7261e-11	2.5523e-09	15.666	RHOG	ras homolog family member G
9046	1.3985	0.098959	11.754	4.0273e-11	2.7225e-09	15.588	DOK2	docking protein 2, 56kDa
27125	1.1099	0.13698	11.754	4.0286e-11	2.7225e-09	15.587	AFF4	AF4/FMR2 family, member 4
3300	-1.4901	0.073711	-11.75	4.0521e-11	2.7225e-09	15.582	DNAJB2	DnaJ (Hsp40) homolog, subfamily B, member 2
121457	1.9694	0.43621	11.749	4.057e-11	2.7225e-09	15.58	IKBIP	IKBKB interacting protein
4332	2.876	0.38672	11.728	4.2045e-11	2.8073e-09	15.545	MNDA	myeloid cell nuclear differentiation antigen
55244	-2.0922	0.32484	-11.724	4.2296e-11	2.8098e-09	15.539	SLC47A1	solute carrier family 47, member 1
3569	3.9447	0.98304	11.688	4.4975e-11	2.9658e-09	15.477	IL6	interleukin 6 (interferon, beta 2)
8318	2.0626	0.44058	11.686	4.5092e-11	2.9658e-09	15.475	CDC45	cell division cycle 45 homolog (S. cerevisiae)
5453	-2.4818	0.39143	-11.682	4.5427e-11	2.973e-09	15.467	POU3F1	POU class 3 homeobox 1
84133	-1.4828	0.020303	-11.638	4.8921e-11	3.1703e-09	15.393	ZNRF3	zinc and ring finger 3
5359	2.7476	0.22298	11.631	4.9451e-11	3.189e-09	15.382	PLSCR1	phospholipid scramblase 1
55388	2.0028	0.53259	11.628	4.9751e-11	3.1927e-09	15.376	MCM10	minichromosome maintenance complex component 10
9231	-1.1168	0.16304	-11.618	5.058e-11	3.2303e-09	15.359	DLG5	discs, large homolog 5 (Drosophila)
4288	2.3503	0.56172	11.597	5.2379e-11	3.3217e-09	15.324	MKI67	antigen identified by monoclonal antibody Ki-67
10460	1.8105	0.49308	11.596	5.2514e-11	3.3217e-09	15.322	TACC3	transforming, acidic coiled-coil containing protein 3
1453	1.2582	0.28048	11.578	5.4057e-11	3.403e-09	15.293	CSNK1D	casein kinase 1, delta
1033	2.7834	0.5555	11.562	5.5536e-11	3.4795e-09	15.266	CDKN3	cyclin-dependent kinase inhibitor 3
11314	2.7822	0.64679	11.554	5.6309e-11	3.4949e-09	15.252	CD300A	CD300a molecule
9404	2.6671	0.41153	11.484	6.341e-11	3.9172e-09	15.133	LPXN	leupaxin
55775	1.5968	0.52789	11.478	6.4047e-11	3.9382e-09	15.123	TDP1	tyrosyl-DNA phosphodiesterase 1
9928	2.3895	0.48572	11.449	6.7274e-11	4.1174e-09	15.074	KIF14	kinesin family member 14
3566	1.4753	0.20861	11.443	6.8023e-11	4.1441e-09	15.062	IL4R	interleukin 4 receptor
126014	1.6932	0.37651	11.435	6.8873e-11	4.1663e-09	15.05	OSCAR	osteoclast associated, immunoglobulin-like receptor
7804	2.2549	0.48684	11.434	6.9019e-11	4.1663e-09	15.048	LRP8	low density lipoprotein receptor-related protein 8, apolipoprotein e receptor
164091	-1.2019	-0.049429	-11.42	7.0696e-11	4.2302e-09	15.024	PAQR7	progestin and adipoQ receptor family member VII
22911	-1.3129	0.21339	-11.42	7.0716e-11	4.2302e-09	15.023	WDR47	WD repeat domain 47
890	2.7788	0.6134	11.401	7.3054e-11	4.3504e-09	14.991	CCNA2	cyclin A2
6747	1.0452	0.073607	11.39	7.4451e-11	4.3887e-09	14.972	SSR3	signal sequence receptor, gamma (translocon-associated protein gamma)
6280	4.9947	0.51165	11.388	7.4695e-11	4.3887e-09	14.969	S100A9	S100 calcium binding protein A9
7482	-3.4092	0.57048	-11.369	7.707e-11	4.5082e-09	14.937	WNT2B	wingless-type MMTV integration site family, member 2B
84034	1.9941	0.098211	11.363	7.7869e-11	4.5349e-09	14.927	EMILIN2	elastin microfibril interfacer 2
170954	1.4115	-0.014018	11.337	8.1449e-11	4.7226e-09	14.882	PPP1R18	protein phosphatase 1, regulatory subunit 18
54436	2.2608	0.14536	11.332	8.2145e-11	4.7316e-09	14.873	SH3TC1	SH3 domain and tetratricopeptide repeats 1
63967	1.4989	0.36316	11.329	8.2567e-11	4.7316e-09	14.868	CLSPN	claspin
51393	1.5752	0.34105	11.328	8.2677e-11	4.7316e-09	14.867	TRPV2	transient receptor potential cation channel, subfamily V, member 2
4542	2.0073	0.23168	11.307	8.5769e-11	4.8874e-09	14.83	MYO1F	myosin IF
6362	4.2495	1.2359	11.292	8.8028e-11	4.9946e-09	14.804	CCL18	chemokine (C-C motif) ligand 18 (pulmonary and activation-regulated)
80258	-2.3417	0.251	-11.288	8.8652e-11	5.0077e-09	14.797	EFHC2	EF-hand domain (C-terminal) containing 2
140578	-1.7814	0.29375	-11.283	8.9395e-11	5.0077e-09	14.788	CHODL	chondrolectin
2359	3.8222	0.79186	11.246	9.5229e-11	5.3119e-09	14.725	FPR3	formyl peptide receptor 3
5048	1.1471	0.2688	11.22	9.9499e-11	5.5037e-09	14.681	PAFAH1B1	platelet-activating factor acetylhydrolase 1b, regulatory subunit 1 (45kDa)
22903	-1.0302	0.11084	-11.216	1.0027e-10	5.5185e-09	14.673	BTBD3	BTB (POZ) domain containing 3
23516	1.7759	0.42918	11.214	1.006e-10	5.5185e-09	14.67	SLC39A14	solute carrier family 39 (zinc transporter), member 14
8766	-1.1218	0.069787	-11.202	1.0279e-10	5.6151e-09	14.648	RAB11A	RAB11A, member RAS oncogene family
54962	1.2186	0.28045	11.193	1.0429e-10	5.6596e-09	14.634	TIPIN	TIMELESS interacting protein
60559	2.218	0.42069	11.19	1.0489e-10	5.6596e-09	14.628	SPCS3	signal peptidase complex subunit 3 homolog (S. cerevisiae)
1749	-2.3634	0.21451	-11.185	1.0578e-10	5.6651e-09	14.62	DLX5	distal-less homeobox 5
1535	2.3527	0.34193	11.185	1.0585e-10	5.6651e-09	14.619	CYBA	cytochrome b-245, alpha polypeptide
55355	2.04	0.46193	11.173	1.0795e-10	5.7343e-09	14.599	HJURP	Holliday junction recognition protein
909	-3.746	0.48533	-11.173	1.0801e-10	5.7343e-09	14.599	CD1A	CD1a molecule
81786	-1.5608	0.25848	-11.164	1.0961e-10	5.796e-09	14.584	TRIM7	tripartite motif containing 7
90853	1.7205	0.38882	11.159	1.1068e-10	5.8199e-09	14.574	SPOCD1	SPOC domain containing 1
56833	2.2635	0.61397	11.153	1.1182e-10	5.8199e-09	14.564	SLAMF8	SLAM family member 8
57719	-1.1023	0.19397	-11.148	1.1269e-10	5.8422e-09	14.556	ANO8	anoctamin 8
64778	2.9844	0.7255	11.125	1.1729e-10	6.0216e-09	14.516	FNDC3B	fibronectin type III domain containing 3B
57089	1.2602	0.24709	11.124	1.1752e-10	6.0216e-09	14.514	ENTPD7	ectonucleoside triphosphate diphosphohydrolase 7
55504	-4.0003	0.63506	-11.109	1.2057e-10	6.1543e-09	14.488	TNFRSF19	tumor necrosis factor receptor superfamily, member 19
13	-3.5196	0.66078	-11.092	1.2423e-10	6.2856e-09	14.458	AADAC	arylacetamide deacetylase (esterase)
2207	3.1317	0.32171	11.091	1.2457e-10	6.2856e-09	14.455	FCER1G	Fc fragment of IgE, high affinity I, receptor for; gamma polypeptide
10424	-1.4666	0.10304	-11.079	1.2706e-10	6.3223e-09	14.436	PGRMC2	progesterone receptor membrane component 2
1111	2.225	0.55667	11.079	1.2712e-10	6.3223e-09	14.435	CHEK1	checkpoint kinase 1
22797	3.3614	0.54508	11.079	1.2721e-10	6.3223e-09	14.434	TFEC	transcription factor EC
81671	2.2465	0.61646	11.055	1.3254e-10	6.5378e-09	14.393	VMP1	vacuole membrane protein 1
83930	1.565	-0.038427	11.035	1.3737e-10	6.7087e-09	14.357	STARD3NL	STARD3 N-terminal like
81930	2.0099	0.42766	11.031	1.3827e-10	6.7087e-09	14.351	KIF18A	kinesin family member 18A
220134	1.6707	0.44676	11.03	1.3843e-10	6.7087e-09	14.349	SKA1	spindle and kinetochore associated complex subunit 1
5515	-1.2961	0.034191	-11.03	1.3854e-10	6.7087e-09	14.349	PPP2CA	protein phosphatase 2, catalytic subunit, alpha isozyme
56926	1.2106	0.18079	11.021	1.4069e-10	6.7879e-09	14.333	NCLN	nicalin
3575	4.0445	0.3654	11.007	1.4413e-10	6.9288e-09	14.309	IL7R	interleukin 7 receptor
2305	2.146	0.64973	11.002	1.4537e-10	6.9632e-09	14.3	FOXM1	forkhead box M1
2268	2.5157	0.33517	10.995	1.472e-10	7.025e-09	14.288	FGR	Gardner-Rasheed feline sarcoma viral (v-fgr) oncogene homolog
685	-3.2937	0.86179	-10.981	1.5081e-10	7.1459e-09	14.263	BTC	betacellulin
5806	4.4341	0.407	10.958	1.5693e-10	7.4094e-09	14.223	PTX3	pentraxin 3, long
5341	3.0837	0.41246	10.939	1.6239e-10	7.6293e-09	14.189	PLEK	pleckstrin
84868	2.9632	0.63552	10.938	1.6274e-10	7.6293e-09	14.187	HAVCR2	hepatitis A virus cellular receptor 2
3842	1.6331	0.30197	10.928	1.6566e-10	7.7115e-09	14.169	TNPO1	transportin 1
89857	3.4532	0.69149	10.924	1.6676e-10	7.7355e-09	14.162	KLHL6	kelch-like 6 (Drosophila)
1841	1.0277	0.22693	10.916	1.6906e-10	7.8145e-09	14.149	DTYMK	deoxythymidylate kinase (thymidylate kinase)
1520	2.7515	0.53404	10.913	1.6989e-10	7.8257e-09	14.144	CTSS	cathepsin S
5987	1.0575	0.027758	10.897	1.7486e-10	8.0093e-09	14.115	TRIM27	tripartite motif containing 27
7321	1.43	0.26712	10.896	1.7509e-10	8.0093e-09	14.113	UBE2D1	ubiquitin-conjugating enzyme E2D 1
5880	2.0498	0.13213	10.892	1.7628e-10	8.0361e-09	14.107	RAC2	ras-related C3 botulinum toxin substrate 2 (rho family, small GTP binding protein Rac2)
5329	3.6162	0.90201	10.873	1.8244e-10	8.2883e-09	14.072	PLAUR	plasminogen activator, urokinase receptor
91298	-1.512	-0.044488	-10.867	1.8442e-10	8.3406e-09	14.061	C12orf29	chromosome 12 open reading frame 29
26239	-6.6096	0.51466	-10.865	1.8486e-10	8.3406e-09	14.059	LCE2B	late cornified envelope 2B
90019	-1.9228	0.31247	-10.861	1.8628e-10	8.3762e-09	14.051	SYT8	synaptotagmin VIII
5724	1.994	0.28627	10.851	1.8961e-10	8.4973e-09	14.033	PTAFR	platelet-activating factor receptor
147965	-1.0409	-0.057552	-10.844	1.9197e-10	8.5639e-09	14.021	FAM98C	family with sequence similarity 98, member C
4085	1.9407	0.36008	10.843	1.924e-10	8.5639e-09	14.019	MAD2L1	MAD2 mitotic arrest deficient-like 1 (yeast)
10525	1.2975	0.055505	10.839	1.9351e-10	8.5844e-09	14.013	HYOU1	hypoxia up-regulated 1
377	1.4414	0.27714	10.816	2.0175e-10	8.9201e-09	13.971	ARF3	ADP-ribosylation factor 3
9450	2.3261	0.31267	10.811	2.0338e-10	8.9623e-09	13.963	LY86	lymphocyte antigen 86
11004	1.9494	0.48886	10.807	2.0493e-10	9.0006e-09	13.955	KIF2C	kinesin family member 2C
3071	2.1622	0.22487	10.798	2.0828e-10	9.1175e-09	13.939	NCKAP1L	NCK-associated protein 1-like
9601	1.2447	0.28211	10.792	2.1053e-10	9.1415e-09	13.928	PDIA4	protein disulfide isomerase family A, member 4
285381	1.5174	0.285	10.79	2.1111e-10	9.1415e-09	13.925	DPH3	DPH3, KTI11 homolog (S. cerevisiae)
27330	-1.4695	0.24458	-10.789	2.116e-10	9.1415e-09	13.923	RPS6KA6	ribosomal protein S6 kinase, 90kDa, polypeptide 6
10410	1.4646	0.032735	10.761	2.2232e-10	9.4849e-09	13.873	IFITM3	interferon induced transmembrane protein 3
2212	3.0809	0.58426	10.761	2.2242e-10	9.4849e-09	13.873	FCGR2A	Fc fragment of IgG, low affinity IIa, receptor (CD32)
3120	-4.3081	0.54258	-10.753	2.2548e-10	9.5846e-09	13.859	HLA-DQB2	major histocompatibility complex, class II, DQ beta 2
332	2.0831	0.69099	10.734	2.3336e-10	9.8562e-09	13.825	BIRC5	baculoviral IAP repeat containing 5
8408	-1.1391	-0.022806	-10.705	2.4558e-10	1.0326e-08	13.773	ULK1	unc-51-like kinase 1 (C. elegans)
132864	-1.1911	0.099484	-10.704	2.4612e-10	1.0326e-08	13.771	CPEB2	cytoplasmic polyadenylation element binding protein 2
4363	1.4545	0.18675	10.702	2.4681e-10	1.0326e-08	13.768	ABCC1	ATP-binding cassette, sub-family C (CFTR/MRP), member 1
10752	-2.8297	0.19025	-10.691	2.5195e-10	1.0497e-08	13.748	CHL1	cell adhesion molecule with homology to L1CAM (close homolog of L1)
151473	-2.2672	0.20912	-10.689	2.525e-10	1.0497e-08	13.746	SLC16A14	solute carrier family 16, member 14 (monocarboxylic acid transporter 14)
66002	-2.336	0.23404	-10.686	2.5396e-10	1.0521e-08	13.74	CYP4F12	cytochrome P450, family 4, subfamily F, polypeptide 12
7171	1.9195	0.36536	10.685	2.5467e-10	1.0521e-08	13.737	TPM4	tropomyosin 4
387103	1.6101	0.30553	10.676	2.5886e-10	1.0661e-08	13.72	CENPW	centromere protein W
63940	1.7203	0.2362	10.653	2.6937e-10	1.1025e-08	13.68	GPSM3	G-protein signaling modulator 3
55236	1.215	0.27608	10.648	2.7188e-10	1.1093e-08	13.671	UBA6	ubiquitin-like modifier activating enzyme 6
1562	-2.073	0.12285	-10.637	2.7746e-10	1.1286e-08	13.651	CYP2C18	cytochrome P450, family 2, subfamily C, polypeptide 18
942	2.9438	0.58759	10.633	2.7938e-10	1.133e-08	13.644	CD86	CD86 molecule
3833	1.06	0.29896	10.625	2.8339e-10	1.1441e-08	13.629	KIFC1	kinesin family member C1
132320	1.3112	0.21996	10.624	2.8387e-10	1.1441e-08	13.628	SCLT1	sodium channel and clathrin linker 1
8438	1.4573	0.2158	10.607	2.925e-10	1.1753e-08	13.598	RAD54L	RAD54-like (S. cerevisiae)
124491	1.6635	0.29291	10.601	2.9571e-10	1.1846e-08	13.587	TMEM170A	transmembrane protein 170A
9855	-1.0817	0.014068	-10.592	3.0058e-10	1.2005e-08	13.57	FARP2	FERM, RhoGEF and pleckstrin domain protein 2
8797	1.4305	0.26451	10.578	3.0817e-10	1.2271e-08	13.545	TNFRSF10A	tumor necrosis factor receptor superfamily, member 10a
1104	1.0704	0.18877	10.566	3.1485e-10	1.2499e-08	13.524	RCC1	regulator of chromosome condensation 1
1075	2.5465	0.27432	10.562	3.1724e-10	1.2523e-08	13.516	CTSC	cathepsin C
2210	3.3209	0.82733	10.562	3.1733e-10	1.2523e-08	13.516	FCGR1B	Fc fragment of IgG, high affinity Ib, receptor (CD64)
8013	2.8491	0.22668	10.556	3.2082e-10	1.2604e-08	13.505	NR4A3	nuclear receptor subfamily 4, group A, member 3
1508	2.7824	0.49588	10.555	3.2131e-10	1.2604e-08	13.503	CTSB	cathepsin B
10615	1.658	0.42837	10.546	3.2682e-10	1.2703e-08	13.486	SPAG5	sperm associated antigen 5
55635	2.5043	0.58784	10.533	3.3434e-10	1.2924e-08	13.463	DEPDC1	DEP domain containing 1
991	2.6992	0.60024	10.52	3.4217e-10	1.3188e-08	13.44	CDC20	cell division cycle 20 homolog (S. cerevisiae)
6095	-3.7712	0.42184	-10.499	3.551e-10	1.3647e-08	13.403	RORA	RAR-related orphan receptor A
55647	2.3069	0.099136	10.478	3.6947e-10	1.4158e-08	13.363	RAB20	RAB20, member RAS oncogene family
83706	2.2019	0.22817	10.473	3.7241e-10	1.4229e-08	13.355	FERMT3	fermitin family member 3
79172	1.3158	0.20695	10.461	3.8074e-10	1.446e-08	13.332	CENPO	centromere protein O
81611	1.4082	0.25153	10.459	3.8174e-10	1.446e-08	13.33	ANP32E	acidic (leucine-rich) nuclear phosphoprotein 32 family, member E
57864	-4.2151	0.48349	-10.457	3.8321e-10	1.4474e-08	13.326	SLC46A2	solute carrier family 46, member 2
79180	1.9448	0.30313	10.45	3.8811e-10	1.4584e-08	13.313	EFHD2	EF-hand domain family, member D2
58985	-1.9614	0.32793	-10.436	3.9824e-10	1.4872e-08	13.287	IL22RA1	interleukin 22 receptor, alpha 1
55771	2.2705	0.67136	10.434	3.9999e-10	1.4895e-08	13.283	PRR11	proline rich 11
259307	3.1789	0.46273	10.417	4.1216e-10	1.5306e-08	13.253	IL4I1	interleukin 4 induced 1
9319	2.3234	0.52377	10.402	4.2376e-10	1.5692e-08	13.225	TRIP13	thyroid hormone receptor interactor 13
4502	1.3746	0.18953	10.394	4.2974e-10	1.5848e-08	13.211	MT2A	metallothionein 2A
6036	3.1839	0.87343	10.39	4.3283e-10	1.5895e-08	13.203	RNASE2	ribonuclease, RNase A family, 2 (liver, eosinophil-derived neurotoxin)
122481	-1.9261	0.35961	-10.382	4.3897e-10	1.6075e-08	13.189	AK7	adenylate kinase 7
23210	1.1847	0.19063	10.379	4.4197e-10	1.6141e-08	13.182	JMJD6	jumonji domain containing 6
197259	2.6718	0.40076	10.374	4.4607e-10	1.6245e-08	13.173	MLKL	mixed lineage kinase domain-like
8491	-1.2088	0.065933	-10.369	4.5e-10	1.6343e-08	13.164	MAP4K3	mitogen-activated protein kinase kinase kinase kinase 3
23233	-1.2158	0.095984	-10.364	4.5372e-10	1.6433e-08	13.156	EXOC6B	exocyst complex component 6B
4175	1.2908	0.19639	10.359	4.5773e-10	1.653e-08	13.147	MCM6	minichromosome maintenance complex component 6
79784	-1.3241	0.1752	-10.358	4.5889e-10	1.653e-08	13.145	MYH14	myosin, heavy chain 14, non-muscle
10130	1.1628	0.28073	10.355	4.6113e-10	1.6566e-08	13.14	PDIA6	protein disulfide isomerase family A, member 6
1112	-1.6179	0.11988	-10.322	4.9005e-10	1.7509e-08	13.078	FOXN3	forkhead box N3
6441	-1.753	0.30756	-10.32	4.9155e-10	1.7515e-08	13.075	SFTPD	surfactant protein D
51026	1.5256	0.27478	10.319	4.9287e-10	1.7515e-08	13.073	GOLT1B	golgi transport 1B
23312	2.4946	0.19682	10.308	5.0302e-10	1.7828e-08	13.052	DMXL2	Dmx-like 2
117581	2.3904	0.44209	10.288	5.2136e-10	1.838e-08	13.016	TWIST2	twist homolog 2 (Drosophila)
597	4.814	1.1868	10.282	5.2739e-10	1.8521e-08	13.005	BCL2A1	BCL2-related protein A1
84988	-1.9945	0.10883	-10.281	5.2817e-10	1.8521e-08	13.003	PPP1R16A	protein phosphatase 1, regulatory subunit 16A
4907	1.9413	0.2943	10.256	5.5277e-10	1.9281e-08	12.957	NT5E	5'-nucleotidase, ecto (CD73)
122769	1.1499	0.28882	10.243	5.6595e-10	1.9638e-08	12.934	LRR1	leucine rich repeat protein 1
54821	1.2203	0.26457	10.225	5.8537e-10	2.0205e-08	12.9	ERCC6L	excision repair cross-complementing rodent repair deficiency, complementation group 6-like
80727	1.1496	0.10398	10.218	5.9298e-10	2.037e-08	12.887	TTYH3	tweety homolog 3 (Drosophila)
51316	3.985	0.74367	10.218	5.9323e-10	2.037e-08	12.886	PLAC8	placenta-specific 8
9388	4.1014	0.44107	10.215	5.9678e-10	2.0439e-08	12.88	LIPG	lipase, endothelial
84955	1.1594	0.20314	10.211	6.0068e-10	2.0519e-08	12.874	NUDCD1	NudC domain containing 1
23597	1.5951	0.11492	10.2	6.1285e-10	2.0881e-08	12.853	ACOT9	acyl-CoA thioesterase 9
4327	2.7425	0.38229	10.187	6.2761e-10	2.1329e-08	12.829	MMP19	matrix metallopeptidase 19
23268	-1.2828	0.079366	-10.183	6.3268e-10	2.1446e-08	12.821	DNMBP	dynamin binding protein
3718	2.4392	0.19183	10.178	6.3857e-10	2.159e-08	12.812	JAK3	Janus kinase 3
5293	1.7928	0.079076	10.171	6.4646e-10	2.1784e-08	12.8	PIK3CD	phosphoinositide-3-kinase, catalytic, delta polypeptide
9015	1.5393	0.22173	10.17	6.4759e-10	2.1784e-08	12.798	TAF1A	TATA box binding protein (TBP)-associated factor, RNA polymerase I, A, 48kDa
7791	1.1155	0.017456	10.166	6.5237e-10	2.1812e-08	12.79	ZYX	zyxin
3689	2.4126	0.38428	10.166	6.5272e-10	2.1812e-08	12.79	ITGB2	integrin, beta 2 (complement component 3 receptor 3 and 4 subunit)
56975	1.4243	0.13119	10.165	6.5337e-10	2.1812e-08	12.789	FAM20C	family with sequence similarity 20, member C
128346	2.5836	0.19222	10.155	6.6613e-10	2.2173e-08	12.769	C1orf162	chromosome 1 open reading frame 162
145389	2.121	0.38915	10.154	6.6753e-10	2.2173e-08	12.767	SLC38A6	solute carrier family 38, member 6
53	1.3862	0.24768	10.151	6.7125e-10	2.2241e-08	12.762	ACP2	acid phosphatase 2, lysosomal
9545	-1.399	0.11026	-10.133	6.9355e-10	2.2922e-08	12.729	RAB3D	RAB3D, member RAS oncogene family
80232	-1.4497	0.1736	-10.127	7.0112e-10	2.3114e-08	12.718	WDR26	WD repeat domain 26
84888	1.4011	0.18111	10.11	7.2429e-10	2.3819e-08	12.685	SPPL2A	signal peptide peptidase like 2A
83461	1.6903	0.30166	10.1	7.3727e-10	2.4125e-08	12.667	CDCA3	cell division cycle associated 3
6402	3.805	0.42857	10.098	7.3961e-10	2.4142e-08	12.664	SELL	selectin L
285848	-2.2065	0.08152	-10.094	7.4504e-10	2.4256e-08	12.657	PNPLA1	patatin-like phospholipase domain containing 1
6770	-1.8868	0.26713	-10.093	7.4675e-10	2.4256e-08	12.654	STAR	steroidogenic acute regulatory protein
6351	3.7833	0.7148	10.088	7.541e-10	2.4434e-08	12.645	CCL4	chemokine (C-C motif) ligand 4
6372	4.8043	1.8825	10.084	7.5984e-10	2.456e-08	12.637	CXCL6	chemokine (C-X-C motif) ligand 6 (granulocyte chemotactic protein 2)
262	1.2631	0.18798	10.082	7.6202e-10	2.457e-08	12.634	AMD1	adenosylmethionine decarboxylase 1
51512	1.635	0.59474	10.079	7.6695e-10	2.4655e-08	12.628	GTSE1	G-2 and S-phase expressed 1
57706	1.4465	0.22006	10.074	7.7442e-10	2.4771e-08	12.618	DENND1A	DENN/MADD domain containing 1A
124565	1.2677	0.29742	10.073	7.7574e-10	2.4771e-08	12.616	SLC38A10	solute carrier family 38, member 10
5328	2.4678	0.38295	10.058	7.9632e-10	2.5367e-08	12.59	PLAU	plasminogen activator, urokinase
51330	2.1796	0.28187	10.053	8.0411e-10	2.5504e-08	12.58	TNFRSF12A	tumor necrosis factor receptor superfamily, member 12A
26147	1.5414	0.32566	10.052	8.0529e-10	2.5504e-08	12.578	PHF19	PHD finger protein 19
57473	-1.1387	-0.028365	-10.052	8.0641e-10	2.5504e-08	12.577	ZNF512B	zinc finger protein 512B
132671	-1.9598	0.055836	-10.05	8.0963e-10	2.5545e-08	12.573	SPATA18	spermatogenesis associated 18
1848	1.8969	0.24285	10.045	8.1727e-10	2.5725e-08	12.564	DUSP6	dual specificity phosphatase 6
90203	-1.4778	0.17564	-10.036	8.2961e-10	2.6051e-08	12.548	SNX21	sorting nexin family member 21
58475	2.9805	0.66968	10.033	8.3553e-10	2.6175e-08	12.541	MS4A7	membrane-spanning 4-domains, subfamily A, member 7
79833	1.0071	0.13438	10.03	8.3973e-10	2.6244e-08	12.536	GEMIN6	gem (nuclear organelle) associated protein 6
129607	3.9622	0.55026	10.014	8.6509e-10	2.6909e-08	12.506	CMPK2	cytidine monophosphate (UMP-CMP) kinase 2, mitochondrial
83442	1.2563	0.19756	10.011	8.6933e-10	2.6978e-08	12.501	SH3BGRL3	SH3 domain binding glutamic acid-rich protein like 3
3416	-2.1774	0.24989	-10.004	8.817e-10	2.7234e-08	12.487	IDE	insulin-degrading enzyme
3772	1.6954	0.17528	10.001	8.8706e-10	2.7335e-08	12.481	KCNJ15	potassium inwardly-rectifying channel, subfamily J, member 15
4650	1.106	0.11183	9.9942	8.9757e-10	2.7531e-08	12.469	MYO9B	myosin IXB
7305	2.8893	0.24577	9.9876	9.0861e-10	2.7805e-08	12.457	TYROBP	TYRO protein tyrosine kinase binding protein
1577	-2.5067	0.47802	-9.9788	9.2382e-10	2.8205e-08	12.44	CYP3A5	cytochrome P450, family 3, subfamily A, polypeptide 5
84557	-1.2264	0.039633	-9.9738	9.3244e-10	2.8403e-08	12.431	MAP1LC3A	microtubule-associated protein 1 light chain 3 alpha
4285	-1.3931	0.2072	-9.9717	9.3613e-10	2.845e-08	12.427	MIPEP	mitochondrial intermediate peptidase
11031	2.204	0.20381	9.9643	9.4905e-10	2.8776e-08	12.413	RAB31	RAB31, member RAS oncogene family
126295	-1.7011	0.12496	-9.9581	9.6013e-10	2.9046e-08	12.401	ZNF57	zinc finger protein 57
10673	3.1866	0.40858	9.9533	9.6874e-10	2.9239e-08	12.392	TNFSF13B	tumor necrosis factor (ligand) superfamily, member 13b
285386	-2.7505	0.18811	-9.9347	1.0031e-09	3.0208e-08	12.357	TPRG1	tumor protein p63 regulated 1
23474	1.2917	0.060306	9.9207	1.0298e-09	3.094e-08	12.331	ETHE1	ethylmalonic encephalopathy 1
200558	-1.2945	0.053604	-9.905	1.0605e-09	3.1666e-08	12.301	APLF	aprataxin and PNKP like factor
245802	3.4599	1.0139	9.9036	1.0634e-09	3.1666e-08	12.298	MS4A6E	membrane-spanning 4-domains, subfamily A, member 6E
79930	2.5818	0.28112	9.9035	1.0635e-09	3.1666e-08	12.298	DOK3	docking protein 3
10068	2.4296	0.53875	9.896	1.0787e-09	3.2047e-08	12.284	IL18BP	interleukin 18 binding protein
64581	1.9659	0.29827	9.8735	1.1251e-09	3.3276e-08	12.241	CLEC7A	C-type lectin domain family 7, member A
81563	-1.42	0.18612	-9.872	1.1283e-09	3.3296e-08	12.239	C1orf21	chromosome 1 open reading frame 21
340061	1.9602	-0.015346	9.8702	1.1322e-09	3.3334e-08	12.235	TMEM173	transmembrane protein 173
4354	1.8623	0.21199	9.8638	1.1458e-09	3.3662e-08	12.223	MPP1	membrane protein, palmitoylated 1, 55kDa
55741	1.1248	0.19836	9.8603	1.1534e-09	3.3809e-08	12.216	EDEM2	ER degradation enhancer, mannosidase alpha-like 2
59338	-1.3716	0.015686	-9.8542	1.1668e-09	3.408e-08	12.205	PLEKHA1	pleckstrin homology domain containing, family A (phosphoinositide binding specific) member 1
8091	2.6138	0.55438	9.8526	1.1704e-09	3.408e-08	12.202	HMGA2	high mobility group AT-hook 2
8061	2.3896	0.076171	9.84	1.1985e-09	3.4641e-08	12.178	FOSL1	FOS-like antigen 1
169792	2.2631	0.31261	9.8393	1.2001e-09	3.4641e-08	12.176	GLIS3	GLIS family zinc finger 3
6279	3.7057	0.28171	9.8331	1.214e-09	3.4966e-08	12.165	S100A8	S100 calcium binding protein A8
7299	-2.5227	0.43746	-9.8215	1.2409e-09	3.5586e-08	12.143	TYR	tyrosinase (oculocutaneous albinism IA)
6241	4.0783	1.0497	9.8146	1.2572e-09	3.5974e-08	12.13	RRM2	ribonucleotide reductase M2
6016	2.1573	0.46876	9.8046	1.2813e-09	3.647e-08	12.11	RIT1	Ras-like without CAAX 1
7112	1.7441	0.17524	9.7888	1.32e-09	3.7447e-08	12.08	TMPO	thymopoietin
64151	2.7575	0.72491	9.7815	1.3383e-09	3.7884e-08	12.067	NCAPG	non-SMC condensin I complex, subunit G
25778	-1.0253	0.11016	-9.7784	1.3462e-09	3.8027e-08	12.061	DSTYK	dual serine/threonine and tyrosine protein kinase
26127	1.5444	0.34854	9.777	1.3498e-09	3.8048e-08	12.058	FGFR1OP2	FGFR1 oncogene partner 2
317671	-1.102	0.24619	-9.7757	1.3532e-09	3.8063e-08	12.055	RFESD	Rieske (Fe-S) domain containing
84057	1.6923	0.31374	9.7699	1.3681e-09	3.8396e-08	12.044	MND1	meiotic nuclear divisions 1 homolog (S. cerevisiae)
11116	1.69	0.43796	9.7688	1.3709e-09	3.8396e-08	12.042	FGFR1OP	FGFR1 oncogene partner
55839	1.7473	0.46284	9.7599	1.3941e-09	3.8965e-08	12.025	CENPN	centromere protein N
941	2.5507	0.42822	9.7554	1.4061e-09	3.9217e-08	12.017	CD80	CD80 molecule
51302	-2.1916	0.38125	-9.754	1.41e-09	3.9242e-08	12.014	CYP39A1	cytochrome P450, family 39, subfamily A, polypeptide 1
84464	1.0298	0.040618	9.7431	1.4392e-09	3.9959e-08	11.993	SLX4	SLX4 structure-specific endonuclease subunit homolog (S. cerevisiae)
1594	2.7494	0.20915	9.7422	1.4418e-09	3.9959e-08	11.992	CYP27B1	cytochrome P450, family 27, subfamily B, polypeptide 1
4170	2.1751	0.28274	9.7386	1.4517e-09	4.0118e-08	11.985	MCL1	myeloid cell leukemia sequence 1 (BCL2-related)
25932	2.3396	0.4662	9.7328	1.4678e-09	4.0426e-08	11.973	CLIC4	chloride intracellular channel 4
23365	-1.2995	0.080256	-9.724	1.4924e-09	4.1017e-08	11.957	ARHGEF12	Rho guanine nucleotide exchange factor (GEF) 12
10287	1.4758	0.16186	9.7193	1.5057e-09	4.1297e-08	11.948	RGS19	regulator of G-protein signaling 19
5984	1.0583	0.20611	9.7149	1.5184e-09	4.1474e-08	11.939	RFC4	replication factor C (activator 1) 4, 37kDa
488	1.1456	0.071744	9.7017	1.5571e-09	4.2356e-08	11.914	ATP2A2	ATPase, Ca++ transporting, cardiac muscle, slow twitch 2
1234	2.8886	0.073715	9.699	1.5649e-09	4.2374e-08	11.909	CCR5	chemokine (C-C motif) receptor 5 (gene/pseudogene)
410	1.0571	0.10092	9.6989	1.5654e-09	4.2374e-08	11.909	ARSA	arylsulfatase A
64116	2.1053	0.064778	9.6982	1.5674e-09	4.2374e-08	11.907	SLC39A8	solute carrier family 39 (zinc transporter), member 8
1845	1.3565	0.31415	9.6891	1.5947e-09	4.3023e-08	11.89	DUSP3	dual specificity phosphatase 3
953	1.8746	0.34276	9.6856	1.6055e-09	4.3228e-08	11.883	ENTPD1	ectonucleoside triphosphate diphosphohydrolase 1
411	1.747	0.26441	9.6834	1.612e-09	4.3315e-08	11.879	ARSB	arylsulfatase B
94240	4.1806	1.002	9.6782	1.6282e-09	4.3661e-08	11.869	EPSTI1	epithelial stromal interaction 1 (breast)
7984	-1.597	0.15419	-9.6765	1.6336e-09	4.3717e-08	11.866	ARHGEF5	Rho guanine nucleotide exchange factor (GEF) 5
51010	1.3254	0.24742	9.6731	1.6441e-09	4.391e-08	11.859	EXOSC3	exosome component 3
64333	2.2614	0.2811	9.6659	1.6669e-09	4.4419e-08	11.845	ARHGAP9	Rho GTPase activating protein 9
2817	-1.3521	0.08756	-9.6649	1.6699e-09	4.4419e-08	11.843	GPC1	glypican 1
199	2.1046	0.29308	9.6617	1.6803e-09	4.4537e-08	11.837	AIF1	allograft inflammatory factor 1
27315	-1.3767	0.03982	-9.6614	1.6811e-09	4.4537e-08	11.837	PGAP2	post-GPI attachment to proteins 2
163	1.824	0.4968	9.6594	1.6875e-09	4.4618e-08	11.833	AP2B1	adaptor-related protein complex 2, beta 1 subunit
388327	-1.2684	0.067329	-9.6518	1.7122e-09	4.5181e-08	11.818	C17orf100	chromosome 17 open reading frame 100
719	2.8256	0.3219	9.6473	1.7271e-09	4.5482e-08	11.81	C3AR1	complement component 3a receptor 1
51514	2.4295	0.48836	9.6426	1.7427e-09	4.5757e-08	11.8	DTL	denticleless E3 ubiquitin protein ligase homolog (Drosophila)
26271	1.2464	0.32497	9.642	1.7444e-09	4.5757e-08	11.799	FBXO5	F-box protein 5
56913	1.4958	0.27795	9.6408	1.7485e-09	4.5773e-08	11.797	C1GALT1	core 1 synthase, glycoprotein-N-acetylgalactosamine 3-beta-galactosyltransferase, 1
353514	3.9442	0.70692	9.6314	1.7802e-09	4.6509e-08	11.779	LILRA5	leukocyte immunoglobulin-like receptor, subfamily A (with TM domain), member 5
83394	-1.9868	0.043803	-9.6222	1.8117e-09	4.7022e-08	11.761	PITPNM3	PITPNM family member 3
8728	2.1968	0.37936	9.6217	1.8135e-09	4.7022e-08	11.76	ADAM19	ADAM metallopeptidase domain 19
56253	1.9642	0.25825	9.6215	1.814e-09	4.7022e-08	11.76	CRTAM	cytotoxic and regulatory T cell molecule
9332	2.2721	0.40326	9.6171	1.8295e-09	4.7158e-08	11.751	CD163	CD163 molecule
11065	2.2767	0.52282	9.617	1.83e-09	4.7158e-08	11.751	UBE2C	ubiquitin-conjugating enzyme E2C
23208	2.2082	0.22061	9.606	1.8688e-09	4.8066e-08	11.73	SYT11	synaptotagmin XI
51177	1.8671	-0.013016	9.6045	1.8742e-09	4.8109e-08	11.727	PLEKHO1	pleckstrin homology domain containing, family O member 1
53831	2.6631	0.68281	9.6025	1.8812e-09	4.8198e-08	11.723	GPR84	G protein-coupled receptor 84
79626	1.4428	0.19683	9.5888	1.9311e-09	4.9254e-08	11.697	TNFAIP8L2	tumor necrosis factor, alpha-induced protein 8-like 2
55238	1.1104	0.18217	9.5882	1.9336e-09	4.9254e-08	11.696	SLC38A7	solute carrier family 38, member 7
3059	2.3967	0.31441	9.5775	1.9737e-09	5.0158e-08	11.675	HCLS1	hematopoietic cell-specific Lyn substrate 1
285671	-1.3906	0.18487	-9.5745	1.9848e-09	5.0266e-08	11.669	RNF180	ring finger protein 180
27	1.3285	0.26804	9.5726	1.9923e-09	5.036e-08	11.665	ABL2	v-abl Abelson murine leukemia viral oncogene homolog 2
55165	2.8408	0.66546	9.5617	2.0344e-09	5.1326e-08	11.644	CEP55	centrosomal protein 55kDa
3070	2.165	0.40835	9.5461	2.0961e-09	5.268e-08	11.614	HELLS	helicase, lymphoid-specific
57662	-2.2522	0.11001	-9.5387	2.1263e-09	5.3339e-08	11.6	CAMSAP3	calmodulin regulated spectrin-associated protein family, member 3
699	2.7959	0.5433	9.5343	2.144e-09	5.3681e-08	11.591	BUB1	budding uninhibited by benzimidazoles 1 homolog (yeast)
4808	-2.2257	0.5266	-9.5254	2.181e-09	5.4505e-08	11.574	NHLH2	nescient helix loop helix 2
8795	1.0985	0.10701	9.5159	2.2214e-09	5.5407e-08	11.556	TNFRSF10B	tumor necrosis factor receptor superfamily, member 10b
51760	-1.6347	0.14266	-9.5149	2.2255e-09	5.5407e-08	11.554	SYT17	synaptotagmin XVII
116983	-1.3473	0.083005	-9.5139	2.2298e-09	5.5409e-08	11.552	ACAP3	ArfGAP with coiled-coil, ankyrin repeat and PH domains 3
929	2.6896	0.052111	9.5108	2.2434e-09	5.5564e-08	11.546	CD14	CD14 molecule
51726	1.0406	0.18228	9.5097	2.2481e-09	5.5564e-08	11.544	DNAJB11	DnaJ (Hsp40) homolog, subfamily B, member 11
3796	1.4069	0.18469	9.5096	2.2486e-09	5.5564e-08	11.543	KIF2A	kinesin heavy chain member 2A
51167	1.4407	0.32243	9.5049	2.2689e-09	5.596e-08	11.534	CYB5R4	cytochrome b5 reductase 4
7096	2.0953	0.097668	9.5014	2.2842e-09	5.6124e-08	11.528	TLR1	toll-like receptor 1
55143	1.4308	0.27745	9.501	2.2862e-09	5.6124e-08	11.527	CDCA8	cell division cycle associated 8
100505664	-2.6227	0.41801	-9.5005	2.2883e-09	5.6124e-08	11.526	LOC100505664	uncharacterized LOC100505664
4794	1.2713	0.15559	9.4928	2.3222e-09	5.6852e-08	11.511	NFKBIE	nuclear factor of kappa light polypeptide gene enhancer in B-cells inhibitor, epsilon
1123	1.7512	0.32733	9.4871	2.348e-09	5.7377e-08	11.5	CHN1	chimerin (chimaerin) 1
10403	2.5307	0.7196	9.4812	2.3748e-09	5.7818e-08	11.488	NDC80	NDC80 kinetochore complex component homolog (S. cerevisiae)
11006	2.5605	0.44943	9.4794	2.3833e-09	5.7917e-08	11.485	LILRB4	leukocyte immunoglobulin-like receptor, subfamily B (with TM and ITIM domains), member 4
2175	1.2353	0.16662	9.474	2.4084e-09	5.842e-08	11.474	FANCA	Fanconi anemia, complementation group A
3082	1.7287	0.1047	9.4624	2.4627e-09	5.941e-08	11.452	HGF	hepatocyte growth factor (hepapoietin A; scatter factor)
7170	1.0518	0.18992	9.4592	2.4778e-09	5.9666e-08	11.446	TPM3	tropomyosin 3
55248	1.7075	0.36654	9.4512	2.5165e-09	6.0488e-08	11.43	TMEM206	transmembrane protein 206
22948	1.0476	0.092415	9.4486	2.5292e-09	6.0625e-08	11.425	CCT5	chaperonin containing TCP1, subunit 5 (epsilon)
9961	1.1246	0.12858	9.4482	2.5314e-09	6.0625e-08	11.424	MVP	major vault protein
22863	-1.0388	-0.030693	-9.4211	2.6676e-09	6.3491e-08	11.371	ATG14	ATG14 autophagy related 14 homolog (S. cerevisiae)
3037	2.6836	0.23268	9.4205	2.6703e-09	6.3491e-08	11.37	HAS2	hyaluronan synthase 2
4668	1.0412	0.1159	9.4153	2.6973e-09	6.4018e-08	11.36	NAGA	N-acetylgalactosaminidase, alpha-
151195	1.7515	0.2905	9.4093	2.7292e-09	6.4659e-08	11.348	CCNYL1	cyclin Y-like 1
4902	-2.4217	0.063224	-9.4068	2.7423e-09	6.4854e-08	11.343	NRTN	neurturin
9034	3.3633	0.82592	9.4052	2.7509e-09	6.494e-08	11.34	CCRL2	chemokine (C-C motif) receptor-like 2
23397	1.8596	0.4116	9.4027	2.7643e-09	6.5054e-08	11.335	NCAPH	non-SMC condensin I complex, subunit H
23533	2.362	0.44872	9.402	2.7677e-09	6.5054e-08	11.334	PIK3R5	phosphoinositide-3-kinase, regulatory subunit 5
1978	1.8341	0.44841	9.3779	2.9004e-09	6.7269e-08	11.287	EIF4EBP1	eukaryotic translation initiation factor 4E binding protein 1
79801	2.4377	0.48557	9.3674	2.9601e-09	6.8413e-08	11.266	SHCBP1	SHC SH2-domain binding protein 1
2822	-2.1436	0.32103	-9.361	2.9972e-09	6.9145e-08	11.254	GPLD1	glycosylphosphatidylinositol specific phospholipase D1
9529	-1.0239	0.125	-9.3601	3.0022e-09	6.9145e-08	11.252	BAG5	BCL2-associated athanogene 5
150468	2.0739	0.46082	9.3465	3.083e-09	7.0759e-08	11.225	CKAP2L	cytoskeleton associated protein 2-like
7097	3.0675	0.088296	9.3428	3.1055e-09	7.1152e-08	11.218	TLR2	toll-like receptor 2
5799	1.3311	0.12803	9.3408	3.1174e-09	7.1301e-08	11.214	PTPRN2	protein tyrosine phosphatase, receptor type, N polypeptide 2
6675	1.3967	0.012871	9.3377	3.1363e-09	7.161e-08	11.208	UAP1	UDP-N-acteylglucosamine pyrophosphorylase 1
5742	-1.813	0.28488	-9.326	3.2088e-09	7.3139e-08	11.185	PTGS1	prostaglandin-endoperoxide synthase 1 (prostaglandin G/H synthase and cyclooxygenase)
4318	3.8854	0.78094	9.3169	3.2659e-09	7.4185e-08	11.167	MMP9	matrix metallopeptidase 9 (gelatinase B, 92kDa gelatinase, 92kDa type IV collagenase)
8416	-2.9932	0.11817	-9.3021	3.3614e-09	7.6093e-08	11.138	ANXA9	annexin A9
26253	2.0948	0.26425	9.2999	3.3763e-09	7.6299e-08	11.133	CLEC4E	C-type lectin domain family 4, member E
9582	2.4691	0.19324	9.2883	3.4532e-09	7.7771e-08	11.111	APOBEC3B	apolipoprotein B mRNA editing enzyme, catalytic polypeptide-like 3B
23406	2.5545	0.17876	9.2859	3.4697e-09	7.7912e-08	11.106	COTL1	coactosin-like 1 (Dictyostelium)
5901	1.1265	0.017234	9.2856	3.4713e-09	7.7912e-08	11.105	RAN	RAN, member RAS oncogene family
10560	-1.408	0.18088	-9.2833	3.4873e-09	7.8128e-08	11.101	SLC19A2	solute carrier family 19 (thiamine transporter), member 2
6374	6.7444	1.9597	9.2822	3.4946e-09	7.8128e-08	11.099	CXCL5	chemokine (C-X-C motif) ligand 5
23649	1.043	0.10691	9.2816	3.4986e-09	7.8128e-08	11.098	POLA2	polymerase (DNA directed), alpha 2 (70kD subunit)
79690	-1.1548	0.15032	-9.2785	3.5201e-09	7.8476e-08	11.091	GAL3ST4	galactose-3-O-sulfotransferase 4
10783	1.8716	0.055601	9.2755	3.5407e-09	7.8801e-08	11.085	NEK6	NIMA (never in mitosis gene a)-related kinase 6
206358	1.5388	0.40257	9.2742	3.5501e-09	7.8879e-08	11.083	SLC36A1	solute carrier family 36 (proton/amino acid symporter), member 1
10497	-1.012	0.045091	-9.2697	3.581e-09	7.9284e-08	11.074	UNC13B	unc-13 homolog B (C. elegans)
23589	1.5302	0.48056	9.2589	3.6577e-09	8.0591e-08	11.053	CARHSP1	calcium regulated heat stable protein 1, 24kDa
4756	-1.0316	0.11494	-9.2558	3.6798e-09	8.0926e-08	11.047	NEO1	neogenin 1
84817	1.3223	0.18983	9.2551	3.6851e-09	8.0926e-08	11.045	TXNDC17	thioredoxin domain containing 17
3587	2.2968	0.26277	9.2518	3.7085e-09	8.1305e-08	11.039	IL10RA	interleukin 10 receptor, alpha
9263	1.5109	0.068432	9.2506	3.7173e-09	8.1361e-08	11.036	STK17A	serine/threonine kinase 17a
54751	1.1634	-0.0033101	9.2462	3.7495e-09	8.1931e-08	11.028	FBLIM1	filamin binding LIM protein 1
219285	3.2862	0.72216	9.2341	3.8395e-09	8.3759e-08	11.004	SAMD9L	sterile alpha motif domain containing 9-like
10950	-2.2917	0.32399	-9.212	4.0096e-09	8.7038e-08	10.96	BTG3	BTG family, member 3
51296	1.7738	0.12878	9.2094	4.0299e-09	8.7337e-08	10.955	SLC15A3	solute carrier family 15, member 3
8877	2.1215	0.35491	9.2046	4.068e-09	8.8018e-08	10.945	SPHK1	sphingosine kinase 1
64236	-1.07	0.017728	-9.2006	4.1002e-09	8.8569e-08	10.937	PDLIM2	PDZ and LIM domain 2 (mystique)
6723	1.0092	0.15199	9.1987	4.1159e-09	8.8764e-08	10.934	SRM	spermidine synthase
1824	3.4519	1.0015	9.1946	4.1492e-09	8.9337e-08	10.925	DSC2	desmocollin 2
79572	1.6446	0.30289	9.1792	4.2762e-09	9.1772e-08	10.895	ATP13A3	ATPase type 13A3
11057	1.7455	0.31354	9.1781	4.2863e-09	9.182e-08	10.893	ABHD2	abhydrolase domain containing 2
11009	3.9778	0.86303	9.1762	4.3023e-09	9.1862e-08	10.889	IL24	interleukin 24
5479	1.0152	0.1323	9.1755	4.3082e-09	9.1862e-08	10.887	PPIB	peptidylprolyl isomerase B (cyclophilin B)
3918	3.2293	0.83939	9.1683	4.369e-09	9.3007e-08	10.873	LAMC2	laminin, gamma 2
114548	2.0302	0.18793	9.1651	4.3969e-09	9.3355e-08	10.867	NLRP3	NLR family, pyrin domain containing 3
6503	1.9674	0.31502	9.1648	4.3994e-09	9.3355e-08	10.866	SLA	Src-like-adaptor
3676	1.7609	0.47317	9.1557	4.4794e-09	9.4785e-08	10.848	ITGA4	integrin, alpha 4 (antigen CD49D, alpha 4 subunit of VLA-4 receptor)
57085	1.5003	0.095916	9.1555	4.4811e-09	9.4785e-08	10.848	AGTRAP	angiotensin II receptor-associated protein
55102	-1.1044	0.147	-9.1543	4.4914e-09	9.4851e-08	10.845	ATG2B	ATG2 autophagy related 2 homolog B (S. cerevisiae)
8456	-3.0737	0.099107	-9.15	4.5294e-09	9.55e-08	10.837	FOXN1	forkhead box N1
9117	1.3275	0.26224	9.1462	4.5637e-09	9.5951e-08	10.829	SEC22C	SEC22 vesicle trafficking protein homolog C (S. cerevisiae)
84639	-2.2532	0.61916	-9.146	4.5653e-09	9.5951e-08	10.829	IL1F10	interleukin 1 family, member 10 (theta)
2117	-1.0702	0.17049	-9.1446	4.5783e-09	9.6071e-08	10.826	ETV3	ets variant 3
7903	3.4081	0.54917	9.1435	4.5877e-09	9.6116e-08	10.824	ST8SIA4	ST8 alpha-N-acetyl-neuraminide alpha-2,8-sialyltransferase 4
9156	1.8515	0.44742	9.1405	4.6156e-09	9.64e-08	10.818	EXO1	exonuclease 1
55233	1.5238	0.15642	9.1404	4.6158e-09	9.64e-08	10.818	MOB1A	MOB kinase activator 1A
344752	-6.0085	0.16789	-9.1375	4.6423e-09	9.6801e-08	10.812	AADACL2	arylacetamide deacetylase-like 2
353132	-6.2594	-0.055752	-9.1111	4.8914e-09	1.0135e-07	10.759	LCE1B	late cornified envelope 1B
80237	-2.0197	0.25697	-9.1024	4.9761e-09	1.0279e-07	10.742	ELL3	elongation factor RNA polymerase II-like 3
7462	1.8613	0.27506	9.1003	4.9967e-09	1.0305e-07	10.738	LAT2	linker for activation of T cells family, member 2
55065	-1.1072	0.07573	-9.0835	5.1658e-09	1.0637e-07	10.704	SLC52A1	solute carrier family 52, riboflavin transporter, member 1
54477	-1.6201	0.0551	-9.0722	5.2819e-09	1.0846e-07	10.682	PLEKHA5	pleckstrin homology domain containing, family A member 5
84925	-1.1586	0.14409	-9.0708	5.2966e-09	1.0846e-07	10.679	DIRC2	disrupted in renal carcinoma 2
7043	1.609	0.050634	9.0701	5.3042e-09	1.0846e-07	10.678	TGFB3	transforming growth factor, beta 3
5898	1.5136	0.25687	9.0698	5.3079e-09	1.0846e-07	10.677	RALA	v-ral simian leukemia viral oncogene homolog A (ras related)
440498	-1.0318	0.033808	-9.0638	5.371e-09	1.0958e-07	10.665	HSBP1L1	heat shock factor binding protein 1-like 1
11320	1.3038	0.13805	9.0567	5.4473e-09	1.1079e-07	10.651	MGAT4A	mannosyl (alpha-1,3-)-glycoprotein beta-1,4-N-acetylglucosaminyltransferase, isozyme A
9493	2.4036	0.34496	9.0522	5.4957e-09	1.1143e-07	10.642	KIF23	kinesin family member 23
25989	-1.1005	0.17077	-9.0506	5.5135e-09	1.1162e-07	10.639	ULK3	unc-51-like kinase 3 (C. elegans)
334	1.4564	0.33303	9.0252	5.7978e-09	1.1666e-07	10.588	APLP2	amyloid beta (A4) precursor-like protein 2
1200	1.2886	0.25165	9.0174	5.8888e-09	1.1831e-07	10.572	TPP1	tripeptidyl peptidase I
10907	-1.2025	0.05376	-9.0153	5.9132e-09	1.1844e-07	10.568	TXNL4A	thioredoxin-like 4A
10024	1.1187	0.17326	9.0137	5.9329e-09	1.1866e-07	10.565	TROAP	trophinin associated protein (tastin)
11335	1.0781	0.19947	9.0047	6.0395e-09	1.2006e-07	10.547	CBX3	chromobox homolog 3
9938	1.775	0.19382	9.0025	6.066e-09	1.2041e-07	10.542	ARHGAP25	Rho GTPase activating protein 25
2317	1.5209	0.081155	8.9951	6.1562e-09	1.2202e-07	10.527	FLNB	filamin B, beta
4200	1.3448	0.33676	8.9873	6.2525e-09	1.2374e-07	10.512	ME2	malic enzyme 2, NAD(+)-dependent, mitochondrial
1571	-1.5114	0.15862	-8.9796	6.3491e-09	1.2528e-07	10.496	CYP2E1	cytochrome P450, family 2, subfamily E, polypeptide 1
140885	1.2009	0.17161	8.9715	6.4523e-09	1.2712e-07	10.48	SIRPA	signal-regulatory protein alpha
10643	2.9838	0.61779	8.9598	6.6045e-09	1.2974e-07	10.456	IGF2BP3	insulin-like growth factor 2 mRNA binding protein 3
4478	1.0245	0.18882	8.9452	6.8005e-09	1.3339e-07	10.427	MSN	moesin
10172	-1.3884	0.021555	-8.942	6.8442e-09	1.3405e-07	10.42	ZNF256	zinc finger protein 256
2618	1.1938	0.30846	8.9397	6.8748e-09	1.3436e-07	10.416	GART	phosphoribosylglycinamide formyltransferase, phosphoribosylglycinamide synthetase, phosphoribosylaminoimidazole synthetase
2263	-2.255	0.19599	-8.9393	6.8807e-09	1.3436e-07	10.415	FGFR2	fibroblast growth factor receptor 2
813	1.4885	0.25385	8.9356	6.9315e-09	1.3515e-07	10.408	CALU	calumenin
7852	3.0767	0.40796	8.9322	6.9785e-09	1.3572e-07	10.401	CXCR4	chemokine (C-X-C motif) receptor 4
140	2.7398	0.42177	8.9304	7.0035e-09	1.3596e-07	10.397	ADORA3	adenosine A3 receptor
409	1.6287	0.09594	8.928	7.0382e-09	1.3623e-07	10.392	ARRB2	arrestin, beta 2
26207	1.4228	0.22179	8.9248	7.0824e-09	1.3689e-07	10.386	PITPNC1	phosphatidylinositol transfer protein, cytoplasmic 1
256586	1.43	0.19496	8.924	7.0945e-09	1.3692e-07	10.384	LYSMD2	LysM, putative peptidoglycan-binding, domain containing 2
57579	-1.2523	0.12104	-8.9216	7.1286e-09	1.3738e-07	10.379	FAM135A	family with sequence similarity 135, member A
2941	-1.667	0.084182	-8.918	7.1796e-09	1.3796e-07	10.372	GSTA4	glutathione S-transferase alpha 4
79866	1.1814	0.13588	8.9157	7.2129e-09	1.384e-07	10.367	BORA	bora, aurora kinase A activator
55313	1.4067	0.17246	8.9114	7.2746e-09	1.3938e-07	10.359	CPPED1	calcineurin-like phosphoesterase domain containing 1
5062	1.5511	0.22668	8.9091	7.309e-09	1.3974e-07	10.354	PAK2	p21 protein (Cdc42/Rac)-activated kinase 2
6490	-2.1813	0.22934	-8.9087	7.3145e-09	1.3974e-07	10.353	PMEL	premelanosome protein
6317	4.3319	0.96469	8.8974	7.4821e-09	1.4273e-07	10.33	SERPINB3	serpin peptidase inhibitor, clade B (ovalbumin), member 3
5216	1.1142	0.14324	8.8502	8.2253e-09	1.5556e-07	10.235	PFN1	profilin 1
1240	1.5945	0.30527	8.8458	8.2992e-09	1.5674e-07	10.226	CMKLR1	chemokine-like receptor 1
695	1.2624	0.10045	8.843	8.3444e-09	1.5736e-07	10.22	BTK	Bruton agammaglobulinemia tyrosine kinase
1236	3.2798	0.73325	8.8389	8.4137e-09	1.5822e-07	10.212	CCR7	chemokine (C-C motif) receptor 7
54149	-1.2964	0.21226	-8.8382	8.4263e-09	1.5823e-07	10.21	C21orf91	chromosome 21 open reading frame 91
60386	1.3443	0.11022	8.8372	8.4438e-09	1.5832e-07	10.208	SLC25A19	solute carrier family 25 (mitochondrial thiamine pyrophosphate carrier), member 19
100506730	-1.0591	0.12469	-8.8365	8.4548e-09	1.5832e-07	10.207	LOC100506730	uncharacterized LOC100506730
64766	1.329	0.12644	8.8302	8.5633e-09	1.599e-07	10.194	S100PBP	S100P binding protein
3665	2.7026	0.51666	8.8175	8.7842e-09	1.6333e-07	10.168	IRF7	interferon regulatory factor 7
6648	1.4195	-0.024437	8.812	8.883e-09	1.6493e-07	10.157	SOD2	superoxide dismutase 2, mitochondrial
79047	-1.4005	0.2095	-8.8002	9.096e-09	1.6818e-07	10.133	KCTD15	potassium channel tetramerisation domain containing 15
5287	-1.1827	0.15034	-8.7961	9.1724e-09	1.6912e-07	10.125	PIK3C2B	phosphoinositide-3-kinase, class 2, beta polypeptide
4600	3.2314	0.45462	8.795	9.1921e-09	1.6925e-07	10.123	MX2	myxovirus (influenza virus) resistance 2 (mouse)
9636	4.2007	0.78889	8.7914	9.2592e-09	1.7025e-07	10.115	ISG15	ISG15 ubiquitin-like modifier
113251	1.4893	0.34763	8.7896	9.2935e-09	1.7064e-07	10.111	LARP4	La ribonucleoprotein domain family, member 4
629	2.1942	0.18666	8.7823	9.4301e-09	1.7267e-07	10.097	CFB	complement factor B
205	-1.6258	0.075633	-8.7756	9.5584e-09	1.7477e-07	10.083	AK4	adenylate kinase 4
23231	1.6922	0.28248	8.769	9.6878e-09	1.769e-07	10.069	SEL1L3	sel-1 suppressor of lin-12-like 3 (C. elegans)
29980	1.2621	0.15373	8.7601	9.8628e-09	1.796e-07	10.051	DONSON	downstream neighbor of SON
825	-1.565	0.33103	-8.7468	1.0132e-08	1.8348e-07	10.024	CAPN3	calpain 3, (p94)
4644	1.4468	0.36799	8.7406	1.026e-08	1.8529e-07	10.012	MYO5A	myosin VA (heavy chain 12, myoxin)
2013	-1.7687	0.046077	-8.7261	1.0566e-08	1.9004e-07	9.9819	EMP2	epithelial membrane protein 2
10112	2.9277	0.81778	8.7241	1.0609e-08	1.9055e-07	9.9778	KIF20A	kinesin family member 20A
283848	-1.6982	0.30723	-8.722	1.0653e-08	1.9109e-07	9.9736	CES4A	carboxylesterase 4A
993	1.4795	0.22021	8.709	1.0939e-08	1.9595e-07	9.9469	CDC25A	cell division cycle 25 homolog A (S. pombe)
23603	1.4236	0.19588	8.7067	1.099e-08	1.965e-07	9.9422	CORO1C	coronin, actin binding protein, 1C
9023	2.7885	-0.044624	8.6907	1.1352e-08	2.0226e-07	9.9094	CH25H	cholesterol 25-hydroxylase
3552	3.3905	0.47678	8.6885	1.1402e-08	2.0249e-07	9.905	IL1A	interleukin 1, alpha
25903	1.9811	-0.020337	8.6846	1.1493e-08	2.0367e-07	9.897	OLFML2B	olfactomedin-like 2B
3925	1.218	0.098338	8.6797	1.1608e-08	2.0488e-07	9.8869	STMN1	stathmin 1
4869	1.016	0.26615	8.6717	1.1799e-08	2.0798e-07	9.8704	NPM1	nucleophosmin (nucleolar phosphoprotein B23, numatrin)
84722	1.4951	0.28248	8.6674	1.1903e-08	2.0952e-07	9.8616	PSRC1	proline/serine-rich coiled-coil 1
57580	1.9512	0.16204	8.6656	1.1945e-08	2.0999e-07	9.858	PREX1	phosphatidylinositol-3,4,5-trisphosphate-dependent Rac exchange factor 1
7133	2.3931	0.17401	8.6621	1.2031e-08	2.1122e-07	9.8508	TNFRSF1B	tumor necrosis factor receptor superfamily, member 1B
9962	1.4003	0.28689	8.659	1.2108e-08	2.1228e-07	9.8443	SLC23A2	solute carrier family 23 (nucleobase transporters), member 2
2537	3.5017	0.6152	8.6581	1.213e-08	2.124e-07	9.8425	IFI6	interferon, alpha-inducible protein 6
23594	1.6926	0.066799	8.6498	1.2336e-08	2.1571e-07	9.8255	ORC6	origin recognition complex, subunit 6
256227	2.0807	0.16869	8.6479	1.2385e-08	2.1628e-07	9.8215	STEAP1B	STEAP family member 1B
113130	1.7549	0.40122	8.6428	1.2512e-08	2.1822e-07	9.8112	CDCA5	cell division cycle associated 5
91694	-2.7045	0.32836	-8.6406	1.2568e-08	2.189e-07	9.8067	LONRF1	LON peptidase N-terminal domain and ring finger 1
404203	4.9863	0.60988	8.6229	1.303e-08	2.2516e-07	9.7702	SPINK6	serine peptidase inhibitor, Kazal type 6
9333	-1.9221	0.09538	-8.6211	1.3079e-08	2.2572e-07	9.7664	TGM5	transglutaminase 5
4069	2.2458	0.11645	8.6159	1.3219e-08	2.2754e-07	9.7557	LYZ	lysozyme
83643	-1.5256	0.084457	-8.6154	1.3233e-08	2.2754e-07	9.7546	CCDC3	coiled-coil domain containing 3
4948	-2.279	-0.002938	-8.6152	1.3236e-08	2.2754e-07	9.7544	OCA2	oculocutaneous albinism II
29927	1.6527	0.12546	8.6054	1.3504e-08	2.3155e-07	9.7341	SEC61A1	Sec61 alpha 1 subunit (S. cerevisiae)
5912	1.1941	0.21936	8.6032	1.3565e-08	2.323e-07	9.7295	RAP2B	RAP2B, member of RAS oncogene family
2047	-2.4289	0.3316	-8.5958	1.3772e-08	2.3523e-07	9.7143	EPHB1	EPH receptor B1
79774	-1.616	0.1054	-8.595	1.3795e-08	2.3532e-07	9.7126	GRTP1	growth hormone regulated TBC protein 1
259173	-1.4772	0.096579	-8.5924	1.3867e-08	2.3624e-07	9.7073	ALS2CL	ALS2 C-terminal like
3161	2.2535	0.38989	8.5838	1.4114e-08	2.4014e-07	9.6895	HMMR	hyaluronan-mediated motility receptor (RHAMM)
54468	-1.2183	0.065521	-8.5822	1.4159e-08	2.4059e-07	9.6863	MIOS	missing oocyte, meiosis regulator, homolog (Drosophila)
9051	1.3812	0.16243	8.5742	1.4394e-08	2.4428e-07	9.6696	PSTPIP1	proline-serine-threonine phosphatase interacting protein 1
55872	2.4969	0.4841	8.5708	1.4493e-08	2.4564e-07	9.6627	PBK	PDZ binding kinase
65220	1.7822	0.13861	8.5691	1.4544e-08	2.4618e-07	9.6592	NADK	NAD kinase
1786	1.1629	0.16409	8.5669	1.461e-08	2.4699e-07	9.6546	DNMT1	DNA (cytosine-5-)-methyltransferase 1
79148	-1.9621	0.32055	-8.5593	1.4839e-08	2.5022e-07	9.6389	MMP28	matrix metallopeptidase 28
8519	1.6035	0.15816	8.5565	1.4923e-08	2.5115e-07	9.6332	IFITM1	interferon induced transmembrane protein 1 (9-27)
3561	1.4552	0.27943	8.5384	1.5487e-08	2.5883e-07	9.5958	IL2RG	interleukin 2 receptor, gamma
4688	2.4601	0.41249	8.5371	1.5529e-08	2.5921e-07	9.593	NCF2	neutrophil cytosolic factor 2
8607	1.0219	0.19973	8.535	1.5595e-08	2.5966e-07	9.5887	RUVBL1	RuvB-like 1 (E. coli)
94031	1.9508	-0.029319	8.5306	1.5737e-08	2.6157e-07	9.5796	HTRA3	HtrA serine peptidase 3
9833	2.4424	0.43762	8.5302	1.5749e-08	2.6157e-07	9.5788	MELK	maternal embryonic leucine zipper kinase
57405	2.541	0.69851	8.5287	1.58e-08	2.6208e-07	9.5755	SPC25	SPC25, NDC80 kinetochore complex component, homolog (S. cerevisiae)
9914	-1.3732	0.012793	-8.5255	1.5903e-08	2.6346e-07	9.569	ATP2C2	ATPase, Ca++ transporting, type 2C, member 2
7130	2.6976	-0.026165	8.522	1.6018e-08	2.647e-07	9.5617	TNFAIP6	tumor necrosis factor, alpha-induced protein 6
9047	1.783	0.34487	8.5134	1.6305e-08	2.6897e-07	9.5438	SH2D2A	SH2 domain containing 2A
4001	2.1558	0.25538	8.513	1.6317e-08	2.6897e-07	9.543	LMNB1	lamin B1
2219	3.9026	0.6031	8.5102	1.6409e-08	2.7015e-07	9.5373	FCN1	ficolin (collagen/fibrinogen domain containing) 1
3084	2.8877	0.36002	8.5069	1.6523e-08	2.7169e-07	9.5303	NRG1	neuregulin 1
2553	1.4741	0.22672	8.4999	1.6763e-08	2.7528e-07	9.5158	GABPB1	GA binding protein transcription factor, beta subunit 1
23641	-1.0896	0.013835	-8.4955	1.6914e-08	2.7708e-07	9.5067	LDOC1	leucine zipper, down-regulated in cancer 1
401115	1.4386	0.33267	8.4948	1.6938e-08	2.7713e-07	9.5053	C4orf48	chromosome 4 open reading frame 48
221079	1.4945	0.31466	8.4879	1.718e-08	2.8075e-07	9.4909	ARL5B	ADP-ribosylation factor-like 5B
24145	1.2678	0.12019	8.486	1.7248e-08	2.815e-07	9.487	PANX1	pannexin 1
166012	1.6762	0.050313	8.4724	1.7736e-08	2.8834e-07	9.4588	CHST13	carbohydrate (chondroitin 4) sulfotransferase 13
79669	-2.7074	0.71782	-8.4719	1.7754e-08	2.8834e-07	9.4577	C3orf52	chromosome 3 open reading frame 52
55106	1.659	0.11068	8.4691	1.7859e-08	2.8968e-07	9.4518	SLFN12	schlafen family member 12
84552	-2.1523	0.1241	-8.4626	1.81e-08	2.9324e-07	9.4382	PARD6G	par-6 partitioning defective 6 homolog gamma (C. elegans)
8857	-3.2888	0.3067	-8.4574	1.8295e-08	2.9604e-07	9.4274	FCGBP	Fc fragment of IgG binding protein
162681	1.2437	0.28227	8.4564	1.8332e-08	2.9627e-07	9.4254	C18orf54	chromosome 18 open reading frame 54
83464	1.3681	0.17319	8.4534	1.8444e-08	2.9771e-07	9.4193	APH1B	anterior pharynx defective 1 homolog B (C. elegans)
1643	-1.2214	0.13155	-8.4497	1.8587e-08	2.9899e-07	9.4114	DDB2	damage-specific DNA binding protein 2, 48kDa
642	-2.3394	0.66907	-8.4496	1.8591e-08	2.9899e-07	9.4112	BLMH	bleomycin hydrolase
10475	1.6894	0.15709	8.4427	1.8856e-08	3.0216e-07	9.3969	TRIM38	tripartite motif containing 38
221150	1.2554	0.30999	8.4416	1.8899e-08	3.0248e-07	9.3946	SKA3	spindle and kinetochore associated complex subunit 3
56999	2.3241	0.34187	8.4399	1.8965e-08	3.0317e-07	9.3911	ADAMTS9	ADAM metallopeptidase with thrombospondin type 1 motif, 9
284613	-1.039	0.16476	-8.4351	1.9155e-08	3.0547e-07	9.381	CYB561D1	cytochrome b-561 domain containing 1
6491	1.4133	0.28267	8.4273	1.9466e-08	3.0941e-07	9.3648	STIL	SCL/TAL1 interrupting locus
4860	2.1605	0.2527	8.4271	1.9473e-08	3.0941e-07	9.3644	PNP	purine nucleoside phosphorylase
6403	1.5586	0.071854	8.4165	1.9905e-08	3.1521e-07	9.3422	SELP	selectin P (granule membrane protein 140kDa, antigen CD62)
125981	-3.2719	0.25846	-8.404	2.0427e-08	3.2303e-07	9.3161	ACER1	alkaline ceramidase 1
8796	-3.3981	0.3994	-8.4007	2.0568e-08	3.2486e-07	9.3092	SCEL	sciellin
8541	-1.031	0.11718	-8.4001	2.0593e-08	3.2488e-07	9.3079	PPFIA3	protein tyrosine phosphatase, receptor type, f polypeptide (PTPRF), interacting protein (liprin), alpha 3
3162	2.7011	0.44292	8.3916	2.0956e-08	3.2942e-07	9.2903	HMOX1	heme oxygenase (decycling) 1
528	1.493	0.42246	8.3894	2.1054e-08	3.3056e-07	9.2856	ATP6V1C1	ATPase, H+ transporting, lysosomal 42kDa, V1 subunit C1
2358	3.227	0.62317	8.3869	2.1162e-08	3.3141e-07	9.2804	FPR2	formyl peptide receptor 2
9891	-1.6794	-0.057096	-8.3864	2.1183e-08	3.3141e-07	9.2794	NUAK1	NUAK family, SNF1-like kinase, 1
4751	1.7795	0.29206	8.3839	2.1293e-08	3.3273e-07	9.2742	NEK2	NIMA (never in mitosis gene a)-related kinase 2
9447	2.9982	0.47207	8.3792	2.1503e-08	3.3561e-07	9.2643	AIM2	absent in melanoma 2
3204	-1.1693	-0.057792	-8.3752	2.1683e-08	3.3763e-07	9.2558	HOXA7	homeobox A7
4893	1.5427	0.27036	8.3718	2.1832e-08	3.3955e-07	9.2489	NRAS	neuroblastoma RAS viral (v-ras) oncogene homolog
126868	-3.1659	0.099336	-8.3683	2.1994e-08	3.4133e-07	9.2414	MAB21L3	mab-21-like 3 (C. elegans)
6916	1.9107	0.29421	8.3662	2.2089e-08	3.4194e-07	9.2371	TBXAS1	thromboxane A synthase 1 (platelet)
6303	1.6406	0.16581	8.3513	2.2782e-08	3.5086e-07	9.2059	SAT1	spermidine/spermine N1-acetyltransferase 1
2782	1.308	0.21059	8.351	2.2798e-08	3.5086e-07	9.2052	GNB1	guanine nucleotide binding protein (G protein), beta polypeptide 1
2261	-3.8067	0.50485	-8.346	2.3035e-08	3.5368e-07	9.1948	FGFR3	fibroblast growth factor receptor 3
8754	1.0535	0.20517	8.3254	2.4041e-08	3.687e-07	9.1516	ADAM9	ADAM metallopeptidase domain 9
128239	1.6913	0.31639	8.3236	2.413e-08	3.6965e-07	9.1478	IQGAP3	IQ motif containing GTPase activating protein 3
10635	1.4952	0.17834	8.323	2.4163e-08	3.6972e-07	9.1464	RAD51AP1	RAD51 associated protein 1
10561	3.407	0.58246	8.322	2.4213e-08	3.7006e-07	9.1443	IFI44	interferon-induced protein 44
5031	1.4949	0.32099	8.3185	2.4388e-08	3.7205e-07	9.1371	P2RY6	pyrimidinergic receptor P2Y, G-protein coupled, 6
55796	-1.1585	0.19793	-8.3167	2.4477e-08	3.728e-07	9.1334	MBNL3	muscleblind-like splicing regulator 3
9997	1.4239	0.28463	8.3131	2.4663e-08	3.7434e-07	9.1257	SCO2	SCO cytochrome oxidase deficient homolog 2 (yeast)
5744	4.73	1.2252	8.3095	2.4851e-08	3.7633e-07	9.1181	PTHLH	parathyroid hormone-like hormone
7163	-2.1371	0.067218	-8.3079	2.4934e-08	3.7715e-07	9.1147	TPD52	tumor protein D52
11027	2.3458	0.1851	8.2991	2.5393e-08	3.8277e-07	9.0963	LILRA2	leukocyte immunoglobulin-like receptor, subfamily A (with TM domain), member 2
10198	1.7669	0.54226	8.2984	2.5432e-08	3.8293e-07	9.0947	MPHOSPH9	M-phase phosphoprotein 9
11130	1.6838	0.1942	8.2975	2.5478e-08	3.8318e-07	9.0929	ZWINT	ZW10 interactor
10538	1.6153	0.24946	8.2903	2.5862e-08	3.8807e-07	9.0778	BATF	basic leucine zipper transcription factor, ATF-like
1823	-6.0626	0.18213	-8.2892	2.5922e-08	3.8853e-07	9.0755	DSC1	desmocollin 1
8503	1.3339	0.23621	8.2843	2.6189e-08	3.9121e-07	9.0651	PIK3R3	phosphoinositide-3-kinase, regulatory subunit 3 (gamma)
54360	1.609	0.24975	8.2832	2.6246e-08	3.9161e-07	9.0629	CYTL1	cytokine-like 1
3364	1.1993	0.32451	8.2764	2.6624e-08	3.9678e-07	9.0485	HUS1	HUS1 checkpoint homolog (S. pombe)
51673	-2.3517	0.066511	-8.2754	2.668e-08	3.9678e-07	9.0463	TPPP3	tubulin polymerization-promoting protein family member 3
5817	1.1603	0.16456	8.2737	2.6772e-08	3.9678e-07	9.0429	PVR	poliovirus receptor
83481	-2.3265	0.24471	-8.2665	2.7176e-08	4.0141e-07	9.0277	EPPK1	epiplakin 1
58191	1.4473	0.29809	8.2655	2.7236e-08	4.0185e-07	9.0255	CXCL16	chemokine (C-X-C motif) ligand 16
994	1.7196	0.32052	8.2646	2.7287e-08	4.0215e-07	9.0236	CDC25B	cell division cycle 25 homolog B (S. pombe)
9314	-2.3201	0.38649	-8.2541	2.7891e-08	4.106e-07	9.0015	KLF4	Kruppel-like factor 4 (gut)
10320	1.6235	0.12355	8.2533	2.7938e-08	4.1084e-07	8.9998	IKZF1	IKAROS family zinc finger 1 (Ikaros)
84296	1.508	0.28368	8.2462	2.8356e-08	4.1606e-07	8.9848	GINS4	GINS complex subunit 4 (Sld5 homolog)
23765	1.5818	0.21584	8.2434	2.8518e-08	4.1798e-07	8.979	IL17RA	interleukin 17 receptor A
23635	-1.0707	0.023941	-8.2318	2.922e-08	4.2731e-07	8.9545	SSBP2	single-stranded DNA binding protein 2
80223	-1.2553	0.02882	-8.2232	2.9754e-08	4.3416e-07	8.9362	RAB11FIP1	RAB11 family interacting protein 1 (class I)
54810	-2.0535	0.12044	-8.2218	2.9838e-08	4.3442e-07	8.9333	GIPC2	GIPC PDZ domain containing family, member 2
10019	1.8903	0.11021	8.2204	2.9929e-08	4.3505e-07	8.9303	SH2B3	SH2B adaptor protein 3
2919	4.7129	0.11082	8.2195	2.998e-08	4.3505e-07	8.9285	CXCL1	chemokine (C-X-C motif) ligand 1 (melanoma growth stimulating activity, alpha)
9721	-1.7596	0.32662	-8.2194	2.9988e-08	4.3505e-07	8.9283	GPRIN2	G protein regulated inducer of neurite outgrowth 2
53344	-1.0047	0.036902	-8.219	3.0013e-08	4.3505e-07	8.9274	CHIC1	cysteine-rich hydrophobic domain 1
4940	2.9067	0.71819	8.2147	3.0284e-08	4.382e-07	8.9184	OAS3	2'-5'-oligoadenylate synthetase 3, 100kDa
79919	-1.9731	-0.0041817	-8.2145	3.0296e-08	4.382e-07	8.9179	C2orf54	chromosome 2 open reading frame 54
10535	1.1055	0.22492	8.2091	3.0641e-08	4.4256e-07	8.9065	RNASEH2A	ribonuclease H2, subunit A
51291	1.214	0.18714	8.2088	3.0665e-08	4.4256e-07	8.9057	GMIP	GEM interacting protein
147841	1.4357	0.38347	8.2062	3.0826e-08	4.4441e-07	8.9004	SPC24	SPC24, NDC80 kinetochore complex component, homolog (S. cerevisiae)
1441	2.4726	0.22854	8.2045	3.094e-08	4.4508e-07	8.8967	CSF3R	colony stimulating factor 3 receptor (granulocyte)
581	1.0924	0.23227	8.1974	3.14e-08	4.5023e-07	8.8818	BAX	BCL2-associated X protein
4686	1.2846	0.10476	8.1891	3.1955e-08	4.5768e-07	8.8641	NCBP1	nuclear cap binding protein subunit 1, 80kDa
7444	1.0673	0.24595	8.1812	3.2484e-08	4.6476e-07	8.8475	VRK2	vaccinia related kinase 2
1839	2.3145	0.028964	8.1788	3.2651e-08	4.6614e-07	8.8423	HBEGF	heparin-binding EGF-like growth factor
55911	1.2446	0.2188	8.1745	3.2947e-08	4.6985e-07	8.8332	APOBR	apolipoprotein B receptor
119391	-1.7586	0.075747	-8.1697	3.3278e-08	4.7356e-07	8.8231	GSTO2	glutathione S-transferase omega 2
2125	-1.6104	0.145	-8.1667	3.3488e-08	4.7603e-07	8.8168	EVPL	envoplakin
157313	1.6442	0.29249	8.1601	3.3957e-08	4.8218e-07	8.8027	CDCA2	cell division cycle associated 2
29128	2.7026	0.28416	8.1584	3.4079e-08	4.8339e-07	8.7991	UHRF1	ubiquitin-like with PHD and ring finger domains 1
57674	1.8425	0.37173	8.1535	3.4429e-08	4.8627e-07	8.7888	RNF213	ring finger protein 213
4499	1.7563	0.18222	8.1376	3.56e-08	5.0121e-07	8.755	MT1M	metallothionein 1M
811	1.1005	0.21724	8.1368	3.5661e-08	5.0122e-07	8.7532	CALR	calreticulin
7286	-2.1663	-0.0052015	-8.1366	3.5677e-08	5.0122e-07	8.7528	TUFT1	tuftelin 1
64231	2.5832	0.25178	8.1352	3.5787e-08	5.0223e-07	8.7497	MS4A6A	membrane-spanning 4-domains, subfamily A, member 6A
210	-1.1172	0.048691	-8.1221	3.6783e-08	5.1566e-07	8.7219	ALAD	aminolevulinate dehydratase
4067	2.5878	0.29275	8.1177	3.7125e-08	5.1936e-07	8.7126	LYN	v-yes-1 Yamaguchi sarcoma viral related oncogene homolog
494143	1.6537	0.13818	8.1136	3.7445e-08	5.2328e-07	8.7039	CHAC2	ChaC, cation transport regulator homolog 2 (E. coli)
29028	1.5961	0.28771	8.0985	3.8655e-08	5.3735e-07	8.6718	ATAD2	ATPase family, AAA domain containing 2
6614	2.078	0.10991	8.0949	3.8957e-08	5.4042e-07	8.6639	SIGLEC1	sialic acid binding Ig-like lectin 1, sialoadhesin
196374	-2.672	0.10141	-8.0921	3.9187e-08	5.4303e-07	8.658	KRT78	keratin 78
53832	-2.0668	0.037499	-8.0876	3.9555e-08	5.4756e-07	8.6485	IL20RA	interleukin 20 receptor, alpha
10871	1.089	0.085646	8.0869	3.9614e-08	5.478e-07	8.647	CD300C	CD300c molecule
11076	-2.1003	0.15198	-8.0842	3.9842e-08	5.5037e-07	8.6412	TPPP	tubulin polymerization promoting protein
11098	1.9404	0.21623	8.0804	4.0161e-08	5.542e-07	8.6332	PRSS23	protease, serine, 23
6464	1.0023	0.2157	8.0789	4.0294e-08	5.5499e-07	8.6299	SHC1	SHC (Src homology 2 domain containing) transforming protein 1
3965	1.5706	0.13011	8.0783	4.0341e-08	5.5499e-07	8.6287	LGALS9	lectin, galactoside-binding, soluble, 9
1378	3.0764	0.54795	8.0778	4.0386e-08	5.5499e-07	8.6275	CR1	complement component (3b/4b) receptor 1 (Knops blood group)
54346	-1.2475	0.074381	-8.0769	4.0465e-08	5.5551e-07	8.6256	UNC93A	unc-93 homolog A (C. elegans)
153339	1.3785	0.19143	8.0733	4.0766e-08	5.579e-07	8.6181	TMEM167A	transmembrane protein 167A
150372	1.1254	0.088896	8.063	4.1664e-08	5.6834e-07	8.5961	NFAM1	NFAT activating protein with ITAM motif 1
23179	1.3433	0.041828	8.0626	4.1701e-08	5.6834e-07	8.5952	RGL1	ral guanine nucleotide dissociation stimulator-like 1
124460	2.0583	0.29508	8.0616	4.1789e-08	5.6895e-07	8.593	SNX20	sorting nexin 20
3594	1.7423	0.13937	8.0583	4.2085e-08	5.7191e-07	8.5859	IL12RB1	interleukin 12 receptor, beta 1
3428	1.3528	0.077953	8.0579	4.2115e-08	5.7191e-07	8.5852	IFI16	interferon, gamma-inducible protein 16
3687	2.6606	0.54918	8.0531	4.2546e-08	5.7688e-07	8.5749	ITGAX	integrin, alpha X (complement component 3 receptor 4 subunit)
3087	1.4241	-0.0034994	8.044	4.3372e-08	5.8688e-07	8.5555	HHEX	hematopoietically expressed homeobox
255189	-1.3153	0.21424	-8.0422	4.3541e-08	5.8856e-07	8.5516	PLA2G4F	phospholipase A2, group IVF
55732	1.1003	0.16796	8.0376	4.3968e-08	5.9312e-07	8.5417	C1orf112	chromosome 1 open reading frame 112
3598	4.0103	0.85145	8.035	4.4205e-08	5.9535e-07	8.5363	IL13RA2	interleukin 13 receptor, alpha 2
9683	1.1262	0.17978	8.0193	4.5707e-08	6.1282e-07	8.5025	N4BP1	NEDD4 binding protein 1
5427	1.348	0.14983	8.0178	4.5854e-08	6.1417e-07	8.4993	POLE2	polymerase (DNA directed), epsilon 2 (p59 subunit)
3455	1.7869	0.12171	8.0167	4.5961e-08	6.1498e-07	8.4969	IFNAR2	interferon (alpha, beta and omega) receptor 2
64711	-3.4359	0.39156	-8.0148	4.6143e-08	6.168e-07	8.4929	HS3ST6	heparan sulfate (glucosamine) 3-O-sulfotransferase 6
400745	1.4882	0.38849	8.0115	4.647e-08	6.1991e-07	8.4858	SH2D5	SH2 domain containing 5
1573	-1.9177	0.17561	-8.0065	4.6959e-08	6.2465e-07	8.4752	CYP2J2	cytochrome P450, family 2, subfamily J, polypeptide 2
130576	-3.3327	0.27697	-7.9975	4.7869e-08	6.3601e-07	8.4558	LYPD6B	LY6/PLAUR domain containing 6B
6404	1.8285	0.12785	7.9944	4.8182e-08	6.3953e-07	8.4492	SELPLG	selectin P ligand
5996	2.8985	0.36483	7.9934	4.8287e-08	6.4016e-07	8.447	RGS1	regulator of G-protein signaling 1
114795	-1.2465	0.24986	-7.9917	4.8456e-08	6.4123e-07	8.4435	TMEM132B	transmembrane protein 132B
285761	1.689	0.36315	7.9894	4.8694e-08	6.4373e-07	8.4386	DCBLD1	discoidin, CUB and LCCL domain containing 1
313	1.9411	0.22559	7.9862	4.9026e-08	6.4747e-07	8.4317	AOAH	acyloxyacyl hydrolase (neutrophil)
80765	-1.7856	0.14806	-7.9787	4.9815e-08	6.5634e-07	8.4156	STARD5	StAR-related lipid transfer (START) domain containing 5
4939	3.7184	0.89884	7.9787	4.982e-08	6.5634e-07	8.4154	OAS2	2'-5'-oligoadenylate synthetase 2, 69/71kDa
55646	1.4331	0.1822	7.9784	4.9846e-08	6.5634e-07	8.4149	LYAR	Ly1 antibody reactive homolog (mouse)
9439	-1.3966	0.18599	-7.977	4.9999e-08	6.5714e-07	8.4118	MED23	mediator complex subunit 23
102	1.4708	0.15713	7.9634	5.1461e-08	6.7451e-07	8.3827	ADAM10	ADAM metallopeptidase domain 10
54892	1.1046	0.28592	7.9632	5.1481e-08	6.7451e-07	8.3823	NCAPG2	non-SMC condensin II complex, subunit G2
3669	3.0052	0.50416	7.9607	5.1758e-08	6.7747e-07	8.3769	ISG20	interferon stimulated exonuclease gene 20kDa
79413	2.0668	0.23302	7.96	5.1836e-08	6.7782e-07	8.3754	ZBED2	zinc finger, BED-type containing 2
27131	1.5658	0.073461	7.9565	5.2223e-08	6.822e-07	8.3679	SNX5	sorting nexin 5
149428	-2.3359	0.34131	-7.9542	5.2479e-08	6.8487e-07	8.3629	BNIPL	BCL2/adenovirus E1B 19kD interacting protein like
1462	1.9368	0.13276	7.9469	5.3297e-08	6.9485e-07	8.3473	VCAN	versican
10124	-1.1565	0.023289	-7.941	5.3972e-08	7.0094e-07	8.3346	ARL4A	ADP-ribosylation factor-like 4A
10418	1.8471	0.27841	7.9391	5.4192e-08	7.0305e-07	8.3305	SPON1	spondin 1, extracellular matrix protein
101	2.2451	0.27	7.9374	5.4391e-08	7.0495e-07	8.3268	ADAM8	ADAM metallopeptidase domain 8
284021	1.472	0.21932	7.9358	5.4578e-08	7.0599e-07	8.3233	MILR1	mast cell immunoglobulin-like receptor 1
5199	1.708	0.28931	7.9294	5.5321e-08	7.1491e-07	8.3096	CFP	complement factor properdin
6696	6.827	0.67234	7.9244	5.5916e-08	7.2048e-07	8.2988	SPP1	secreted phosphoprotein 1
2014	1.296	0.21465	7.9234	5.6042e-08	7.214e-07	8.2966	EMP3	epithelial membrane protein 3
6745	1.3827	0.2184	7.9223	5.6174e-08	7.2239e-07	8.2942	SSR1	signal sequence receptor, alpha
3683	1.9845	0.19822	7.9108	5.757e-08	7.3891e-07	8.2694	ITGAL	integrin, alpha L (antigen CD11A (p180), lymphocyte function-associated antigen 1; alpha polypeptide)
55010	1.3369	0.2528	7.9074	5.7987e-08	7.4354e-07	8.2621	PARPBP	PARP1 binding protein
51311	1.0377	0.15008	7.9036	5.8453e-08	7.4878e-07	8.254	TLR8	toll-like receptor 8
2885	1.8289	0.12211	7.9029	5.8545e-08	7.4924e-07	8.2524	GRB2	growth factor receptor-bound protein 2
9019	1.9193	0.44104	7.8968	5.9309e-08	7.5828e-07	8.2393	MPZL1	myelin protein zero-like 1
2593	-1.0063	0.089069	-7.8947	5.9579e-08	7.61e-07	8.2347	GAMT	guanidinoacetate N-methyltransferase
4850	-1.0694	0.17488	-7.8878	6.0465e-08	7.7082e-07	8.2198	CNOT4	CCR4-NOT transcription complex, subunit 4
84516	1.5503	0.18151	7.8789	6.1629e-08	7.8463e-07	8.2005	DCTN5	dynactin 5 (p25)
219972	1.8746	0.088074	7.8781	6.1734e-08	7.8473e-07	8.1988	MPEG1	macrophage expressed 1
25923	1.454	0.066989	7.8771	6.1863e-08	7.8562e-07	8.1967	ATL3	atlastin GTPase 3
4689	1.9784	0.18894	7.8725	6.2472e-08	7.9259e-07	8.1868	NCF4	neutrophil cytosolic factor 4, 40kDa
399	1.6818	0.11605	7.8712	6.2642e-08	7.9399e-07	8.1841	RHOH	ras homolog family member H
11096	1.4442	0.03748	7.8662	6.3322e-08	8.0088e-07	8.1732	ADAMTS5	ADAM metallopeptidase with thrombospondin type 1 motif, 5
1794	1.9845	0.11767	7.8652	6.3455e-08	8.0121e-07	8.1711	DOCK2	dedicator of cytokinesis 2
1439	2.2787	0.0286	7.8642	6.3597e-08	8.0225e-07	8.1688	CSF2RB	colony stimulating factor 2 receptor, beta, low-affinity (granulocyte-macrophage)
10870	1.5695	0.19654	7.8558	6.4744e-08	8.1594e-07	8.1507	HCST	hematopoietic cell signal transducer
54431	1.0168	-0.0075595	7.8507	6.5457e-08	8.2413e-07	8.1397	DNAJC10	DnaJ (Hsp40) homolog, subfamily C, member 10
1522	2.0338	0.12001	7.8498	6.5588e-08	8.2499e-07	8.1377	CTSZ	cathepsin Z
7136	-1.5288	0.41775	-7.8447	6.6298e-08	8.3235e-07	8.1268	TNNI2	troponin I type 2 (skeletal, fast)
54	1.9883	0.27705	7.8439	6.6423e-08	8.3313e-07	8.1249	ACP5	acid phosphatase 5, tartrate resistant
2242	1.0636	-0.03686	7.835	6.7697e-08	8.4589e-07	8.1057	FES	feline sarcoma oncogene
5337	-2.1488	0.36054	-7.8337	6.7887e-08	8.4747e-07	8.1028	PLD1	phospholipase D1, phosphatidylcholine-specific
89777	-1.8938	0.34904	-7.8227	6.9507e-08	8.6606e-07	8.079	SERPINB12	serpin peptidase inhibitor, clade B (ovalbumin), member 12
24137	2.0301	0.3056	7.8158	7.0547e-08	8.7653e-07	8.064	KIF4A	kinesin family member 4A
7533	1.021	0.068213	7.8094	7.1524e-08	8.87e-07	8.0501	YWHAH	tyrosine 3-monooxygenase/tryptophan 5-monooxygenase activation protein, eta polypeptide
7298	2.4139	0.54453	7.8047	7.2242e-08	8.9423e-07	8.04	TYMS	thymidylate synthetase
84807	1.0683	0.11226	7.8002	7.2945e-08	9.0125e-07	8.0302	NFKBID	nuclear factor of kappa light polypeptide gene enhancer in B-cells inhibitor, delta
51276	-1.1882	-0.017664	-7.7963	7.3555e-08	9.0781e-07	8.0218	ZNF571	zinc finger protein 571
25939	2.1244	0.19475	7.7821	7.5846e-08	9.3186e-07	7.9909	SAMHD1	SAM domain and HD domain 1
983	2.128	0.40173	7.7792	7.6313e-08	9.3673e-07	7.9847	CDK1	cyclin-dependent kinase 1
9540	1.4286	0.20998	7.7502	8.1235e-08	9.9162e-07	7.9215	TP53I3	tumor protein p53 inducible protein 3
6674	-1.5055	0.01543	-7.746	8.1976e-08	9.9882e-07	7.9123	SPAG1	sperm associated antigen 1
3769	-1.4107	0.27152	-7.7446	8.2217e-08	1.0008e-06	7.9094	KCNJ13	potassium inwardly-rectifying channel, subfamily J, member 13
10184	1.8676	0.092717	7.7302	8.4806e-08	1.0295e-06	7.878	LHFPL2	lipoma HMGIC fusion partner-like 2
9212	1.89	0.1957	7.7238	8.599e-08	1.042e-06	7.864	AURKB	aurora kinase B
4174	1.0987	0.25348	7.7146	8.7718e-08	1.0605e-06	7.8439	MCM5	minichromosome maintenance complex component 5
10627	1.3823	0.21867	7.7144	8.776e-08	1.0605e-06	7.8435	MYL12A	myosin, light chain 12A, regulatory, non-sarcomeric
9547	-2.4866	0.054732	-7.7069	8.9191e-08	1.0737e-06	7.8271	CXCL14	chemokine (C-X-C motif) ligand 14
987	-1.0126	-0.051228	-7.7068	8.9204e-08	1.0737e-06	7.827	LRBA	LPS-responsive vesicle trafficking, beach and anchor containing
51571	1.4182	0.34515	7.7065	8.9256e-08	1.0737e-06	7.8264	FAM49B	family with sequence similarity 49, member B
6443	1.1178	0.14734	7.698	9.092e-08	1.0907e-06	7.8077	SGCB	sarcoglycan, beta (43kDa dystrophin-associated glycoprotein)
4133	-1.8558	0.051507	-7.6963	9.1251e-08	1.0927e-06	7.804	MAP2	microtubule-associated protein 2
10051	1.5742	0.28867	7.6958	9.1347e-08	1.0927e-06	7.803	SMC4	structural maintenance of chromosomes 4
152007	1.8793	0.39798	7.6958	9.1359e-08	1.0927e-06	7.8029	GLIPR2	GLI pathogenesis-related 2
3553	4.1169	0.98012	7.6955	9.1415e-08	1.0927e-06	7.8022	IL1B	interleukin 1, beta
2828	1.5758	0.2378	7.6937	9.1768e-08	1.0959e-06	7.7983	GPR4	G protein-coupled receptor 4
134957	-1.3357	0.087749	-7.6886	9.2793e-08	1.1072e-06	7.7871	STXBP5	syntaxin binding protein 5 (tomosyn)
284013	1.9197	0.37827	7.6846	9.3585e-08	1.1156e-06	7.7785	VMO1	vitelline membrane outer layer 1 homolog (chicken)
2752	3.2138	1.2057	7.6829	9.3944e-08	1.1189e-06	7.7747	GLUL	glutamate-ammonia ligase
26973	1.2776	0.25215	7.6781	9.4918e-08	1.1284e-06	7.7643	CHORDC1	cysteine and histidine-rich domain (CHORD) containing 1
3816	-1.6804	0.07571	-7.668	9.7009e-08	1.1481e-06	7.7422	KLK1	kallikrein 1
100287896	-1.2276	-0.027792	-7.6619	9.8303e-08	1.1603e-06	7.7289	LOC100287896	uncharacterized LOC100287896
149478	1.4049	0.17948	7.66	9.8714e-08	1.1641e-06	7.7246	BTBD19	BTB (POZ) domain containing 19
84333	1.1638	0.19141	7.6582	9.9109e-08	1.1667e-06	7.7206	PCGF5	polycomb group ring finger 5
9787	2.8786	0.56336	7.6493	1.0103e-07	1.1883e-06	7.7012	DLGAP5	discs, large (Drosophila) homolog-associated protein 5
51659	1.5891	0.14462	7.6482	1.0127e-07	1.19e-06	7.6989	GINS2	GINS complex subunit 2 (Psf2 homolog)
701	2.0156	0.30962	7.6393	1.0326e-07	1.2112e-06	7.6792	BUB1B	budding uninhibited by benzimidazoles 1 homolog beta (yeast)
554202	1.2629	0.35611	7.6384	1.0344e-07	1.2123e-06	7.6774	MIR31HG	MIR31 host gene (non-protein coding)
84524	-1.2603	-0.0098725	-7.6369	1.0378e-07	1.2153e-06	7.674	ZC3H8	zinc finger CCCH-type containing 8
54210	3.8834	0.93421	7.6361	1.0396e-07	1.2163e-06	7.6723	TREM1	triggering receptor expressed on myeloid cells 1
54809	2.8352	0.72238	7.6357	1.0406e-07	1.2163e-06	7.6714	SAMD9	sterile alpha motif domain containing 9
89846	1.0767	0.079459	7.6346	1.0432e-07	1.2182e-06	7.6689	FGD3	FYVE, RhoGEF and PH domain containing 3
1063	1.321	0.15988	7.6323	1.0483e-07	1.2222e-06	7.6639	CENPF	centromere protein F, 350/400kDa (mitosin)
22974	2.1259	0.41201	7.6322	1.0484e-07	1.2222e-06	7.6638	TPX2	TPX2, microtubule-associated, homolog (Xenopus laevis)
6039	2.0182	0.13759	7.627	1.0605e-07	1.2341e-06	7.6523	RNASE6	ribonuclease, RNase A family, k6
9103	2.0072	0.1324	7.6212	1.0738e-07	1.2475e-06	7.6396	FCGR2C	Fc fragment of IgG, low affinity IIc, receptor for (CD32) (gene/pseudogene)
6999	5.6796	2.2514	7.6197	1.0774e-07	1.2499e-06	7.6362	TDO2	tryptophan 2,3-dioxygenase
57823	2.5148	0.49066	7.618	1.0814e-07	1.253e-06	7.6325	SLAMF7	SLAM family member 7
5305	1.0247	0.11023	7.6003	1.1238e-07	1.3009e-06	7.5936	PIP4K2A	phosphatidylinositol-5-phosphate 4-kinase, type II, alpha
26157	1.6879	0.18117	7.596	1.1343e-07	1.3108e-06	7.5842	GIMAP2	GTPase, IMAP family member 2
147686	-1.0423	0.067774	-7.5954	1.1358e-07	1.3114e-06	7.5829	ZNF418	zinc finger protein 418
8996	-1.4422	0.085152	-7.5938	1.1398e-07	1.3149e-06	7.5794	NOL3	nucleolar protein 3 (apoptosis repressor with CARD domain)
23242	-1.8639	0.0063432	-7.5932	1.1413e-07	1.3154e-06	7.5781	COBL	cordon-bleu homolog (mouse)
89765	-1.583	-0.0093821	-7.5914	1.1456e-07	1.3187e-06	7.5742	RSPH1	radial spoke head 1 homolog (Chlamydomonas)
388969	-1.09	-0.047787	-7.5904	1.1483e-07	1.32e-06	7.5719	C2orf68	chromosome 2 open reading frame 68
6355	4.7054	0.3447	7.5877	1.155e-07	1.3263e-06	7.566	CCL8	chemokine (C-C motif) ligand 8
84898	-1.2684	0.068433	-7.5874	1.1557e-07	1.3263e-06	7.5654	PLXDC2	plexin domain containing 2
7057	2.2901	0.44221	7.5833	1.166e-07	1.3358e-06	7.5564	THBS1	thrombospondin 1
9909	1.0158	0.0012015	7.5768	1.1829e-07	1.3527e-06	7.5419	DENND4B	DENN/MADD domain containing 4B
2055	-1.5849	0.069119	-7.5706	1.1989e-07	1.3687e-06	7.5283	CLN8	ceroid-lipofuscinosis, neuronal 8 (epilepsy, progressive with mental retardation)
4837	1.4029	0.24436	7.5656	1.2119e-07	1.3799e-06	7.5174	NNMT	nicotinamide N-methyltransferase
5778	1.1454	0.10962	7.5629	1.219e-07	1.3869e-06	7.5115	PTPN7	protein tyrosine phosphatase, non-receptor type 7
1062	2.1359	0.46648	7.5601	1.2266e-07	1.3921e-06	7.5053	CENPE	centromere protein E, 312kDa
10492	1.3729	0.1753	7.56	1.2268e-07	1.3921e-06	7.5051	SYNCRIP	synaptotagmin binding, cytoplasmic RNA interacting protein
2582	1.0067	0.16176	7.5587	1.2304e-07	1.395e-06	7.5021	GALE	UDP-galactose-4-epimerase
23037	-1.3607	0.33764	-7.5539	1.2434e-07	1.4074e-06	7.4915	PDZD2	PDZ domain containing 2
79084	1.2114	0.26109	7.549	1.2567e-07	1.4212e-06	7.4807	WDR77	WD repeat domain 77
91687	1.0378	0.094647	7.5381	1.2868e-07	1.4477e-06	7.4568	CENPL	centromere protein L
55142	1.2123	0.26967	7.5378	1.2878e-07	1.4477e-06	7.456	HAUS2	HAUS augmin-like complex, subunit 2
1750	-1.4145	0.22457	-7.532	1.3041e-07	1.4636e-06	7.4434	DLX6	distal-less homeobox 6
286336	1.2252	0.050734	7.5216	1.3343e-07	1.4936e-06	7.4203	FAM78A	family with sequence similarity 78, member A
55365	1.4814	-0.038081	7.5141	1.3561e-07	1.5154e-06	7.4039	TMEM176A	transmembrane protein 176A
8638	3.5357	0.8325	7.5122	1.3619e-07	1.5193e-06	7.3996	OASL	2'-5'-oligoadenylate synthetase-like
84617	1.34	0.24747	7.5018	1.3932e-07	1.5516e-06	7.3766	TUBB6	tubulin, beta 6 class V
8914	1.3159	0.10158	7.4998	1.3993e-07	1.5571e-06	7.3722	TIMELESS	timeless homolog (Drosophila)
9645	1.3009	0.11309	7.4878	1.4367e-07	1.5907e-06	7.3455	MICAL2	microtubule associated monoxygenase, calponin and LIM domain containing 2
9517	1.2244	0.33335	7.4852	1.4447e-07	1.5983e-06	7.3399	SPTLC2	serine palmitoyltransferase, long chain base subunit 2
84541	1.7155	0.33012	7.4777	1.4687e-07	1.6194e-06	7.3233	KBTBD8	kelch repeat and BTB (POZ) domain containing 8
83857	1.5965	0.057689	7.4675	1.502e-07	1.6506e-06	7.3006	TMTC1	transmembrane and tetratricopeptide repeat containing 1
26031	1.2435	0.013865	7.4645	1.5117e-07	1.6599e-06	7.2941	OSBPL3	oxysterol binding protein-like 3
5738	1.0463	0.23592	7.4587	1.531e-07	1.6783e-06	7.2813	PTGFRN	prostaglandin F2 receptor negative regulator
7504	-1.9973	0.17484	-7.4566	1.5383e-07	1.6835e-06	7.2765	XK	X-linked Kx blood group (McLeod syndrome)
64105	1.9216	0.095365	7.4543	1.5461e-07	1.6906e-06	7.2714	CENPK	centromere protein K
51056	1.4266	0.18441	7.4523	1.5527e-07	1.6964e-06	7.2671	LAP3	leucine aminopeptidase 3
55432	-1.6412	0.29818	-7.4508	1.558e-07	1.7008e-06	7.2637	YOD1	YOD1 OTU deubiquinating enzyme 1 homolog (S. cerevisiae)
56990	1.4663	0.21188	7.4401	1.595e-07	1.7369e-06	7.24	CDC42SE2	CDC42 small effector 2
5362	-1.126	0.26696	-7.4386	1.6002e-07	1.7412e-06	7.2366	PLXNA2	plexin A2
56977	-1.067	0.007327	-7.4374	1.6045e-07	1.7436e-06	7.234	STOX2	storkhead box 2
11026	2.1073	0.46729	7.4359	1.6098e-07	1.7472e-06	7.2307	LILRA3	leukocyte immunoglobulin-like receptor, subfamily A (without TM domain), member 3
91543	4.6976	1.0575	7.4348	1.6137e-07	1.7501e-06	7.2282	RSAD2	radical S-adenosyl methionine domain containing 2
912	2.658	0.30764	7.4318	1.6245e-07	1.7588e-06	7.2215	CD1D	CD1d molecule
4953	1.5523	0.16994	7.4155	1.6835e-07	1.8168e-06	7.1854	ODC1	ornithine decarboxylase 1
203228	1.4272	0.24907	7.4134	1.6914e-07	1.8238e-06	7.1807	C9orf72	chromosome 9 open reading frame 72
301	1.4332	0.27864	7.4061	1.7187e-07	1.8483e-06	7.1645	ANXA1	annexin A1
1871	1.3939	0.079497	7.4052	1.7221e-07	1.8494e-06	7.1625	E2F3	E2F transcription factor 3
338339	1.492	0.25895	7.4047	1.724e-07	1.8499e-06	7.1614	CLEC4D	C-type lectin domain family 4, member D
4004	-1.1585	-0.01676	-7.4038	1.7276e-07	1.8523e-06	7.1593	LMO1	LIM domain only 1 (rhombotin 1)
114769	2.0746	0.31494	7.4004	1.7406e-07	1.8632e-06	7.1517	CARD16	caspase recruitment domain family, member 16
55500	1.0353	0.081471	7.3984	1.7482e-07	1.8698e-06	7.1473	ETNK1	ethanolamine kinase 1
9837	1.3573	0.08226	7.3921	1.7726e-07	1.8928e-06	7.1333	GINS1	GINS complex subunit 1 (Psf1 homolog)
5888	1.9186	0.48131	7.3918	1.7739e-07	1.8928e-06	7.1326	RAD51	RAD51 homolog (S. cerevisiae)
158228	-1.2747	0.28754	-7.3879	1.7891e-07	1.9027e-06	7.124	FAM201A	family with sequence similarity 201, member A
4744	1.5353	0.10645	7.3844	1.8028e-07	1.9113e-06	7.1162	NEFH	neurofilament, heavy polypeptide
8774	1.2401	0.080371	7.3788	1.8254e-07	1.929e-06	7.1037	NAPG	N-ethylmaleimide-sensitive factor attachment protein, gamma
3684	1.771	0.20543	7.3751	1.8403e-07	1.9386e-06	7.0955	ITGAM	integrin, alpha M (complement component 3 receptor 3 subunit)
81570	1.1254	0.29195	7.372	1.8529e-07	1.9487e-06	7.0886	CLPB	ClpB caseinolytic peptidase B homolog (E. coli)
26585	3.6497	0.37417	7.3652	1.8808e-07	1.9734e-06	7.0735	GREM1	gremlin 1
9535	1.8458	0.21732	7.363	1.89e-07	1.9799e-06	7.0686	GMFG	glia maturation factor, gamma
84734	1.1714	0.098559	7.3559	1.9201e-07	2.0082e-06	7.0526	FAM167B	family with sequence similarity 167, member B
3487	1.5682	-0.058343	7.3476	1.9554e-07	2.0435e-06	7.0342	IGFBP4	insulin-like growth factor binding protein 4
3430	2.153	0.44981	7.3416	1.9814e-07	2.0653e-06	7.0209	IFI35	interferon-induced protein 35
8778	1.7249	0.25708	7.3379	1.9978e-07	2.0747e-06	7.0126	SIGLEC5	sialic acid binding Ig-like lectin 5
55704	1.2122	0.21566	7.3344	2.0133e-07	2.0892e-06	7.0047	CCDC88A	coiled-coil domain containing 88A
100288413	1.3087	0.078307	7.3255	2.0535e-07	2.1259e-06	6.9848	ERVMER34-1	endogenous retrovirus group MER34, member 1
23780	1.2401	0.13007	7.3117	2.1168e-07	2.1897e-06	6.9541	APOL2	apolipoprotein L, 2
51050	3.8502	0.27693	7.3095	2.1274e-07	2.1972e-06	6.9491	PI15	peptidase inhibitor 15
79139	1.3334	0.31475	7.3095	2.1274e-07	2.1972e-06	6.949	DERL1	Der1-like domain family, member 1
283860	1.5633	0.34897	7.3043	2.1521e-07	2.2176e-06	6.9374	LINC00304	long intergenic non-protein coding RNA 304
260434	-2.443	-0.029873	-7.3037	2.155e-07	2.2187e-06	6.9361	PYDC1	PYD (pyrin domain) containing 1
27242	1.4288	0.30067	7.3029	2.1587e-07	2.2191e-06	6.9343	TNFRSF21	tumor necrosis factor receptor superfamily, member 21
7351	1.9188	0.16533	7.2997	2.1739e-07	2.2313e-06	6.9272	UCP2	uncoupling protein 2 (mitochondrial, proton carrier)
84985	1.661	0.13984	7.2904	2.219e-07	2.2706e-06	6.9065	FAM83A	family with sequence similarity 83, member A
171586	1.371	0.2202	7.2883	2.2294e-07	2.274e-06	6.9017	ABHD3	abhydrolase domain containing 3
51338	2.9859	0.36819	7.2881	2.2303e-07	2.274e-06	6.9013	MS4A4A	membrane-spanning 4-domains, subfamily A, member 4A
6775	1.5686	0.092853	7.288	2.231e-07	2.274e-06	6.901	STAT4	signal transducer and activator of transcription 4
84901	1.0531	0.066037	7.279	2.276e-07	2.3181e-06	6.8809	NFATC2IP	nuclear factor of activated T-cells, cytoplasmic, calcineurin-dependent 2 interacting protein
56061	1.7571	0.22715	7.2768	2.2872e-07	2.3259e-06	6.8759	UBFD1	ubiquitin family domain containing 1
55605	-1.1534	0.1734	-7.2724	2.3094e-07	2.3437e-06	6.8662	KIF21A	kinesin family member 21A
3099	1.0498	0.10757	7.2723	2.3104e-07	2.3437e-06	6.8657	HK2	hexokinase 2
11151	1.9087	0.12027	7.272	2.3118e-07	2.3437e-06	6.8651	CORO1A	coronin, actin binding protein, 1A
55331	1.6429	0.1507	7.2711	2.3162e-07	2.3464e-06	6.8632	ACER3	alkaline ceramidase 3
79668	1.1428	0.1609	7.2705	2.3193e-07	2.3477e-06	6.8618	PARP8	poly (ADP-ribose) polymerase family, member 8
27284	1.2059	0.09981	7.2698	2.3231e-07	2.3498e-06	6.8602	SULT1B1	sulfotransferase family, cytosolic, 1B, member 1
3586	1.8303	0.42753	7.265	2.3478e-07	2.3719e-06	6.8495	IL10	interleukin 10
29893	1.0098	0.15992	7.2649	2.3485e-07	2.3719e-06	6.8492	PSMC3IP	PSMC3 interacting protein
898	1.1438	0.15273	7.263	2.3584e-07	2.3768e-06	6.845	CCNE1	cyclin E1
6195	1.1178	0.062929	7.2608	2.3699e-07	2.3862e-06	6.84	RPS6KA1	ribosomal protein S6 kinase, 90kDa, polypeptide 1
79635	-1.1082	0.13155	-7.256	2.3952e-07	2.4098e-06	6.8293	CCDC121	coiled-coil domain containing 121
79674	-1.4145	0.12069	-7.2522	2.4156e-07	2.4266e-06	6.8208	VEPH1	ventricular zone expressed PH domain homolog 1 (zebrafish)
7138	-2.0451	0.21566	-7.2503	2.4259e-07	2.4351e-06	6.8165	TNNT1	troponin T type 1 (skeletal, slow)
151636	1.737	0.20168	7.249	2.4326e-07	2.44e-06	6.8137	DTX3L	deltex 3-like (Drosophila)
54209	1.7569	0.42672	7.2485	2.4353e-07	2.4408e-06	6.8126	TREM2	triggering receptor expressed on myeloid cells 2
64423	1.1477	0.218	7.247	2.4434e-07	2.4471e-06	6.8092	INF2	inverted formin, FH2 and WH2 domain containing
7040	1.3557	0.22234	7.2414	2.4744e-07	2.4725e-06	6.7965	TGFB1	transforming growth factor, beta 1
91875	-1.1972	0.023008	-7.2403	2.4804e-07	2.4729e-06	6.794	TTC5	tetratricopeptide repeat domain 5
2123	2.0966	0.12651	7.2372	2.4973e-07	2.4861e-06	6.7872	EVI2A	ecotropic viral integration site 2A
23333	1.5015	0.24035	7.232	2.5265e-07	2.5114e-06	6.7754	DPY19L1	dpy-19-like 1 (C. elegans)
4998	1.136	0.24108	7.2298	2.5388e-07	2.5216e-06	6.7705	ORC1	origin recognition complex, subunit 1
7053	-2.6675	0.59508	-7.2286	2.5455e-07	2.5264e-06	6.7679	TGM3	transglutaminase 3 (E polypeptide, protein-glutamine-gamma-glutamyltransferase)
50856	2.1829	0.24893	7.2269	2.5552e-07	2.5311e-06	6.764	CLEC4A	C-type lectin domain family 4, member A
91351	2.5228	0.25327	7.2268	2.556e-07	2.5311e-06	6.7637	DDX60L	DEAD (Asp-Glu-Ala-Asp) box polypeptide 60-like
54894	-1.4354	0.027034	-7.2242	2.5708e-07	2.5431e-06	6.7579	RNF43	ring finger protein 43
146909	1.7721	0.21118	7.2224	2.581e-07	2.5483e-06	6.7539	KIF18B	kinesin family member 18B
2215	2.9775	0.19311	7.2129	2.6364e-07	2.5952e-06	6.7324	FCGR3B	Fc fragment of IgG, low affinity IIIb, receptor (CD16b)
3491	2.1403	0.2436	7.2101	2.6529e-07	2.6076e-06	6.7261	CYR61	cysteine-rich, angiogenic inducer, 61
23213	1.9329	0.24849	7.2064	2.6746e-07	2.6269e-06	6.7179	SULF1	sulfatase 1
118788	1.0089	0.20247	7.2058	2.6782e-07	2.6285e-06	6.7165	PIK3AP1	phosphoinositide-3-kinase adaptor protein 1
9308	1.8569	0.38652	7.2015	2.7041e-07	2.646e-06	6.7068	CD83	CD83 molecule
5371	1.4063	0.16716	7.1989	2.7198e-07	2.6575e-06	6.701	PML	promyelocytic leukemia
8722	-1.4527	-0.05524	-7.1962	2.7358e-07	2.6692e-06	6.695	CTSF	cathepsin F
87178	1.935	0.37717	7.186	2.7989e-07	2.7247e-06	6.672	PNPT1	polyribonucleotide nucleotidyltransferase 1
64109	1.1061	0.046892	7.1821	2.8237e-07	2.7448e-06	6.6631	CRLF2	cytokine receptor-like factor 2
2717	1.349	0.30206	7.1798	2.8377e-07	2.7564e-06	6.6581	GLA	galactosidase, alpha
10197	1.4075	0.20673	7.1683	2.912e-07	2.8223e-06	6.632	PSME3	proteasome (prosome, macropain) activator subunit 3 (PA28 gamma; Ki)
2713	1.9407	0.16404	7.1643	2.938e-07	2.8434e-06	6.6231	GK3P	glycerol kinase 3 pseudogene
1601	2.1244	0.54759	7.1579	2.9801e-07	2.882e-06	6.6087	DAB2	disabled homolog 2, mitogen-responsive phosphoprotein (Drosophila)
84102	1.1574	0.22616	7.1569	2.9869e-07	2.8865e-06	6.6064	SLC41A2	solute carrier family 41, member 2
55536	-1.0932	0.037785	-7.1562	2.9914e-07	2.8887e-06	6.6049	CDCA7L	cell division cycle associated 7-like
64420	1.4161	0.078835	7.1264	3.1977e-07	3.0744e-06	6.5375	SUSD1	sushi domain containing 1
84000	-1.8789	0.068565	-7.1237	3.2171e-07	3.0909e-06	6.5314	TMPRSS13	transmembrane protease, serine 13
79993	-1.8206	0.23406	-7.1224	3.2265e-07	3.0976e-06	6.5285	ELOVL7	ELOVL fatty acid elongase 7
51192	1.1018	0.044918	7.1208	3.2377e-07	3.1039e-06	6.525	CKLF	chemokine-like factor
951	1.4506	0.040444	7.1161	3.272e-07	3.1299e-06	6.5144	CD37	CD37 molecule
8760	1.0642	0.14455	7.1105	3.3136e-07	3.1652e-06	6.5016	CDS2	CDP-diacylglycerol synthase (phosphatidate cytidylyltransferase) 2
201725	1.4658	0.095084	7.1064	3.3438e-07	3.1871e-06	6.4924	C4orf46	chromosome 4 open reading frame 46
80150	1.2814	-0.024498	7.1043	3.3596e-07	3.1975e-06	6.4877	ASRGL1	asparaginase like 1
4314	6.3018	0.069218	7.1011	3.3842e-07	3.2153e-06	6.4803	MMP3	matrix metallopeptidase 3 (stromelysin 1, progelatinase)
220108	1.3982	0.20048	7.101	3.3845e-07	3.2153e-06	6.4802	FAM124A	family with sequence similarity 124A
9955	2.0251	0.15281	7.1009	3.3856e-07	3.2153e-06	6.4799	HS3ST3A1	heparan sulfate (glucosamine) 3-O-sulfotransferase 3A1
3034	-3.4228	0.30672	-7.0984	3.4046e-07	3.2311e-06	6.4742	HAL	histidine ammonia-lyase
3690	1.9347	0.1905	7.0959	3.4239e-07	3.2451e-06	6.4685	ITGB3	integrin, beta 3 (platelet glycoprotein IIIa, antigen CD61)
672	1.0287	0.14	7.0917	3.4561e-07	3.2656e-06	6.4591	BRCA1	breast cancer 1, early onset
93517	-1.3803	-0.0076147	-7.0914	3.4583e-07	3.2656e-06	6.4585	SDR42E1	short chain dehydrogenase/reductase family 42E, member 1
57168	-1.0618	0.073683	-7.0897	3.4715e-07	3.2758e-06	6.4546	ASPHD2	aspartate beta-hydroxylase domain containing 2
10263	1.0505	0.18866	7.0861	3.4994e-07	3.295e-06	6.4465	CDK2AP2	cyclin-dependent kinase 2 associated protein 2
1374	1.3984	0.19032	7.075	3.5882e-07	3.3763e-06	6.4212	CPT1A	carnitine palmitoyltransferase 1A (liver)
57530	-2.0486	0.021603	-7.0695	3.633e-07	3.4111e-06	6.4087	CGN	cingulin
4783	1.2865	0.040833	7.0603	3.7085e-07	3.4746e-06	6.3879	NFIL3	nuclear factor, interleukin 3 regulated
9334	1.1459	0.029698	7.0589	3.7204e-07	3.4831e-06	6.3847	B4GALT5	UDP-Gal:betaGlcNAc beta 1,4- galactosyltransferase, polypeptide 5
10592	1.3283	0.16059	7.0586	3.7229e-07	3.4831e-06	6.384	SMC2	structural maintenance of chromosomes 2
23171	-1.1125	-0.032054	-7.0514	3.783e-07	3.5331e-06	6.3678	GPD1L	glycerol-3-phosphate dehydrogenase 1-like
57552	1.9917	0.090074	7.0466	3.8245e-07	3.5656e-06	6.3568	NCEH1	neutral cholesterol ester hydrolase 1
79958	1.2321	0.03289	7.0404	3.8784e-07	3.6133e-06	6.3427	DENND1C	DENN/MADD domain containing 1C
10659	1.3428	0.19696	7.0361	3.9155e-07	3.6453e-06	6.3331	CELF2	CUGBP, Elav-like family member 2
10308	1.4839	0.15678	7.035	3.9258e-07	3.6523e-06	6.3304	ZNF267	zinc finger protein 267
84689	1.7175	0.13824	7.0288	3.9804e-07	3.7005e-06	6.3165	MS4A14	membrane-spanning 4-domains, subfamily A, member 14
54520	1.2802	0.17283	7.024	4.0242e-07	3.7333e-06	6.3054	CCDC93	coiled-coil domain containing 93
9595	2.2631	0.22127	7.0208	4.0532e-07	3.755e-06	6.2982	CYTIP	cytohesin 1 interacting protein
10652	1.6779	0.096709	7.0148	4.1084e-07	3.7928e-06	6.2845	YKT6	YKT6 v-SNARE homolog (S. cerevisiae)
4064	1.3477	0.27585	7.0067	4.1834e-07	3.859e-06	6.2663	CD180	CD180 molecule
10785	1.3268	0.1627	7.0065	4.1859e-07	3.859e-06	6.2657	WDR4	WD repeat domain 4
821	1.1047	0.12816	7.0061	4.1899e-07	3.86e-06	6.2647	CANX	calnexin
153769	-1.7717	0.39261	-7.0011	4.2372e-07	3.9008e-06	6.2534	SH3RF2	SH3 domain containing ring finger 2
51384	-3.4512	0.24765	-6.9996	4.2513e-07	3.9111e-06	6.25	WNT16	wingless-type MMTV integration site family, member 16
3248	-1.5359	0.03197	-6.9992	4.2554e-07	3.9122e-06	6.249	HPGD	hydroxyprostaglandin dehydrogenase 15-(NAD)
643338	-1.5876	0.18369	-6.9909	4.3353e-07	3.9745e-06	6.2303	C15orf62	chromosome 15 open reading frame 62
7409	1.6377	0.14252	6.9873	4.3712e-07	3.9934e-06	6.222	VAV1	vav 1 guanine nucleotide exchange factor
27341	1.1687	0.16244	6.987	4.3743e-07	3.9934e-06	6.2212	RRP7A	ribosomal RNA processing 7 homolog A (S. cerevisiae)
55723	1.0418	0.12427	6.9819	4.4246e-07	4.034e-06	6.2097	ASF1B	ASF1 anti-silencing function 1 homolog B (S. cerevisiae)
57188	-1.7637	0.15925	-6.9805	4.4389e-07	4.0442e-06	6.2064	ADAMTSL3	ADAMTS-like 3
5699	1.3988	0.27836	6.9794	4.4492e-07	4.0466e-06	6.2041	PSMB10	proteasome (prosome, macropain) subunit, beta type, 10
2491	1.0423	0.20041	6.9715	4.5293e-07	4.1153e-06	6.1861	CENPI	centromere protein I
80139	-1.0716	-0.010247	-6.9689	4.556e-07	4.1339e-06	6.1802	ZNF703	zinc finger protein 703
257106	1.5589	0.15825	6.9676	4.5693e-07	4.1431e-06	6.1772	ARHGAP30	Rho GTPase activating protein 30
6556	2.6314	0.47431	6.9576	4.6741e-07	4.2265e-06	6.1543	SLC11A1	solute carrier family 11 (proton-coupled divalent metal ion transporters), member 1
10189	1.1171	0.065342	6.9552	4.6997e-07	4.2468e-06	6.1488	ALYREF	Aly/REF export factor
1588	3.0525	0.35557	6.948	4.7761e-07	4.307e-06	6.1325	CYP19A1	cytochrome P450, family 19, subfamily A, polypeptide 1
3563	1.4459	0.1	6.943	4.8311e-07	4.3536e-06	6.121	IL3RA	interleukin 3 receptor, alpha (low affinity)
54739	2.4961	0.40941	6.9399	4.8647e-07	4.3779e-06	6.114	XAF1	XIAP associated factor 1
11095	1.505	0.15862	6.9381	4.885e-07	4.3901e-06	6.1098	ADAMTS8	ADAM metallopeptidase with thrombospondin type 1 motif, 8
54443	1.9559	0.11563	6.9327	4.9444e-07	4.4315e-06	6.0976	ANLN	anillin, actin binding protein
84525	-1.6937	0.41484	-6.9217	5.0694e-07	4.5313e-06	6.0724	HOPX	HOP homeobox
5058	1.177	0.1263	6.9118	5.1847e-07	4.625e-06	6.0497	PAK1	p21 protein (Cdc42/Rac)-activated kinase 1
573	-1.5199	0.17557	-6.9069	5.2428e-07	4.6704e-06	6.0385	BAG1	BCL2-associated athanogene
7301	-1.4536	0.10014	-6.9014	5.3081e-07	4.7223e-06	6.026	TYRO3	TYRO3 protein tyrosine kinase
197131	1.0972	0.020381	6.9007	5.3163e-07	4.7264e-06	6.0244	UBR1	ubiquitin protein ligase E3 component n-recognin 1
56829	1.772	0.30027	6.9001	5.3238e-07	4.7299e-06	6.023	ZC3HAV1	zinc finger CCCH-type, antiviral 1
116154	-1.606	0.2407	-6.8973	5.3577e-07	4.7504e-06	6.0166	PHACTR3	phosphatase and actin regulator 3
4973	3.3099	0.93868	6.8901	5.4455e-07	4.8218e-06	6.0002	OLR1	oxidized low density lipoprotein (lectin-like) receptor 1
348235	1.2312	0.31112	6.8896	5.452e-07	4.8243e-06	5.999	SKA2	spindle and kinetochore associated complex subunit 2
9122	1.6673	-0.057086	6.8793	5.5814e-07	4.929e-06	5.9753	SLC16A4	solute carrier family 16, member 4 (monocarboxylic acid transporter 5)
9133	1.9389	0.36034	6.8758	5.6253e-07	4.9644e-06	5.9674	CCNB2	cyclin B2
84440	-1.554	0.19129	-6.8754	5.63e-07	4.9652e-06	5.9665	RAB11FIP4	RAB11 family interacting protein 4 (class II)
9452	-1.4207	0.11084	-6.8701	5.699e-07	5.016e-06	5.9542	ITM2A	integral membrane protein 2A
240	1.6332	0.22178	6.8654	5.7604e-07	5.06e-06	5.9434	ALOX5	arachidonate 5-lipoxygenase
2921	4.248	0.95438	6.864	5.7782e-07	5.0723e-06	5.9403	CXCL3	chemokine (C-X-C motif) ligand 3
56992	1.5533	0.23874	6.8589	5.8461e-07	5.1284e-06	5.9285	KIF15	kinesin family member 15
83990	1.1571	0.2143	6.8408	6.0912e-07	5.3258e-06	5.8871	BRIP1	BRCA1 interacting protein C-terminal helicase 1
11169	1.1416	0.26578	6.8313	6.2236e-07	5.4272e-06	5.8654	WDHD1	WD repeat and HMG-box DNA binding protein 1
147495	-1.7486	-0.0056288	-6.8263	6.295e-07	5.475e-06	5.8539	APCDD1	adenomatosis polyposis coli down-regulated 1
57713	1.4882	0.011277	6.8248	6.3175e-07	5.4909e-06	5.8503	SFMBT2	Scm-like with four mbt domains 2
25801	1.6806	0.25335	6.8187	6.4056e-07	5.5602e-06	5.8363	GCA	grancalcin, EF-hand calcium binding protein
58504	1.2128	0.17081	6.8042	6.6213e-07	5.7174e-06	5.8029	ARHGAP22	Rho GTPase activating protein 22
79689	2.5983	0.29099	6.8021	6.6528e-07	5.7409e-06	5.7981	STEAP4	STEAP family member 4
1747	-1.8741	0.007898	-6.7993	6.6951e-07	5.7661e-06	5.7917	DLX3	distal-less homeobox 3
79772	1.2907	0.1162	6.7938	6.7788e-07	5.816e-06	5.7792	MCTP1	multiple C2 domains, transmembrane 1
5743	4.0841	0.83006	6.7862	6.8985e-07	5.9105e-06	5.7615	PTGS2	prostaglandin-endoperoxide synthase 2 (prostaglandin G/H synthase and cyclooxygenase)
64407	2.3893	-0.014343	6.7787	7.0174e-07	5.9968e-06	5.7443	RGS18	regulator of G-protein signaling 18
406934	1.6637	0.2208	6.777	7.0448e-07	6.0124e-06	5.7403	MIR142	microRNA 142
9232	1.4882	0.24443	6.7606	7.313e-07	6.2213e-06	5.7026	PTTG1	pituitary tumor-transforming 1
596	-1.1434	0.050911	-6.7536	7.4319e-07	6.298e-06	5.6864	BCL2	B-cell CLL/lymphoma 2
3268	-1.6304	0.11516	-6.7507	7.4806e-07	6.3271e-06	5.6798	AGFG2	ArfGAP with FG repeats 2
3371	2.5346	0.40417	6.7394	7.6762e-07	6.4778e-06	5.6537	TNC	tenascin C
4311	4.3721	0.36376	6.7372	7.7155e-07	6.504e-06	5.6486	MME	membrane metallo-endopeptidase
1438	2.3312	0.39868	6.737	7.7192e-07	6.504e-06	5.6481	CSF2RA	colony stimulating factor 2 receptor, alpha, low-affinity (granulocyte-macrophage)
644815	-1.1521	0.087724	-6.7346	7.7612e-07	6.5311e-06	5.6426	FAM83G	family with sequence similarity 83, member G
56681	1.5665	0.37349	6.7282	7.875e-07	6.6226e-06	5.6279	SAR1A	SAR1 homolog A (S. cerevisiae)
55748	1.2026	0.0068763	6.7183	8.0571e-07	6.7672e-06	5.6049	CNDP2	CNDP dipeptidase 2 (metallopeptidase M20 family)
10993	1.1385	0.22907	6.7157	8.1035e-07	6.7957e-06	5.5991	SDS	serine dehydratase
81929	1.1911	0.10054	6.7156	8.1065e-07	6.7957e-06	5.5987	SEH1L	SEH1-like (S. cerevisiae)
83666	2.0025	0.30414	6.7096	8.2189e-07	6.8733e-06	5.5848	PARP9	poly (ADP-ribose) polymerase family, member 9
23347	1.1221	0.19724	6.7095	8.2198e-07	6.8733e-06	5.5847	SMCHD1	structural maintenance of chromosomes flexible hinge domain containing 1
117247	-3.0735	0.52093	-6.7077	8.2539e-07	6.8974e-06	5.5805	SLC16A10	solute carrier family 16, member 10 (aromatic amino acid transporter)
10059	1.1831	0.17199	6.7064	8.2794e-07	6.9099e-06	5.5774	DNM1L	dynamin 1-like
23086	-3.0141	0.27208	-6.703	8.3441e-07	6.9595e-06	5.5696	EXPH5	exophilin 5
94081	1.1795	0.047275	6.6963	8.4731e-07	7.0538e-06	5.5541	SFXN1	sideroflexin 1
7980	4.2745	0.64509	6.6923	8.5516e-07	7.1057e-06	5.5448	TFPI2	tissue factor pathway inhibitor 2
125228	1.0657	0.25106	6.689	8.6164e-07	7.1371e-06	5.5372	FAM210A	family with sequence similarity 210, member A
962	1.1863	0.16344	6.687	8.6546e-07	7.1598e-06	5.5327	CD48	CD48 molecule
10098	-1.2964	0.1173	-6.6791	8.8145e-07	7.2739e-06	5.5142	TSPAN5	tetraspanin 5
9508	1.4592	0.075285	6.6741	8.915e-07	7.3522e-06	5.5028	ADAMTS3	ADAM metallopeptidase with thrombospondin type 1 motif, 3
995	1.1461	0.21116	6.6715	8.969e-07	7.383e-06	5.4967	CDC25C	cell division cycle 25 homolog C (S. pombe)
81624	1.4375	0.19109	6.6702	8.9965e-07	7.401e-06	5.4936	DIAPH3	diaphanous homolog 3 (Drosophila)
9180	1.9697	0.15164	6.6621	9.1642e-07	7.5296e-06	5.475	OSMR	oncostatin M receptor
1763	1.2254	0.073687	6.6467	9.4944e-07	7.7719e-06	5.4393	DNA2	DNA replication helicase 2 homolog (yeast)
9134	1.2543	0.11958	6.6409	9.6222e-07	7.8619e-06	5.4258	CCNE2	cyclin E2
113277	1.9268	0.45285	6.6346	9.7634e-07	7.9674e-06	5.4111	TMEM106A	transmembrane protein 106A
9881	1.0015	0.018663	6.6335	9.7867e-07	7.9815e-06	5.4087	TRANK1	tetratricopeptide repeat and ankyrin repeat containing 1
10855	2.0902	0.049474	6.6324	9.8126e-07	7.9934e-06	5.406	HPSE	heparanase
117289	2.2376	0.32385	6.6288	9.8951e-07	8.0451e-06	5.3976	TAGAP	T-cell activation RhoGTPase activating protein
54464	1.6756	0.42089	6.628	9.9112e-07	8.0532e-06	5.396	XRN1	5'-3' exoribonuclease 1
3142	1.0593	0.097572	6.6246	9.9907e-07	8.1128e-06	5.3879	HLX	H2.0-like homeobox
84620	-2.1458	0.22151	-6.6218	1.0055e-06	8.1547e-06	5.3815	ST6GAL2	ST6 beta-galactosamide alpha-2,6-sialyltranferase 2
10014	-1.169	0.042937	-6.6198	1.01e-06	8.1866e-06	5.3769	HDAC5	histone deacetylase 5
6261	-1.0356	0.20388	-6.6039	1.0477e-06	8.4508e-06	5.34	RYR1	ryanodine receptor 1 (skeletal)
5272	2.1286	0.24901	6.602	1.0525e-06	8.481e-06	5.3354	SERPINB9	serpin peptidase inhibitor, clade B (ovalbumin), member 9
53833	-2.6853	0.04945	-6.6018	1.053e-06	8.481e-06	5.3349	IL20RB	interleukin 20 receptor beta
63970	-1.559	0.018192	-6.5969	1.0648e-06	8.5649e-06	5.3237	TP53AIP1	tumor protein p53 regulated apoptosis inducing protein 1
8291	1.0924	0.1037	6.5968	1.0651e-06	8.5649e-06	5.3234	DYSF	dysferlin, limb girdle muscular dystrophy 2B (autosomal recessive)
684	2.1079	0.27789	6.5958	1.0675e-06	8.5792e-06	5.3211	BST2	bone marrow stromal cell antigen 2
100049716	-1.4764	0.15089	-6.595	1.0696e-06	8.5856e-06	5.3191	LOC100049716	uncharacterized LOC100049716
51267	1.1266	-0.013046	6.5939	1.0723e-06	8.5969e-06	5.3165	CLEC1A	C-type lectin domain family 1, member A
7296	1.2739	0.19576	6.5887	1.0852e-06	8.6843e-06	5.3045	TXNRD1	thioredoxin reductase 1
9976	-2.1863	0.19328	-6.5739	1.1229e-06	8.9591e-06	5.27	CLEC2B	C-type lectin domain family 2, member B
9448	1.1432	0.33647	6.572	1.1278e-06	8.9873e-06	5.2657	MAP4K4	mitogen-activated protein kinase kinase kinase kinase 4
79718	-1.2236	0.019786	-6.5716	1.1288e-06	8.9897e-06	5.2648	TBL1XR1	transducin (beta)-like 1 X-linked receptor 1
4683	1.0515	0.062214	6.567	1.1409e-06	9.0754e-06	5.254	NBN	nibrin
55789	1.7319	0.21669	6.5591	1.1619e-06	9.2201e-06	5.2356	DEPDC1B	DEP domain containing 1B
326625	-1.0129	0.1253	-6.5573	1.1668e-06	9.2534e-06	5.2314	MMAB	methylmalonic aciduria (cobalamin deficiency) cblB type
83541	-1.0272	0.19619	-6.5548	1.1736e-06	9.3017e-06	5.2255	FAM110A	family with sequence similarity 110, member A
81620	1.5644	0.34607	6.5542	1.1752e-06	9.3034e-06	5.2241	CDT1	chromatin licensing and DNA replication factor 1
54625	2.2372	0.3564	6.5471	1.1945e-06	9.4332e-06	5.2078	PARP14	poly (ADP-ribose) polymerase family, member 14
29015	1.423	0.11796	6.5328	1.2346e-06	9.7231e-06	5.1744	SLC43A3	solute carrier family 43, member 3
54831	-1.0539	0.040833	-6.5313	1.239e-06	9.7497e-06	5.1709	BEST2	bestrophin 2
6515	2.4466	0.42518	6.5307	1.2409e-06	9.7586e-06	5.1694	SLC2A3	solute carrier family 2 (facilitated glucose transporter), member 3
2701	1.3047	0.067408	6.5245	1.2588e-06	9.8819e-06	5.1549	GJA4	gap junction protein, alpha 4, 37kDa
3601	1.4009	0.13862	6.5235	1.2615e-06	9.8974e-06	5.1527	IL15RA	interleukin 15 receptor, alpha
3385	1.0755	0.14556	6.5199	1.2723e-06	9.9641e-06	5.1442	ICAM3	intercellular adhesion molecule 3
2903	-1.2957	0.18015	-6.5181	1.2774e-06	9.9928e-06	5.1401	GRIN2A	glutamate receptor, ionotropic, N-methyl D-aspartate 2A
57152	-3.7976	0.55259	-6.5145	1.2881e-06	1.007e-05	5.1317	SLURP1	secreted LY6/PLAUR domain containing 1
4495	1.0365	0.0053537	6.5116	1.2967e-06	1.0132e-05	5.125	MT1G	metallothionein 1G
51585	-1.0996	0.023807	-6.5083	1.3068e-06	1.0204e-05	5.1172	PCF11	PCF11, cleavage and polyadenylation factor subunit, homolog (S. cerevisiae)
10005	-1.6429	0.33418	-6.4979	1.3388e-06	1.0411e-05	5.0928	ACOT8	acyl-CoA thioesterase 8
56904	-1.3789	0.13318	-6.4975	1.34e-06	1.0414e-05	5.0919	SH3GLB2	SH3-domain GRB2-like endophilin B2
11014	1.1019	0.15606	6.494	1.3509e-06	1.0487e-05	5.0837	KDELR2	KDEL (Lys-Asp-Glu-Leu) endoplasmic reticulum protein retention receptor 2
3936	1.7185	0.1265	6.492	1.357e-06	1.0522e-05	5.0791	LCP1	lymphocyte cytosolic protein 1 (L-plastin)
27010	1.0908	0.11508	6.4901	1.363e-06	1.0543e-05	5.0747	TPK1	thiamin pyrophosphokinase 1
6102	1.2293	0.19342	6.4866	1.3742e-06	1.0612e-05	5.0665	RP2	retinitis pigmentosa 2 (X-linked recessive)
218	-2.0613	0.14334	-6.4853	1.3783e-06	1.0631e-05	5.0635	ALDH3A1	aldehyde dehydrogenase 3 family, member A1
387837	-1.2353	0.32822	-6.4739	1.4154e-06	1.0904e-05	5.0367	CLEC12B	C-type lectin domain family 12, member B
51191	2.7656	0.39527	6.4587	1.4663e-06	1.1257e-05	5.0011	HERC5	HECT and RLD domain containing E3 ubiquitin protein ligase 5
91607	1.5703	0.054383	6.4566	1.4731e-06	1.1296e-05	4.9964	SLFN11	schlafen family member 11
2495	1.5763	0.16096	6.4544	1.4807e-06	1.1348e-05	4.9912	FTH1	ferritin, heavy polypeptide 1
36	-1.3863	-0.048348	-6.4527	1.4866e-06	1.1386e-05	4.9872	ACADSB	acyl-CoA dehydrogenase, short/branched chain
55062	1.1414	0.10979	6.451	1.4927e-06	1.142e-05	4.9831	WIPI1	WD repeat domain, phosphoinositide interacting 1
93663	1.0254	0.027112	6.4504	1.4946e-06	1.1428e-05	4.9818	ARHGAP18	Rho GTPase activating protein 18
7070	2.072	0.13107	6.4487	1.5006e-06	1.1458e-05	4.9778	THY1	Thy-1 cell surface antigen
9060	1.7839	0.2979	6.4485	1.5012e-06	1.1458e-05	4.9774	PAPSS2	3'-phosphoadenosine 5'-phosphosulfate synthase 2
8900	3.8425	0.95576	6.4478	1.5035e-06	1.147e-05	4.9758	CCNA1	cyclin A1
586	2.3162	0.49712	6.4454	1.512e-06	1.1527e-05	4.9702	BCAT1	branched chain amino-acid transaminase 1, cytosolic
22900	1.1254	0.20849	6.443	1.5206e-06	1.1587e-05	4.9644	CARD8	caspase recruitment domain family, member 8
1540	1.0895	0.24241	6.4388	1.5355e-06	1.168e-05	4.9546	CYLD	cylindromatosis (turban tumor syndrome)
196383	1.1148	0.10878	6.438	1.5384e-06	1.1695e-05	4.9527	RILPL2	Rab interacting lysosomal protein-like 2
3824	1.5067	0.27695	6.4338	1.5534e-06	1.1782e-05	4.9429	KLRD1	killer cell lectin-like receptor subfamily D, member 1
50487	-1.557	0.013939	-6.4258	1.5826e-06	1.1976e-05	4.9241	PLA2G3	phospholipase A2, group III
2512	1.1406	-0.006178	6.4208	1.601e-06	1.2106e-05	4.9124	FTL	ferritin, light polypeptide
80380	1.1048	0.17109	6.4191	1.6073e-06	1.2135e-05	4.9085	PDCD1LG2	programmed cell death 1 ligand 2
23657	1.9079	0.33005	6.4153	1.6219e-06	1.2224e-05	4.8994	SLC7A11	solute carrier family 7 (anionic amino acid transporter light chain, xc- system), member 11
55509	1.6506	-0.023791	6.4081	1.6492e-06	1.2416e-05	4.8826	BATF3	basic leucine zipper transcription factor, ATF-like 3
23034	1.2388	0.20548	6.4072	1.6524e-06	1.2431e-05	4.8806	SAMD4A	sterile alpha motif domain containing 4A
80740	-2.8871	0.039225	-6.406	1.6571e-06	1.2449e-05	4.8778	LY6G6C	lymphocyte antigen 6 complex, locus G6C
3038	2.5212	0.24556	6.4046	1.6627e-06	1.2482e-05	4.8744	HAS3	hyaluronan synthase 3
79792	1.0035	-0.02577	6.4014	1.6752e-06	1.2555e-05	4.8668	GSDMD	gasdermin D
51447	-1.0567	0.13024	-6.4	1.6806e-06	1.2588e-05	4.8636	IP6K2	inositol hexakisphosphate kinase 2
4308	-1.6447	0.26775	-6.3942	1.7033e-06	1.2729e-05	4.85	TRPM1	transient receptor potential cation channel, subfamily M, member 1
11024	1.5354	0.23317	6.3938	1.7051e-06	1.2729e-05	4.849	LILRA1	leukocyte immunoglobulin-like receptor, subfamily A (with TM domain), member 1
2529	1.0424	0.13033	6.3872	1.7316e-06	1.2912e-05	4.8334	FUT7	fucosyltransferase 7 (alpha (1,3) fucosyltransferase)
93349	1.5692	0.10061	6.3771	1.7726e-06	1.3172e-05	4.8099	SP140L	SP140 nuclear body protein-like
10622	1.0961	0.12769	6.3739	1.7861e-06	1.3265e-05	4.8022	POLR3G	polymerase (RNA) III (DNA directed) polypeptide G (32kD)
79839	1.8423	0.1651	6.3732	1.7887e-06	1.3277e-05	4.8008	CCDC102B	coiled-coil domain containing 102B
84674	1.3915	0.040659	6.3683	1.8095e-06	1.3416e-05	4.7891	CARD6	caspase recruitment domain family, member 6
8609	1.3934	0.09667	6.363	1.832e-06	1.3553e-05	4.7767	KLF7	Kruppel-like factor 7 (ubiquitous)
220	2.8476	0.079246	6.361	1.8406e-06	1.3601e-05	4.7719	ALDH1A3	aldehyde dehydrogenase 1 family, member A3
3937	1.3501	0.20149	6.3599	1.8452e-06	1.3627e-05	4.7694	LCP2	lymphocyte cytosolic protein 2 (SH2 domain containing leukocyte protein of 76kDa)
217	-1.3916	0.019707	-6.3596	1.8466e-06	1.363e-05	4.7687	ALDH2	aldehyde dehydrogenase 2 family (mitochondrial)
29766	1.1616	0.17508	6.354	1.8708e-06	1.377e-05	4.7556	TMOD3	tropomodulin 3 (ubiquitous)
3832	1.3266	0.017248	6.3465	1.9039e-06	1.3983e-05	4.7378	KIF11	kinesin family member 11
8732	1.0373	0.077005	6.3421	1.9236e-06	1.4104e-05	4.7275	RNGTT	RNA guanylyltransferase and 5'-phosphatase
9953	1.8568	0.071161	6.3397	1.9346e-06	1.4162e-05	4.7217	HS3ST3B1	heparan sulfate (glucosamine) 3-O-sulfotransferase 3B1
945	1.2765	0.10012	6.3341	1.9597e-06	1.4314e-05	4.7087	CD33	CD33 molecule
57648	-1.3472	-0.048183	-6.332	1.9696e-06	1.4377e-05	4.7037	KIAA1522	KIAA1522
10544	1.8043	0.040831	6.3192	2.0293e-06	1.4748e-05	4.6736	PROCR	protein C receptor, endothelial
113675	1.1594	-0.0034525	6.3173	2.0383e-06	1.4806e-05	4.6691	SDSL	serine dehydratase-like
1259	-1.7244	-0.047605	-6.3154	2.0477e-06	1.4866e-05	4.6645	CNGA1	cyclic nucleotide gated channel alpha 1
1953	-1.3551	-0.05876	-6.3133	2.0578e-06	1.4931e-05	4.6595	MEGF6	multiple EGF-like-domains 6
2113	2.4393	0.44988	6.3128	2.06e-06	1.4938e-05	4.6585	ETS1	v-ets erythroblastosis virus E26 oncogene homolog 1 (avian)
55303	1.4535	0.17413	6.3125	2.0613e-06	1.494e-05	4.6578	GIMAP4	GTPase, IMAP family member 4
1396	-1.088	0.032306	-6.3093	2.0771e-06	1.5045e-05	4.6501	CRIP1	cysteine-rich protein 1 (intestinal)
5771	1.2901	0.21048	6.3071	2.0878e-06	1.5103e-05	4.6449	PTPN2	protein tyrosine phosphatase, non-receptor type 2
163351	1.8318	0.69117	6.3023	2.1111e-06	1.5251e-05	4.6338	GBP6	guanylate binding protein family, member 6
5800	1.6825	0.12292	6.2961	2.1421e-06	1.5441e-05	4.6191	PTPRO	protein tyrosine phosphatase, receptor type, O
10563	2.778	1.2579	6.293	2.1575e-06	1.5544e-05	4.6119	CXCL13	chemokine (C-X-C motif) ligand 13
2799	1.1778	0.014303	6.2916	2.1646e-06	1.5569e-05	4.6086	GNS	glucosamine (N-acetyl)-6-sulfatase
6452	-1.3604	0.25135	-6.2891	2.1774e-06	1.5636e-05	4.6026	SH3BP2	SH3-domain binding protein 2
54928	1.1038	0.24384	6.2865	2.1908e-06	1.5711e-05	4.5965	IMPAD1	inositol monophosphatase domain containing 1
83540	2.0919	0.096182	6.2864	2.1915e-06	1.5711e-05	4.5961	NUF2	NUF2, NDC80 kinetochore complex component, homolog (S. cerevisiae)
6616	1.4769	0.11879	6.2854	2.1966e-06	1.5733e-05	4.5938	SNAP25	synaptosomal-associated protein, 25kDa
9055	1.3981	0.14952	6.2818	2.2151e-06	1.5855e-05	4.5853	PRC1	protein regulator of cytokinesis 1
3200	-1.0525	0.039464	-6.2804	2.2222e-06	1.5888e-05	4.5821	HOXA3	homeobox A3
3600	1.2607	0.18954	6.2772	2.2392e-06	1.5982e-05	4.5745	IL15	interleukin 15
2177	1.0158	0.014997	6.277	2.2401e-06	1.5982e-05	4.574	FANCD2	Fanconi anemia, complementation group D2
9824	1.0373	0.06543	6.2766	2.2422e-06	1.5988e-05	4.5731	ARHGAP11A	Rho GTPase activating protein 11A
3431	1.7457	0.31432	6.2759	2.2458e-06	1.6005e-05	4.5715	SP110	SP110 nuclear body protein
28959	1.6046	0.12732	6.2712	2.2709e-06	1.6174e-05	4.5603	TMEM176B	transmembrane protein 176B
728730	-1.3018	0.06932	-6.2708	2.2732e-06	1.6174e-05	4.5593	LOC728730	uncharacterized LOC728730
57182	-1.038	0.016774	-6.2659	2.2991e-06	1.6333e-05	4.5478	ANKRD50	ankyrin repeat domain 50
84188	1.1291	0.055592	6.2659	2.2992e-06	1.6333e-05	4.5478	FAR1	fatty acyl CoA reductase 1
2191	2.0357	0.092269	6.2568	2.349e-06	1.6642e-05	4.5262	FAP	fibroblast activation protein, alpha
90990	-1.6676	0.32355	-6.2503	2.3848e-06	1.6851e-05	4.511	KIFC2	kinesin family member C2
3988	1.8918	0.35893	6.2472	2.4025e-06	1.6957e-05	4.5035	LIPA	lipase A, lysosomal acid, cholesterol esterase
1001	1.8757	0.30646	6.2469	2.4038e-06	1.6958e-05	4.503	CDH3	cadherin 3, type 1, P-cadherin (placental)
1949	-1.2149	0.067757	-6.2191	2.5663e-06	1.7931e-05	4.4371	EFNB3	ephrin-B3
3433	3.1357	0.498	6.2036	2.6614e-06	1.8499e-05	4.4004	IFIT2	interferon-induced protein with tetratricopeptide repeats 2
25837	-1.2827	0.043067	-6.1926	2.7313e-06	1.8904e-05	4.3744	RAB26	RAB26, member RAS oncogene family
5676	-1.6792	0.12356	-6.1902	2.747e-06	1.8993e-05	4.3686	PSG7	pregnancy specific beta-1-glycoprotein 7 (gene/pseudogene)
56938	1.6728	-0.029251	6.1893	2.7529e-06	1.9014e-05	4.3664	ARNTL2	aryl hydrocarbon receptor nuclear translocator-like 2
284217	1.4632	0.091412	6.1863	2.7719e-06	1.9125e-05	4.3595	LAMA1	laminin, alpha 1
205564	1.0076	0.080336	6.1789	2.8209e-06	1.9434e-05	4.3418	SENP5	SUMO1/sentrin specific peptidase 5
79038	-1.1856	-0.010759	-6.1729	2.8611e-06	1.97e-05	4.3276	ZFYVE21	zinc finger, FYVE domain containing 21
1043	1.7844	0.20071	6.1716	2.8699e-06	1.975e-05	4.3245	CD52	CD52 molecule
64208	2.3741	0.26055	6.1692	2.8859e-06	1.9829e-05	4.3189	POPDC3	popeye domain containing 3
9111	1.3469	0.24293	6.1662	2.9068e-06	1.9962e-05	4.3117	NMI	N-myc (and STAT) interactor
8038	2.6107	0.82236	6.1558	2.979e-06	2.0416e-05	4.287	ADAM12	ADAM metallopeptidase domain 12
54602	-1.407	0.19196	-6.1481	3.0336e-06	2.0758e-05	4.2687	NDFIP2	Nedd4 family interacting protein 2
2205	-1.8255	0.19351	-6.1478	3.0357e-06	2.0761e-05	4.268	FCER1A	Fc fragment of IgE, high affinity I, receptor for; alpha polypeptide
2355	1.1979	0.21645	6.1413	3.0824e-06	2.1048e-05	4.2526	FOSL2	FOS-like antigen 2
57817	1.7873	0.36801	6.1337	3.138e-06	2.1345e-05	4.2346	HAMP	hepcidin antimicrobial peptide
8837	1.3094	0.092409	6.1335	3.1394e-06	2.1345e-05	4.2342	CFLAR	CASP8 and FADD-like apoptosis regulator
92346	-1.5297	0.091798	-6.1322	3.1492e-06	2.1394e-05	4.231	C1orf105	chromosome 1 open reading frame 105
55466	-1.0183	0.12099	-6.1311	3.1573e-06	2.1438e-05	4.2284	DNAJA4	DnaJ (Hsp40) homolog, subfamily A, member 4
3620	2.8236	0.73392	6.127	3.188e-06	2.1615e-05	4.2187	IDO1	indoleamine 2,3-dioxygenase 1
154007	1.0416	0.0011363	6.127	3.1882e-06	2.1615e-05	4.2186	SNRNP48	small nuclear ribonucleoprotein 48kDa (U11/U12)
79713	1.2612	0.082617	6.1265	3.192e-06	2.1629e-05	4.2174	IGFLR1	IGF-like family receptor 1
65108	1.037	-0.0068625	6.1092	3.3251e-06	2.2485e-05	4.1763	MARCKSL1	MARCKS-like 1
64761	1.6783	0.21061	6.1063	3.3482e-06	2.2618e-05	4.1693	PARP12	poly (ADP-ribose) polymerase family, member 12
11182	1.3232	0.18554	6.1035	3.3703e-06	2.2744e-05	4.1627	SLC2A6	solute carrier family 2 (facilitated glucose transporter), member 6
9068	-2.4757	0.0544	-6.0976	3.4171e-06	2.3003e-05	4.1488	ANGPTL1	angiopoietin-like 1
23136	1.4326	0.34582	6.0943	3.4441e-06	2.3171e-05	4.1409	EPB41L3	erythrocyte membrane protein band 4.1-like 3
9563	-1.0518	0.059682	-6.0892	3.4861e-06	2.3442e-05	4.1287	H6PD	hexose-6-phosphate dehydrogenase (glucose 1-dehydrogenase)
6354	4.2496	0.92234	6.0818	3.5479e-06	2.3773e-05	4.111	CCL7	chemokine (C-C motif) ligand 7
643977	1.2597	0.052733	6.0806	3.5572e-06	2.3807e-05	4.1084	FLJ32255	uncharacterized LOC643977
10848	-1.7913	0.040795	-6.0782	3.5781e-06	2.3902e-05	4.1025	PPP1R13L	protein phosphatase 1, regulatory subunit 13 like
1102	1.1971	0.082489	6.0756	3.5997e-06	2.401e-05	4.0964	RCBTB2	regulator of chromosome condensation (RCC1) and BTB (POZ) domain containing protein 2
10791	1.1709	0.13445	6.0696	3.6512e-06	2.4329e-05	4.0821	VAMP5	vesicle-associated membrane protein 5 (myobrevin)
9411	-1.5283	0.35655	-6.0581	3.7525e-06	2.4979e-05	4.0546	ARHGAP29	Rho GTPase activating protein 29
9990	1.2729	0.29346	6.0542	3.7874e-06	2.5173e-05	4.0453	SLC12A6	solute carrier family 12 (potassium/chloride transporters), member 6
10346	1.7588	0.10675	6.0507	3.8186e-06	2.5329e-05	4.037	TRIM22	tripartite motif containing 22
100507487	-1.5305	0.16642	-6.045	3.8709e-06	2.5644e-05	4.0233	LOC100507487	uncharacterized LOC100507487
170575	1.0649	0.13802	6.0449	3.8719e-06	2.5644e-05	4.0231	GIMAP1	GTPase, IMAP family member 1
6347	3.0286	0.12534	6.0433	3.886e-06	2.5712e-05	4.0194	CCL2	chemokine (C-C motif) ligand 2
23046	1.299	0.30026	6.0334	3.9784e-06	2.6245e-05	3.9958	KIF21B	kinesin family member 21B
126070	-1.0877	0.14398	-6.0318	3.9934e-06	2.6331e-05	3.992	ZNF440	zinc finger protein 440
1178	3.6209	0.34218	6.0218	4.0892e-06	2.6869e-05	3.9681	CLC	Charcot-Leyden crystal protein
8741	1.2979	0.0061315	6.018	4.1261e-06	2.7098e-05	3.9591	TNFSF13	tumor necrosis factor (ligand) superfamily, member 13
6783	-2.0155	0.10946	-6.017	4.136e-06	2.7149e-05	3.9567	SULT1E1	sulfotransferase family 1E, estrogen-preferring, member 1
93653	-1.2131	-0.020526	-6.016	4.1461e-06	2.7202e-05	3.9542	ST7-AS1	ST7 antisense RNA 1 (non-protein coding)
135112	1.2471	0.090654	6.0146	4.16e-06	2.7279e-05	3.9509	NCOA7	nuclear receptor coactivator 7
80709	1.2571	0.085769	6.0109	4.1963e-06	2.748e-05	3.9421	AKNA	AT-hook transcription factor
8807	1.6995	0.31438	5.9952	4.3559e-06	2.8451e-05	3.9045	IL18RAP	interleukin 18 receptor accessory protein
4061	1.5045	0.044263	5.9909	4.401e-06	2.8703e-05	3.8942	LY6E	lymphocyte antigen 6 complex, locus E
51203	1.4697	0.14228	5.9818	4.4972e-06	2.9287e-05	3.8724	NUSAP1	nucleolar and spindle associated protein 1
7052	2.4458	0.45802	5.98	4.5166e-06	2.9399e-05	3.8681	TGM2	transglutaminase 2 (C polypeptide, protein-glutamine-gamma-glutamyltransferase)
92241	1.239	-0.023142	5.978	4.5383e-06	2.9497e-05	3.8633	RCSD1	RCSD domain containing 1
79814	1.1892	0.10699	5.9705	4.6193e-06	2.9964e-05	3.8455	AGMAT	agmatine ureohydrolase (agmatinase)
4774	-1.1996	0.25359	-5.9702	4.6228e-06	2.9972e-05	3.8447	NFIA	nuclear factor I/A
4982	1.7174	0.11223	5.9619	4.7144e-06	3.0536e-05	3.825	TNFRSF11B	tumor necrosis factor receptor superfamily, member 11b
2710	1.9395	0.081924	5.954	4.804e-06	3.1041e-05	3.8061	GK	glycerol kinase
27006	-1.1932	0.22264	-5.9509	4.8404e-06	3.123e-05	3.7985	FGF22	fibroblast growth factor 22
3394	1.8607	0.029385	5.948	4.8738e-06	3.1415e-05	3.7915	IRF8	interferon regulatory factor 8
29109	1.0427	-0.0041883	5.9461	4.896e-06	3.1542e-05	3.787	FHOD1	formin homology 2 domain containing 1
1960	-2.2703	0.0086054	-5.9449	4.9091e-06	3.1601e-05	3.7843	EGR3	early growth response 3
5320	2.6342	0.41752	5.9449	4.9098e-06	3.1601e-05	3.7841	PLA2G2A	phospholipase A2, group IIA (platelets, synovial fluid)
50863	-1.3285	0.12119	-5.9443	4.9172e-06	3.1633e-05	3.7826	NTM	neurotrimin
2204	2.1072	0.39075	5.93	5.0871e-06	3.2504e-05	3.7485	FCAR	Fc fragment of IgA, receptor for
221294	-1.0192	-0.01101	-5.9294	5.094e-06	3.2533e-05	3.7471	NT5DC1	5'-nucleotidase domain containing 1
224	-1.9663	0.27627	-5.9277	5.1149e-06	3.2634e-05	3.743	ALDH3A2	aldehyde dehydrogenase 3 family, member A2
1795	-1.2978	-0.009525	-5.9183	5.2303e-06	3.3275e-05	3.7205	DOCK3	dedicator of cytokinesis 3
93986	-1.2918	0.19667	-5.9047	5.403e-06	3.4291e-05	3.6879	FOXP2	forkhead box P2
3914	1.6315	0.25842	5.9043	5.4082e-06	3.4291e-05	3.6869	LAMB3	laminin, beta 3
100379345	-1.3326	0.17776	-5.8992	5.4746e-06	3.4678e-05	3.6747	MIR181A2HG	MIR181A2 host gene (non-protein coding)
26471	-1.1061	-0.034198	-5.8972	5.5008e-06	3.4828e-05	3.6699	NUPR1	nuclear protein, transcriptional regulator, 1
3437	2.8465	0.58716	5.894	5.5432e-06	3.5063e-05	3.6621	IFIT3	interferon-induced protein with tetratricopeptide repeats 3
388585	-1.0081	0.10179	-5.8925	5.5624e-06	3.5134e-05	3.6586	HES5	hairy and enhancer of split 5 (Drosophila)
84174	1.2942	0.18734	5.8872	5.6341e-06	3.5525e-05	3.6458	SLA2	Src-like-adaptor 2
6836	1.0591	0.18422	5.8734	5.8222e-06	3.6583e-05	3.6127	SURF4	surfeit 4
261729	1.0753	0.010362	5.8725	5.8343e-06	3.6632e-05	3.6107	STEAP2	STEAP family member 2, metalloreductase
22802	-3.0284	0.011158	-5.8497	6.1617e-06	3.8509e-05	3.5558	CLCA4	chloride channel accessory 4
1509	1.1532	0.050526	5.8487	6.1761e-06	3.8561e-05	3.5534	CTSD	cathepsin D
53342	-1.9565	0.072547	-5.8387	6.3264e-06	3.9414e-05	3.5292	IL17D	interleukin 17D
1436	1.2172	0.028872	5.8349	6.3838e-06	3.9734e-05	3.5202	CSF1R	colony stimulating factor 1 receptor
3903	2.5257	0.28244	5.8346	6.3881e-06	3.9741e-05	3.5195	LAIR1	leukocyte-associated immunoglobulin-like receptor 1
22919	1.196	0.074455	5.8303	6.4547e-06	4.0109e-05	3.5091	MAPRE1	microtubule-associated protein, RP/EB family, member 1
3240	1.2186	0.20372	5.828	6.4895e-06	4.024e-05	3.5037	HP	haptoglobin
8832	1.5584	0.27636	5.8257	6.5252e-06	4.0404e-05	3.4982	CD84	CD84 molecule
148213	-1.0105	0.071544	-5.813	6.7269e-06	4.1575e-05	3.4676	ZNF681	zinc finger protein 681
79168	1.1344	0.01092	5.8121	6.741e-06	4.1643e-05	3.4655	LILRA6	leukocyte immunoglobulin-like receptor, subfamily A (with TM domain), member 6
22918	1.5205	0.071214	5.804	6.8734e-06	4.2401e-05	3.4459	CD93	CD93 molecule
4360	1.8066	0.31076	5.8038	6.877e-06	4.2404e-05	3.4454	MRC1	mannose receptor, C type 1
3624	2.4588	0.10136	5.8003	6.9349e-06	4.2597e-05	3.437	INHBA	inhibin, beta A
969	2.6426	0.26656	5.8002	6.9361e-06	4.2597e-05	3.4368	CD69	CD69 molecule
752	1.2439	0.22192	5.7998	6.9436e-06	4.2599e-05	3.4357	FMNL1	formin-like 1
115761	1.9603	0.36056	5.7934	7.0509e-06	4.3234e-05	3.4203	ARL11	ADP-ribosylation factor-like 11
84263	-1.5175	0.10261	-5.7931	7.0557e-06	4.3244e-05	3.4196	HSDL2	hydroxysteroid dehydrogenase like 2
6398	1.4	0.1632	5.7896	7.1152e-06	4.3528e-05	3.4112	SECTM1	secreted and transmembrane 1
84879	-1.0011	0.196	-5.7892	7.1222e-06	4.355e-05	3.4102	MFSD2A	major facilitator superfamily domain containing 2A
5025	1.5203	0.11448	5.7831	7.2262e-06	4.4084e-05	3.3956	P2RX4	purinergic receptor P2X, ligand-gated ion channel, 4
7472	-1.3484	0.106	-5.781	7.2625e-06	4.4265e-05	3.3906	WNT2	wingless-type MMTV integration site family member 2
2920	4.482	0.079709	5.7765	7.3429e-06	4.4713e-05	3.3795	CXCL2	chemokine (C-X-C motif) ligand 2
7424	1.1813	-0.052316	5.7718	7.4257e-06	4.5197e-05	3.3682	VEGFC	vascular endothelial growth factor C
2867	2.3483	0.48795	5.7634	7.576e-06	4.6006e-05	3.3481	FFAR2	free fatty acid receptor 2
56981	-1.1882	0.064524	-5.763	7.5842e-06	4.602e-05	3.347	PRDM11	PR domain containing 11
285	1.1569	0.25816	5.7584	7.6688e-06	4.6463e-05	3.3359	ANGPT2	angiopoietin 2
92745	1.34	0.27118	5.7519	7.7884e-06	4.7166e-05	3.3203	SLC38A5	solute carrier family 38, member 5
713	2.028	0.30672	5.7484	7.8536e-06	4.7517e-05	3.3119	C1QB	complement component 1, q subcomponent, B chain
1293	1.1648	0.16867	5.7423	7.9696e-06	4.8087e-05	3.2972	COL6A3	collagen, type VI, alpha 3
84930	1.0896	0.070053	5.7421	7.9741e-06	4.8092e-05	3.2967	MASTL	microtubule associated serine/threonine kinase-like
55	-1.1952	-0.058326	-5.7407	8.0015e-06	4.8235e-05	3.2932	ACPP	acid phosphatase, prostate
7153	1.7738	0.079263	5.7327	8.1565e-06	4.9013e-05	3.2739	TOP2A	topoisomerase (DNA) II alpha 170kDa
5498	-1.1941	0.12051	-5.7159	8.4918e-06	5.0775e-05	3.2335	PPOX	protoporphyrinogen oxidase
64108	2.3042	0.38803	5.7138	8.535e-06	5.0986e-05	3.2284	RTP4	receptor (chemosensory) transporter protein 4
8530	1.7881	0.12404	5.712	8.5718e-06	5.1183e-05	3.224	CST7	cystatin F (leukocystatin)
2702	1.8711	0.23238	5.7091	8.6323e-06	5.1498e-05	3.217	GJA5	gap junction protein, alpha 5, 40kDa
1906	1.1626	0.16019	5.6964	8.9007e-06	5.2837e-05	3.1862	EDN1	endothelin 1
241	1.4422	0.26975	5.6948	8.9341e-06	5.2987e-05	3.1825	ALOX5AP	arachidonate 5-lipoxygenase-activating protein
23092	1.0017	0.097413	5.6873	9.0963e-06	5.3757e-05	3.1644	ARHGAP26	Rho GTPase activating protein 26
5573	1.7122	0.056531	5.6868	9.1069e-06	5.3795e-05	3.1632	PRKAR1A	protein kinase, cAMP-dependent, regulatory, type I, alpha (tissue specific extinguisher 1)
55803	1.2266	0.22287	5.6859	9.1283e-06	5.3897e-05	3.1609	ADAP2	ArfGAP with dual PH domains 2
56241	-1.5906	0.047501	-5.6855	9.1376e-06	5.3928e-05	3.1598	SUSD2	sushi domain containing 2
53354	-2.2231	0.13396	-5.6793	9.2744e-06	5.4614e-05	3.1449	PANK1	pantothenate kinase 1
80830	1.7035	0.30684	5.6783	9.2961e-06	5.4717e-05	3.1426	APOL6	apolipoprotein L, 6
10123	1.2522	0.029524	5.6769	9.3279e-06	5.488e-05	3.1391	ARL4C	ADP-ribosylation factor-like 4C
2633	2.3053	0.46486	5.6668	9.5574e-06	5.6091e-05	3.1147	GBP1	guanylate binding protein 1, interferon-inducible
57406	-1.1906	0.18972	-5.6641	9.6193e-06	5.6353e-05	3.1083	ABHD6	abhydrolase domain containing 6
84676	-1.0584	0.080746	-5.6632	9.6398e-06	5.6388e-05	3.1061	TRIM63	tripartite motif containing 63, E3 ubiquitin protein ligase
5008	2.3555	0.46167	5.6628	9.6497e-06	5.6422e-05	3.1051	OSM	oncostatin M
2730	1.1099	-0.06088	5.6603	9.7082e-06	5.6664e-05	3.099	GCLM	glutamate-cysteine ligase, modifier subunit
6004	1.2241	0.043404	5.6569	9.7885e-06	5.7056e-05	3.0907	RGS16	regulator of G-protein signaling 16
29094	-1.6784	-0.027379	-5.6562	9.8044e-06	5.706e-05	3.0891	LGALSL	lectin, galactoside-binding-like
2124	1.5703	0.097014	5.6561	9.8063e-06	5.706e-05	3.0889	EVI2B	ecotropic viral integration site 2B
283208	1.118	0.093907	5.6485	9.9893e-06	5.7946e-05	3.0704	P4HA3	prolyl 4-hydroxylase, alpha polypeptide III
2876	1.1997	0.10537	5.6432	1.0116e-05	5.863e-05	3.0577	GPX1	glutathione peroxidase 1
7837	1.8733	0.21007	5.6341	1.034e-05	5.9783e-05	3.0357	PXDN	peroxidasin homolog (Drosophila)
1946	-1.4146	0.055068	-5.6287	1.0477e-05	6.0511e-05	3.0225	EFNA5	ephrin-A5
143282	-1.1534	-0.0026304	-5.6217	1.0656e-05	6.1356e-05	3.0055	FGFBP3	fibroblast growth factor binding protein 3
10964	3.2199	0.47828	5.6144	1.0844e-05	6.2277e-05	2.9879	IFI44L	interferon-induced protein 44-like
130340	1.3888	0.30166	5.6038	1.1126e-05	6.373e-05	2.9621	AP1S3	adaptor-related protein complex 1, sigma 3 subunit
338440	-1.2523	0.11306	-5.6022	1.1169e-05	6.3904e-05	2.9583	ANO9	anoctamin 9
80328	1.9734	0.38603	5.6021	1.1173e-05	6.3904e-05	2.958	ULBP2	UL16 binding protein 2
10272	1.0314	-0.033785	5.6019	1.1176e-05	6.3904e-05	2.9577	FSTL3	follistatin-like 3 (secreted glycoprotein)
283130	-1.0148	0.17959	-5.5933	1.1412e-05	6.5106e-05	2.9367	SLC25A45	solute carrier family 25, member 45
1363	-1.4723	0.096672	-5.5931	1.1416e-05	6.5106e-05	2.9364	CPE	carboxypeptidase E
285489	-1.4117	0.22537	-5.5835	1.1686e-05	6.6533e-05	2.9129	DOK7	docking protein 7
26255	1.0853	0.16394	5.5797	1.1792e-05	6.7019e-05	2.9039	PTTG3P	pituitary tumor-transforming 3, pseudogene
56675	2.1903	0.24765	5.5789	1.1817e-05	6.7133e-05	2.9017	NRIP3	nuclear receptor interacting protein 3
54780	-1.4676	0.10715	-5.5774	1.186e-05	6.7318e-05	2.8981	NSMCE4A	non-SMC element 4 homolog A (S. cerevisiae)
114905	-1.6813	-0.048731	-5.5757	1.1906e-05	6.7547e-05	2.8941	C1QTNF7	C1q and tumor necrosis factor related protein 7
90594	-1.1869	-0.056996	-5.5756	1.191e-05	6.7547e-05	2.8938	ZNF439	zinc finger protein 439
4084	2.1909	0.38152	5.5728	1.1992e-05	6.7922e-05	2.887	MXD1	MAX dimerization protein 1
3434	2.8741	0.45428	5.5722	1.2009e-05	6.799e-05	2.8855	IFIT1	interferon-induced protein with tetratricopeptide repeats 1
80195	-1.5804	0.010677	-5.5689	1.2105e-05	6.8478e-05	2.8775	FAM213A	family with sequence similarity 213, member A
6573	1.2794	0.22974	5.5684	1.2121e-05	6.8535e-05	2.8762	SLC19A1	solute carrier family 19 (folate transporter), member 1
8140	1.8433	-0.015887	5.5609	1.234e-05	6.9656e-05	2.8582	SLC7A5	solute carrier family 7 (amino acid transporter light chain, L system), member 5
114294	1.0657	0.15815	5.5584	1.2415e-05	7.0049e-05	2.8522	LACTB	lactamase, beta
3909	1.806	0.25073	5.5571	1.2456e-05	7.0219e-05	2.8489	LAMA3	laminin, alpha 3
387751	1.0663	0.042621	5.5564	1.2476e-05	7.0274e-05	2.8472	GVINP1	GTPase, very large interferon inducible pseudogene 1
8988	-1.6788	0.14626	-5.5519	1.2614e-05	7.0991e-05	2.8362	HSPB3	heat shock 27kDa protein 3
1944	-1.3555	-0.011787	-5.5506	1.2652e-05	7.1172e-05	2.8332	EFNA3	ephrin-A3
23366	-1.3965	-0.050733	-5.5463	1.2785e-05	7.18e-05	2.8227	KIAA0895	KIAA0895
55332	1.2875	0.080429	5.5431	1.2883e-05	7.2228e-05	2.815	DRAM1	DNA-damage regulated autophagy modulator 1
5228	1.0992	0.06372	5.5424	1.2905e-05	7.2319e-05	2.8133	PGF	placental growth factor
219833	-1.4884	-0.043662	-5.5318	1.3243e-05	7.4056e-05	2.7874	C11orf45	chromosome 11 open reading frame 45
4935	-1.1921	-0.050312	-5.5247	1.3472e-05	7.5132e-05	2.7702	GPR143	G protein-coupled receptor 143
8547	1.5353	0.33519	5.5226	1.3541e-05	7.5344e-05	2.765	FCN3	ficolin (collagen/fibrinogen domain containing) 3 (Hakata antigen)
9420	1.3705	0.40245	5.5143	1.3816e-05	7.6806e-05	2.7449	CYP7B1	cytochrome P450, family 7, subfamily B, polypeptide 1
6782	1.051	0.072423	5.514	1.3827e-05	7.6834e-05	2.7441	HSPA13	heat shock protein 70kDa family, member 13
871	1.2553	-0.011849	5.5135	1.384e-05	7.6877e-05	2.7431	SERPINH1	serpin peptidase inhibitor, clade H (heat shock protein 47), member 1, (collagen binding protein 1)
23581	-1.3706	0.14361	-5.5097	1.397e-05	7.7533e-05	2.7338	CASP14	caspase 14, apoptosis-related cysteine peptidase
9246	1.5623	0.38765	5.5042	1.4158e-05	7.8447e-05	2.7203	UBE2L6	ubiquitin-conjugating enzyme E2L 6
8542	1.4114	0.34503	5.4881	1.4722e-05	8.1266e-05	2.6811	APOL1	apolipoprotein L, 1
133418	-1.2989	0.20155	-5.4876	1.4737e-05	8.1312e-05	2.6802	EMB	embigin
10379	1.2343	0.17969	5.4875	1.4743e-05	8.1313e-05	2.6797	IRF9	interferon regulatory factor 9
140809	1.4502	-0.015503	5.482	1.4941e-05	8.2229e-05	2.6664	SRXN1	sulfiredoxin 1
27074	2.0767	0.14427	5.4731	1.5265e-05	8.3875e-05	2.6449	LAMP3	lysosomal-associated membrane protein 3
221472	1.1816	0.1832	5.4705	1.5364e-05	8.4349e-05	2.6384	FGD2	FYVE, RhoGEF and PH domain containing 2
147138	1.2219	0.080225	5.4658	1.5538e-05	8.5236e-05	2.6271	TMC8	transmembrane channel-like 8
90523	-1.4184	0.0099438	-5.4397	1.6554e-05	9.0283e-05	2.5636	MLIP	muscular LMNA-interacting protein
170482	1.2657	0.18274	5.4391	1.658e-05	9.0312e-05	2.562	CLEC4C	C-type lectin domain family 4, member C
7306	-3.8567	0.13216	-5.4386	1.6601e-05	9.035e-05	2.5608	TYRP1	tyrosinase-related protein 1
374	1.1127	0.23252	5.4357	1.6717e-05	9.0899e-05	2.5538	AREG	amphiregulin
7108	-1.9955	0.050561	-5.4301	1.6945e-05	9.2033e-05	2.5402	TM7SF2	transmembrane 7 superfamily member 2
143879	-1.0734	0.002085	-5.4256	1.7134e-05	9.3021e-05	2.5291	KBTBD3	kelch repeat and BTB (POZ) domain containing 3
3373	-1.0376	0.12086	-5.4042	1.8048e-05	9.7264e-05	2.477	HYAL1	hyaluronoglucosaminidase 1
2159	-1.4899	-0.044359	-5.3982	1.8313e-05	9.8573e-05	2.4624	F10	coagulation factor X
8879	-1.0389	0.095732	-5.3897	1.8698e-05	0.00010044	2.4415	SGPL1	sphingosine-1-phosphate lyase 1
285513	1.2677	0.3003	5.3877	1.8787e-05	0.00010084	2.4367	GPRIN3	GPRIN family member 3
85004	-1.2566	0.076857	-5.3871	1.8816e-05	0.00010091	2.4352	RERG	RAS-like, estrogen-regulated, growth inhibitor
8784	-1.319	0.22889	-5.3795	1.9167e-05	0.00010255	2.4167	TNFRSF18	tumor necrosis factor receptor superfamily, member 18
50604	1.3214	0.15488	5.3749	1.9382e-05	0.00010348	2.4055	IL20	interleukin 20
24138	1.4508	0.16701	5.3705	1.9589e-05	0.00010447	2.3948	IFIT5	interferon-induced protein with tetratricopeptide repeats 5
3108	1.0799	0.16197	5.3664	1.9785e-05	0.00010534	2.3849	HLA-DMA	major histocompatibility complex, class II, DM alpha
116372	1.0198	0.32673	5.3636	1.9921e-05	0.00010599	2.378	LYPD1	LY6/PLAUR domain containing 1
57118	-1.4103	0.015093	-5.3636	1.9923e-05	0.00010599	2.3779	CAMK1D	calcium/calmodulin-dependent protein kinase ID
55691	-1.0641	0.15444	-5.3625	1.9974e-05	0.00010618	2.3753	FRMD4A	FERM domain containing 4A
5998	1.3273	0.20943	5.3565	2.0269e-05	0.00010751	2.3607	RGS3	regulator of G-protein signaling 3
3570	1.1978	0.10388	5.347	2.0746e-05	0.00010961	2.3374	IL6R	interleukin 6 receptor
53335	-1.9698	0.3231	-5.3465	2.0768e-05	0.00010969	2.3363	BCL11A	B-cell CLL/lymphoma 11A (zinc finger protein)
1580	-1.3092	0.14991	-5.3431	2.0944e-05	0.00011049	2.3278	CYP4B1	cytochrome P450, family 4, subfamily B, polypeptide 1
27299	3.1858	0.38509	5.3384	2.1186e-05	0.00011163	2.3163	ADAMDEC1	ADAM-like, decysin 1
19	1.007	0.084407	5.3279	2.1732e-05	0.00011428	2.2908	ABCA1	ATP-binding cassette, sub-family A (ABC1), member 1
3670	-1.0022	0.1539	-5.327	2.178e-05	0.00011448	2.2887	ISL1	ISL LIM homeobox 1
6578	1.1326	0.063565	5.3145	2.2455e-05	0.00011747	2.2581	SLCO2A1	solute carrier organic anion transporter family, member 2A1
259266	1.9358	0.055162	5.3135	2.2509e-05	0.00011766	2.2557	ASPM	asp (abnormal spindle) homolog, microcephaly associated (Drosophila)
4864	1.013	0.041763	5.3053	2.2963e-05	0.00011975	2.2356	NPC1	Niemann-Pick disease, type C1
6678	-1.3327	-0.028862	-5.2938	2.362e-05	0.00012279	2.2074	SPARC	secreted protein, acidic, cysteine-rich (osteonectin)
55281	1.4913	0.17788	5.2882	2.3941e-05	0.00012417	2.1939	TMEM140	transmembrane protein 140
6772	2.2017	0.48605	5.2866	2.4037e-05	0.00012456	2.1899	STAT1	signal transducer and activator of transcription 1, 91kDa
29909	2.3663	0.20848	5.2837	2.4211e-05	0.00012537	2.1827	GPR171	G protein-coupled receptor 171
3627	4.5982	0.77937	5.2727	2.4866e-05	0.00012831	2.156	CXCL10	chemokine (C-X-C motif) ligand 10
5791	1.0409	0.14075	5.2674	2.519e-05	0.00012968	2.143	PTPRE	protein tyrosine phosphatase, receptor type, E
4703	-1.3856	0.22863	-5.262	2.5528e-05	0.00013121	2.1296	NEB	nebulin
23382	-1.0145	-0.01293	-5.2591	2.5706e-05	0.00013177	2.1227	AHCYL2	adenosylhomocysteinase-like 2
26040	-1.0302	0.087298	-5.2561	2.5897e-05	0.00013259	2.1153	SETBP1	SET binding protein 1
28976	-1.1275	0.092625	-5.2461	2.6534e-05	0.00013533	2.0909	ACAD9	acyl-CoA dehydrogenase family, member 9
84874	-1.01	0.033572	-5.2432	2.6728e-05	0.00013611	2.0836	ZNF514	zinc finger protein 514
55344	-1.1116	0.10796	-5.2379	2.7075e-05	0.00013772	2.0708	PLCXD1	phosphatidylinositol-specific phospholipase C, X domain containing 1
79037	1.6232	0.22087	5.2352	2.7256e-05	0.00013848	2.0641	PVRIG	poliovirus receptor related immunoglobulin domain containing
6369	2.3594	0.4341	5.2276	2.7763e-05	0.00014079	2.0456	CCL24	chemokine (C-C motif) ligand 24
3202	-1.149	0.081503	-5.2205	2.8253e-05	0.00014305	2.0281	HOXA5	homeobox A5
283316	1.1079	0.12125	5.219	2.8357e-05	0.00014352	2.0244	CD163L1	CD163 molecule-like 1
5732	1.1798	0.12485	5.2091	2.9048e-05	0.00014679	2.0004	PTGER2	prostaglandin E receptor 2 (subtype EP2), 53kDa
939	1.0791	0.055336	5.2057	2.9292e-05	0.00014797	1.992	CD27	CD27 molecule
3840	1.2152	0.074745	5.202	2.9557e-05	0.00014914	1.983	KPNA4	karyopherin alpha 4 (importin alpha 3)
9863	-1.0008	0.084015	-5.1854	3.0787e-05	0.00015463	1.9422	MAGI2	membrane associated guanylate kinase, WW and PDZ domain containing 2
56924	-1.4468	0.086378	-5.1813	3.1095e-05	0.00015584	1.9322	PAK6	p21 protein (Cdc42/Rac)-activated kinase 6
283897	1.7738	-0.023163	5.1784	3.1321e-05	0.00015684	1.925	C16orf54	chromosome 16 open reading frame 54
7099	1.2997	0.24706	5.1742	3.1643e-05	0.00015833	1.9148	TLR4	toll-like receptor 4
8125	1.0352	0.12569	5.1725	3.1777e-05	0.00015891	1.9105	ANP32A	acidic (leucine-rich) nuclear phosphoprotein 32 family, member A
81575	1.2574	0.1391	5.168	3.213e-05	0.00016029	1.8995	APOLD1	apolipoprotein L domain containing 1
8794	2.0493	0.30508	5.1605	3.2721e-05	0.0001628	1.8812	TNFRSF10C	tumor necrosis factor receptor superfamily, member 10c, decoy without an intracellular domain
8875	2.5782	0.098749	5.1516	3.3446e-05	0.00016591	1.8593	VNN2	vanin 2
26270	1.3097	0.16435	5.1505	3.3531e-05	0.0001662	1.8568	FBXO6	F-box protein 6
64174	1.0809	0.17608	5.1454	3.396e-05	0.00016796	1.8441	DPEP2	dipeptidase 2
5733	-1.6782	0.21298	-5.13	3.5263e-05	0.00017362	1.8064	PTGER3	prostaglandin E receptor 3 (subtype EP3)
5551	1.251	0.15382	5.1281	3.5429e-05	0.00017437	1.8017	PRF1	perforin 1 (pore forming protein)
339390	2.1368	0.51563	5.1266	3.5558e-05	0.00017475	1.7981	CLEC4G	C-type lectin domain family 4, member G
493812	-1.2535	-0.043657	-5.121	3.6051e-05	0.00017691	1.7843	HCG11	HLA complex group 11
11332	1.1391	0.05088	5.115	3.6582e-05	0.0001792	1.7697	ACOT7	acyl-CoA thioesterase 7
7134	-1.2356	0.20526	-5.1146	3.6619e-05	0.00017923	1.7687	TNNC1	troponin C type 1 (slow)
9966	1.4028	0.30518	5.1044	3.7546e-05	0.00018289	1.7437	TNFSF15	tumor necrosis factor (ligand) superfamily, member 15
919	1.6977	0.012222	5.1005	3.7905e-05	0.00018436	1.7342	CD247	CD247 molecule
51284	1.4662	0.086158	5.0927	3.8641e-05	0.00018753	1.715	TLR7	toll-like receptor 7
5698	1.466	0.22415	5.0875	3.9141e-05	0.00018967	1.7021	PSMB9	proteasome (prosome, macropain) subunit, beta type, 9 (large multifunctional peptidase 2)
115362	2.5007	0.56618	5.081	3.9767e-05	0.00019236	1.6863	GBP5	guanylate binding protein 5
7161	-1.013	0.078213	-5.0804	3.9825e-05	0.00019257	1.6848	TP73	tumor protein p73
445	-1.163	0.0034646	-5.0795	3.9916e-05	0.00019286	1.6825	ASS1	argininosuccinate synthase 1
80896	1.6561	0.31406	5.0744	4.0414e-05	0.00019499	1.6701	NPL	N-acetylneuraminate pyruvate lyase (dihydrodipicolinate synthase)
286530	1.805	0.21382	5.0694	4.0921e-05	0.00019736	1.6577	P2RY8	purinergic receptor P2Y, G-protein coupled, 8
139716	1.0281	0.16138	5.0686	4.0994e-05	0.00019765	1.6559	GAB3	GRB2-associated binding protein 3
5610	1.1398	0.13451	5.0617	4.1696e-05	0.00020059	1.6389	EIF2AK2	eukaryotic translation initiation factor 2-alpha kinase 2
5874	-1.8473	0.000438	-5.0585	4.2032e-05	0.00020184	1.6309	RAB27B	RAB27B, member RAS oncogene family
149466	-1.408	-0.021553	-5.0551	4.238e-05	0.00020344	1.6227	C1orf210	chromosome 1 open reading frame 210
124359	1.1547	0.18917	5.0531	4.2584e-05	0.0002042	1.6179	CDYL2	chromodomain protein, Y-like 2
27253	1.3952	0.28725	5.0531	4.2587e-05	0.0002042	1.6178	PCDH17	protocadherin 17
4481	1.9356	0.35235	5.053	4.2601e-05	0.0002042	1.6175	MSR1	macrophage scavenger receptor 1
6737	1.3988	0.19074	5.0514	4.2769e-05	0.00020486	1.6136	TRIM21	tripartite motif containing 21
25907	1.3716	0.068711	5.0498	4.2937e-05	0.00020551	1.6096	TMEM158	transmembrane protein 158 (gene/pseudogene)
9963	-1.3879	0.26503	-5.0464	4.3292e-05	0.00020699	1.6014	SLC23A1	solute carrier family 23 (nucleobase transporters), member 1
5865	-1.5477	0.37398	-5.0445	4.35e-05	0.0002079	1.5966	RAB3B	RAB3B, member RAS oncogene family
27250	-1.0462	-0.020966	-5.0332	4.4722e-05	0.00021313	1.5689	PDCD4	programmed cell death 4 (neoplastic transformation inhibitor)
834	1.1635	0.17224	5.028	4.5294e-05	0.00021508	1.5562	CASP1	caspase 1, apoptosis-related cysteine peptidase
1282	2.4261	0.38437	5.0255	4.5579e-05	0.0002162	1.55	COL4A1	collagen, type IV, alpha 1
6363	2.8249	0.098553	5.0246	4.5682e-05	0.00021652	1.5477	CCL19	chemokine (C-C motif) ligand 19
64926	1.0871	0.090582	5.0245	4.5695e-05	0.00021652	1.5474	RASAL3	RAS protein activator like 3
9455	-1.2418	0.063225	-5.0233	4.5824e-05	0.0002169	1.5446	HOMER2	homer homolog 2 (Drosophila)
8905	1.0831	0.10617	5.0208	4.6109e-05	0.00021793	1.5384	AP1S2	adaptor-related protein complex 1, sigma 2 subunit
6583	1.9054	-0.014674	5.0148	4.6788e-05	0.00022067	1.5238	SLC22A4	solute carrier family 22 (organic cation/ergothioneine transporter), member 4
5655	1.7957	0.30511	5.0144	4.6844e-05	0.00022085	1.5226	KLK10	kallikrein-related peptidase 10
55640	1.0095	0.035867	5.0138	4.6904e-05	0.00022106	1.5214	FLVCR2	feline leukemia virus subgroup C cellular receptor family, member 2
80055	-1.9052	0.18301	-5.0119	4.7123e-05	0.00022201	1.5167	PGAP1	post-GPI attachment to proteins 1
56606	1.0115	0.0065293	4.9989	4.866e-05	0.0002286	1.4846	SLC2A9	solute carrier family 2 (facilitated glucose transporter), member 9
10578	1.89	0.30829	4.9944	4.9205e-05	0.00023064	1.4735	GNLY	granulysin
729230	1.8211	0.12247	4.9943	4.9217e-05	0.00023064	1.4733	CCR2	chemokine (C-C motif) receptor 2
768239	-3.1818	0.0359	-4.9904	4.9688e-05	0.00023236	1.4638	PSAPL1	prosaposin-like 1 (gene/pseudogene)
139065	-1.244	0.18488	-4.9843	5.0437e-05	0.00023561	1.4488	SLITRK4	SLIT and NTRK-like family, member 4
79191	-1.3067	-0.055586	-4.9816	5.0778e-05	0.00023703	1.4421	IRX3	iroquois homeobox 3
7453	1.7695	0.42322	4.9735	5.1792e-05	0.00024134	1.4224	WARS	tryptophanyl-tRNA synthetase
11262	1.5271	0.31792	4.9714	5.2068e-05	0.0002425	1.4171	SP140	SP140 nuclear body protein
64135	1.7514	0.29994	4.9613	5.3376e-05	0.00024768	1.3923	IFIH1	interferon induced with helicase C domain 1
940	1.8692	0.098262	4.9588	5.3706e-05	0.00024895	1.3861	CD28	CD28 molecule
338322	-1.0695	0.25968	-4.9568	5.397e-05	0.00024999	1.3812	NLRP10	NLR family, pyrin domain containing 10
330	1.6968	0.024645	4.9504	5.4824e-05	0.00025333	1.3656	BIRC3	baculoviral IAP repeat containing 3
55754	1.1515	0.101	4.9434	5.5788e-05	0.00025739	1.3482	TMEM30A	transmembrane protein 30A
2984	-1.2611	0.30982	-4.9333	5.7183e-05	0.00026276	1.3235	GUCY2C	guanylate cyclase 2C (heat stable enterotoxin receptor)
84941	1.3054	0.22894	4.9151	5.9805e-05	0.00027338	1.2788	HSH2D	hematopoietic SH2 domain containing
5947	1.4687	0.10238	4.8989	6.2244e-05	0.00028336	1.2389	RBP1	retinol binding protein 1, cellular
5467	1.0308	0.13213	4.8955	6.277e-05	0.00028546	1.2305	PPARD	peroxisome proliferator-activated receptor delta
11045	-2.0971	0.42604	-4.8948	6.288e-05	0.00028572	1.2288	UPK1A	uroplakin 1A
26263	-1.2965	0.18141	-4.891	6.3469e-05	0.00028814	1.2195	FBXO22	F-box protein 22
4430	1.8398	0.42599	4.8901	6.361e-05	0.00028868	1.2173	MYO1B	myosin IB
10468	1.6455	0.0012945	4.8887	6.383e-05	0.00028938	1.2138	FST	follistatin
54102	1.4281	0.038322	4.8811	6.5047e-05	0.0002946	1.195	CLIC6	chloride intracellular channel 6
53346	1.1171	0.24847	4.875	6.6031e-05	0.00029844	1.18	TM6SF1	transmembrane 6 superfamily member 1
5104	-1.4822	0.1936	-4.8694	6.6952e-05	0.00030198	1.1662	SERPINA5	serpin peptidase inhibitor, clade A (alpha-1 antiproteinase, antitrypsin), member 5
6367	1.5772	0.17241	4.8619	6.8191e-05	0.00030704	1.1479	CCL22	chemokine (C-C motif) ligand 22
79085	-1.182	-0.026963	-4.8586	6.8748e-05	0.00030924	1.1398	SLC25A23	solute carrier family 25 (mitochondrial carrier; phosphate carrier), member 23
8809	1.1538	-0.019004	4.8581	6.8835e-05	0.00030952	1.1386	IL18R1	interleukin 18 receptor 1
51313	1.254	0.0083248	4.8567	6.9073e-05	0.00031026	1.1351	FAM198B	family with sequence similarity 198, member B
1232	1.2671	0.11633	4.8566	6.9094e-05	0.00031026	1.1348	CCR3	chemokine (C-C motif) receptor 3
8840	1.4623	0.2799	4.83	7.3786e-05	0.00032899	1.0693	WISP1	WNT1 inducible signaling pathway protein 1
22874	-1.258	0.13976	-4.8285	7.4046e-05	0.00032992	1.0658	PLEKHA6	pleckstrin homology domain containing, family A member 6
683	1.0197	0.063267	4.819	7.581e-05	0.00033733	1.0423	BST1	bone marrow stromal cell antigen 1
3934	2.7223	0.19478	4.8173	7.613e-05	0.00033853	1.0381	LCN2	lipocalin 2
220965	-1.0203	0.073249	-4.8161	7.6349e-05	0.00033927	1.0353	FAM13C	family with sequence similarity 13, member C
155465	-2.0121	0.56991	-4.8149	7.6578e-05	0.00033995	1.0323	AGR3	anterior gradient 3 homolog (Xenopus laevis)
2182	1.1656	0.1693	4.8106	7.7396e-05	0.00034323	1.0217	ACSL4	acyl-CoA synthetase long-chain family member 4
952	1.4354	0.31083	4.8029	7.8879e-05	0.00034876	1.0028	CD38	CD38 molecule
100506658	-1.2261	0.039803	-4.7946	8.0525e-05	0.00035521	0.98222	OCLN	occludin
5653	3.5814	-0.0076088	4.7891	8.1622e-05	0.0003592	0.96874	KLK6	kallikrein-related peptidase 6
85363	1.2524	0.17616	4.7826	8.2946e-05	0.00036442	0.95272	TRIM5	tripartite motif containing 5
5788	1.2665	0.28249	4.7747	8.4576e-05	0.00037109	0.93333	PTPRC	protein tyrosine phosphatase, receptor type, C
4017	1.5366	0.3052	4.7745	8.4625e-05	0.00037118	0.93276	LOXL2	lysyl oxidase-like 2
4674	-1.5279	-0.03227	-4.7667	8.6258e-05	0.00037759	0.91372	NAP1L2	nucleosome assembly protein 1-like 2
81792	1.7108	0.40556	4.7545	8.8904e-05	0.00038776	0.88364	ADAMTS12	ADAM metallopeptidase with thrombospondin type 1 motif, 12
8569	1.1623	0.22452	4.7538	8.9062e-05	0.00038807	0.88187	MKNK1	MAP kinase interacting serine/threonine kinase 1
9369	-1.0048	0.032786	-4.7535	8.9115e-05	0.00038817	0.88127	NRXN3	neurexin 3
9407	1.7072	1.0205	4.7477	9.0413e-05	0.00039343	0.86688	TMPRSS11D	transmembrane protease, serine 11D
2743	-1.0726	0.26079	-4.7457	9.0854e-05	0.0003951	0.86203	GLRB	glycine receptor, beta
4938	2.7463	0.4934	4.7389	9.2397e-05	0.00040114	0.84527	OAS1	2'-5'-oligoadenylate synthetase 1, 40/46kDa
389058	-1.7153	0.29986	-4.7254	9.5529e-05	0.00041285	0.81208	SP5	Sp5 transcription factor
10458	-1.0344	0.096014	-4.7206	9.6668e-05	0.00041694	0.80028	BAIAP2	BAI1-associated protein 2
115273	1.3366	0.18805	4.7206	9.6679e-05	0.00041694	0.80016	RAB42	RAB42, member RAS oncogene family
5168	1.3181	0.033268	4.7055	0.00010035	0.00043096	0.76303	ENPP2	ectonucleotide pyrophosphatase/phosphodiesterase 2
7185	1.1015	0.15155	4.7042	0.00010067	0.00043211	0.75988	TRAF1	TNF receptor-associated factor 1
55342	-1.366	0.04453	-4.7023	0.00010114	0.0004337	0.75525	STRBP	spermatid perinuclear RNA binding protein
944	1.0216	0.17482	4.7005	0.00010161	0.00043539	0.75063	TNFSF8	tumor necrosis factor (ligand) superfamily, member 8
5226	1.4137	0.038069	4.6958	0.0001028	0.00043938	0.73909	PGD	phosphogluconate dehydrogenase
140890	-1.3662	0.089089	-4.6785	0.0001073	0.00045683	0.69649	SREK1	splicing regulatory glutamine/lysine-rich protein 1
147700	-1.9644	0.064264	-4.6785	0.0001073	0.00045683	0.69648	KLC3	kinesin light chain 3
2330	-1.0224	0.10342	-4.6702	0.00010951	0.00046535	0.67618	FMO5	flavin containing monooxygenase 5
7345	2.0423	0.23448	4.6632	0.00011141	0.00047238	0.65903	UCHL1	ubiquitin carboxyl-terminal esterase L1 (ubiquitin thiolesterase)
3899	-1.6633	0.15347	-4.656	0.00011341	0.00047979	0.64133	AFF3	AF4/FMR2 family, member 3
8876	1.7357	0.078724	4.6511	0.0001148	0.00048533	0.62927	VNN1	vanin 1
30835	1.5262	0.24337	4.64	0.000118	0.00049712	0.60192	CD209	CD209 molecule
284759	1.0946	0.23577	4.6231	0.00012304	0.00051558	0.56029	SIRPB2	signal-regulatory protein beta 2
202309	1.4686	0.27165	4.6218	0.00012345	0.00051713	0.557	GAPT	GRB2-binding adaptor protein, transmembrane
113730	1.4076	0.19541	4.6201	0.00012398	0.00051899	0.5528	KLHDC7B	kelch domain containing 7B
79132	1.1106	0.18207	4.6174	0.00012481	0.00052182	0.54612	DHX58	DEXH (Asp-Glu-X-His) box polypeptide 58
154075	1.2531	0.2077	4.613	0.00012615	0.00052709	0.53552	SAMD3	sterile alpha motif domain containing 3
397	1.2409	0.20743	4.6012	0.0001299	0.00054052	0.50643	ARHGDIB	Rho GDP dissociation inhibitor (GDI) beta
1805	-1.731	0.080767	-4.6009	0.00013001	0.00054082	0.50557	DPT	dermatopontin
5455	-1.5414	0.36737	-4.5903	0.00013345	0.00055304	0.47961	POU3F3	POU class 3 homeobox 3
137835	1.2151	0.13347	4.5869	0.00013457	0.00055735	0.47128	TMEM71	transmembrane protein 71
6773	1.175	0.14831	4.586	0.00013487	0.00055818	0.46911	STAT2	signal transducer and activator of transcription 2, 113kDa
9770	1.2349	0.097454	4.5831	0.00013586	0.00056147	0.4618	RASSF2	Ras association (RalGDS/AF-6) domain family member 2
2280	1.2406	0.16226	4.5825	0.00013606	0.00056208	0.4604	FKBP1A	FK506 binding protein 1A, 12kDa
9732	1.3719	0.2188	4.5742	0.0001389	0.00057204	0.43984	DOCK4	dedicator of cytokinesis 4
4889	-1.0768	-0.036035	-4.5737	0.00013907	0.00057238	0.43864	NPY5R	neuropeptide Y receptor Y5
81831	1.5653	0.1138	4.5564	0.00014515	0.00059462	0.39615	NETO2	neuropilin (NRP) and tolloid (TLL)-like 2
160364	1.8592	0.13762	4.5559	0.00014533	0.00059502	0.39487	CLEC12A	C-type lectin domain family 12, member A
197358	1.5755	0.074509	4.5535	0.00014621	0.0005984	0.38893	NLRC3	NLR family, CARD domain containing 3
9481	-1.7609	0.29482	-4.5529	0.00014639	0.00059878	0.38768	SLC25A27	solute carrier family 25, member 27
10990	1.1007	0.013601	4.5526	0.0001465	0.00059907	0.38691	LILRB5	leukocyte immunoglobulin-like receptor, subfamily B (with TM and ITIM domains), member 5
29851	1.146	0.13674	4.551	0.00014709	0.00060127	0.38295	ICOS	inducible T-cell co-stimulator
1719	1.8839	0.4348	4.5388	0.00015162	0.00061789	0.35281	DHFR	dihydrofolate reductase
6373	4.074	1.1237	4.534	0.00015342	0.00062389	0.34109	CXCL11	chemokine (C-X-C motif) ligand 11
1410	-1.2576	0.16659	-4.528	0.00015572	0.00063206	0.32633	CRYAB	crystallin, alpha B
29951	-2.3066	0.052267	-4.5232	0.00015758	0.00063843	0.31455	PDZRN4	PDZ domain containing ring finger 4
284578	-1.283	0.021386	-4.5154	0.00016066	0.00065033	0.29531	LOC284578	uncharacterized LOC284578
6947	2.7232	0.78852	4.512	0.00016202	0.00065494	0.28699	TCN1	transcobalamin I (vitamin B12 binding protein, R binder family)
285973	-1.4007	0.13072	-4.5091	0.0001632	0.00065877	0.27978	ATG9B	ATG9 autophagy related 9 homolog B (S. cerevisiae)
54829	-1.6505	-0.044223	-4.4997	0.00016704	0.00067325	0.25669	ASPN	asporin
170680	-2.8683	0.14983	-4.4782	0.00017616	0.00070701	0.20393	PSORS1C2	psoriasis susceptibility 1 candidate 2
89790	1.3943	0.32949	4.473	0.00017845	0.00071509	0.19115	SIGLEC10	sialic acid binding Ig-like lectin 10
1908	-1.2485	0.093415	-4.462	0.00018337	0.00073237	0.16414	EDN3	endothelin 3
8543	-1.2215	0.079738	-4.4618	0.00018348	0.00073237	0.16356	LMO4	LIM domain only 4
11274	1.9571	0.28167	4.4568	0.00018574	0.00073959	0.15144	USP18	ubiquitin specific peptidase 18
1284	1.6387	0.0098139	4.45	0.00018892	0.00075093	0.13456	COL4A2	collagen, type IV, alpha 2
3904	1.2799	0.15924	4.4388	0.00019421	0.00076957	0.1072	LAIR2	leukocyte-associated immunoglobulin-like receptor 2
6397	1.0691	0.15057	4.4343	0.00019642	0.00077652	0.095984	SEC14L1	SEC14-like 1 (S. cerevisiae)
10133	-1.114	0.036359	-4.4338	0.00019665	0.0007772	0.094826	OPTN	optineurin
5142	1.2916	0.10333	4.428	0.0001995	0.00078704	0.080571	PDE4B	phosphodiesterase 4B, cAMP-specific
4050	1.7416	0.19859	4.4265	0.00020022	0.00078964	0.077007	LTB	lymphotoxin beta (TNF superfamily, member 3)
783	-1.0755	0.15581	-4.4208	0.00020311	0.00079905	0.062805	CACNB2	calcium channel, voltage-dependent, beta 2 subunit
22837	-1.053	0.037033	-4.4207	0.00020315	0.00079905	0.062603	COBLL1	COBL-like 1
3820	1.3825	0.12411	4.4155	0.00020579	0.00080634	0.04978	KLRB1	killer cell lectin-like receptor subfamily B, member 1
29125	1.3029	0.066424	4.406	0.00021069	0.00082406	0.026482	C11orf21	chromosome 11 open reading frame 21
9806	1.2177	0.094075	4.4058	0.0002108	0.00082426	0.025951	SPOCK2	sparc/osteonectin, cwcv and kazal-like domains proteoglycan (testican) 2
9830	1.1041	0.10215	4.403	0.00021226	0.00082898	0.019118	TRIM14	tripartite motif containing 14
51513	-2.1068	0.10116	-4.3941	0.00021699	0.00084545	-0.002716	ETV7	ets variant 7
29121	1.1515	0.23401	4.3892	0.00021964	0.00085478	-0.014748	CLEC2D	C-type lectin domain family 2, member D
81796	1.2155	0.22345	4.3741	0.00022801	0.00088475	-0.051801	SLCO5A1	solute carrier organic anion transporter family, member 5A1
245972	1.1438	0.33412	4.3592	0.00023657	0.00091446	-0.088271	ATP6V0D2	ATPase, H+ transporting, lysosomal 38kDa, V0 subunit d2
55350	1.164	0.37946	4.3584	0.00023706	0.0009161	-0.090334	VNN3	vanin 3
4883	-1.5879	0.13731	-4.3525	0.00024052	0.00092729	-0.10467	NPR3	natriuretic peptide receptor C/guanylate cyclase C (atrionatriuretic peptide receptor C)
4660	-1.0146	0.072548	-4.3502	0.00024192	0.00093135	-0.1104	PPP1R12B	protein phosphatase 1, regulatory subunit 12B
3589	1.1611	0.23934	4.347	0.00024384	0.0009379	-0.11825	IL11	interleukin 11
55008	2.2462	0.4214	4.344	0.00024564	0.00094428	-0.12553	HERC6	HECT and RLD domain containing E3 ubiquitin protein ligase family member 6
7422	1.268	0.12873	4.3427	0.00024644	0.00094679	-0.12873	VEGFA	vascular endothelial growth factor A
84984	1.0309	0.077815	4.3331	0.00025238	0.00096681	-0.15232	CEP19	centrosomal protein 19kDa
162394	1.2493	0.23937	4.3163	0.00026311	0.0010035	-0.19351	SLFN5	schlafen family member 5
5669	-1.0625	0.032904	-4.3088	0.00026804	0.0010206	-0.21188	PSG1	pregnancy specific beta-1-glycoprotein 1
150763	1.2155	0.055424	4.3079	0.00026867	0.0010225	-0.21421	GPAT2	glycerol-3-phosphate acyltransferase 2, mitochondrial
6092	-1.2341	0.23052	-4.296	0.00027666	0.0010483	-0.24319	ROBO2	roundabout, axon guidance receptor, homolog 2 (Drosophila)
3012	-1.2096	0.084645	-4.296	0.00027667	0.0010483	-0.24321	HIST1H2AE	histone cluster 1, H2ae
79923	-1.3083	0.25182	-4.284	0.00028503	0.001076	-0.27268	NANOG	Nanog homeobox
9052	2.3266	0.21439	4.2825	0.0002861	0.0010791	-0.27636	GPRC5A	G protein-coupled receptor, family C, group 5, member A
3384	1.0444	0.14268	4.2825	0.00028611	0.0010791	-0.27641	ICAM2	intercellular adhesion molecule 2
116071	1.6035	0.39659	4.2815	0.00028682	0.0010815	-0.27886	BATF2	basic leucine zipper transcription factor, ATF-like 2
159371	-1.0324	0.10614	-4.279	0.00028856	0.0010874	-0.28483	SLC35G1	solute carrier family 35, member G1
2841	1.4011	0.23726	4.2752	0.00029129	0.0010955	-0.29415	GPR18	G protein-coupled receptor 18
914	1.7777	0.10656	4.265	0.00029877	0.0011196	-0.31922	CD2	CD2 molecule
80320	-1.0818	0.087723	-4.265	0.00029878	0.0011196	-0.31926	SP6	Sp6 transcription factor
3659	1.2428	0.17477	4.2401	0.00031776	0.0011823	-0.38011	IRF1	interferon regulatory factor 1
10231	-1.383	-0.033212	-4.2388	0.00031879	0.0011852	-0.38332	RCAN2	regulator of calcineurin 2
3429	1.9619	0.47598	4.2318	0.00032434	0.0012031	-0.40038	IFI27	interferon, alpha-inducible protein 27
149628	1.0523	0.11519	4.2301	0.00032571	0.0012062	-0.40453	PYHIN1	pyrin and HIN domain family, member 1
256435	1.1728	0.18567	4.2264	0.00032875	0.0012153	-0.41372	ST6GALNAC3	ST6 (alpha-N-acetyl-neuraminyl-2,3-beta-galactosyl-1,3)-N-acetylgalactosaminide alpha-2,6-sialyltransferase 3
4856	-1.2869	-0.01696	-4.2129	0.00033991	0.0012496	-0.4467	NOV	nephroblastoma overexpressed
11213	1.0101	0.077725	4.2098	0.00034253	0.0012572	-0.45427	IRAK3	interleukin-1 receptor-associated kinase 3
4086	-1.1779	0.011606	-4.2021	0.00034908	0.0012787	-0.47298	SMAD1	SMAD family member 1
192668	-1.3795	0.066161	-4.2017	0.0003495	0.0012799	-0.47415	CYS1	cystin 1
3932	1.2072	0.2129	4.1965	0.000354	0.0012935	-0.4868	LCK	lymphocyte-specific protein tyrosine kinase
23353	-1.4167	0.21662	-4.1768	0.00037171	0.0013526	-0.53499	SUN1	Sad1 and UNC84 domain containing 1
400793	-1.0061	0.0038662	-4.1713	0.00037673	0.0013697	-0.54821	C1orf226	chromosome 1 open reading frame 226
81030	1.4562	0.22876	4.168	0.00037983	0.0013803	-0.55631	ZBP1	Z-DNA binding protein 1
230	-1.4563	0.17953	-4.1638	0.00038387	0.0013942	-0.56675	ALDOC	aldolase C, fructose-bisphosphate
3702	1.6728	0.14593	4.1426	0.00040451	0.0014639	-0.61842	ITK	IL2-inducible T-cell kinase
6504	1.5187	0.24815	4.1382	0.00040889	0.0014773	-0.62904	SLAMF1	signaling lymphocytic activation molecule family member 1
55337	1.0003	0.16844	4.1362	0.000411	0.0014837	-0.63411	C19orf66	chromosome 19 open reading frame 66
79703	-1.5939	0.056681	-4.1205	0.00042727	0.0015333	-0.67239	C11orf80	chromosome 11 open reading frame 80
65985	-1.3891	0.18543	-4.097	0.00045274	0.001615	-0.72947	AACS	acetoacetyl-CoA synthetase
64386	1.0986	0.13139	4.0926	0.00045773	0.0016297	-0.74027	MMP25	matrix metallopeptidase 25
5239	-1.3974	0.25356	-4.0838	0.0004678	0.0016602	-0.7617	PGM5	phosphoglucomutase 5
84953	-1.5088	0.14146	-4.0793	0.00047299	0.0016737	-0.77257	MICALCL	MICAL C-terminal like
256236	1.2911	-0.043918	4.0622	0.00049353	0.001738	-0.81443	NAPSB	napsin B aspartic peptidase pseudogene
26228	1.718	0.23722	4.0569	0.00049996	0.0017588	-0.82719	STAP1	signal transducing adaptor family member 1
23424	1.0112	0.089717	4.0456	0.00051418	0.0018031	-0.85481	TDRD7	tudor domain containing 7
309	1.0362	0.029365	4.0374	0.00052464	0.0018358	-0.87463	ANXA6	annexin A6
255394	-1.0786	0.13948	-4.0374	0.00052464	0.0018358	-0.87463	TCP11L2	t-complex 11 (mouse)-like 2
5360	1.1376	0.052071	4.03	0.00053431	0.0018637	-0.8926	PLTP	phospholipid transfer protein
54799	-1.0104	0.13539	-4.0271	0.0005382	0.0018758	-0.89974	MBTD1	mbt domain containing 1
2196	-1.0882	-0.014468	-4.0163	0.00055273	0.0019194	-0.92595	FAT2	FAT tumor suppressor homolog 2 (Drosophila)
11326	1.5729	0.2684	4.0018	0.00057291	0.0019817	-0.96122	VSIG4	V-set and immunoglobulin domain containing 4
81622	1.0333	0.17394	4.0016	0.00057312	0.0019819	-0.96158	UNC93B1	unc-93 homolog B1 (C. elegans)
6781	1.147	0.13128	4.0006	0.00057456	0.0019858	-0.96405	STC1	stanniocalcin 1
6744	-1.0617	0.23962	-3.9992	0.0005766	0.0019908	-0.96753	SSFA2	sperm specific antigen 2
619279	-1.5965	0.10758	-3.9942	0.00058363	0.0020124	-0.97945	ZNF704	zinc finger protein 704
51361	-1.1878	-0.0072026	-3.9929	0.00058562	0.0020182	-0.9828	HOOK1	hook homolog 1 (Drosophila)
92797	1.1414	0.19629	3.98	0.00060449	0.0020768	-1.014	HELB	helicase (DNA) B
51312	1.3156	0.17911	3.9626	0.00063102	0.0021595	-1.0562	SLC25A37	solute carrier family 25, member 37
796	1.1194	0.28347	3.9351	0.00067529	0.0022961	-1.1228	CALCA	calcitonin-related polypeptide alpha
6785	-2.3925	-0.052878	-3.9341	0.00067689	0.002301	-1.1251	ELOVL4	ELOVL fatty acid elongase 4
917	1.1113	0.16723	3.9203	0.00070046	0.002372	-1.1587	CD3G	CD3g molecule, gamma (CD3-TCR complex)
6366	1.7418	0.15503	3.9065	0.00072453	0.0024447	-1.1919	CCL21	chemokine (C-C motif) ligand 21
27145	-1.1562	0.23647	-3.8864	0.00076142	0.0025516	-1.2406	FILIP1	filamin A interacting protein 1
7498	1.5199	0.098234	3.8671	0.00079844	0.0026566	-1.2872	XDH	xanthine dehydrogenase
1028	-1.107	0.14773	-3.8568	0.00081891	0.002716	-1.312	CDKN1C	cyclin-dependent kinase inhibitor 1C (p57, Kip2)
266747	1.0445	0.11416	3.8563	0.00081985	0.0027184	-1.3131	RGL4	ral guanine nucleotide dissociation stimulator-like 4
51200	-1.3237	-0.03064	-3.8481	0.00083661	0.0027678	-1.333	CPA4	carboxypeptidase A4
92293	-1.7043	0.11467	-3.8142	0.00090943	0.0029862	-1.4147	TMEM132C	transmembrane protein 132C
642587	-1.6369	0.1399	-3.8081	0.00092295	0.0030281	-1.4292	MIR205HG	MIR205 host gene (non-protein coding)
4884	-1.3044	0.35895	-3.8068	0.00092595	0.0030343	-1.4324	NPTX1	neuronal pentraxin I
1991	-1.707	0.32963	-3.8067	0.00092614	0.0030343	-1.4326	ELANE	elastase, neutrophil expressed
79603	-1.1864	-0.059247	-3.8042	0.00093191	0.0030525	-1.4386	CERS4	ceramide synthase 4
688	-1.9569	0.027976	-3.7742	0.0010031	0.0032599	-1.5107	KLF5	Kruppel-like factor 5 (intestinal)
51365	1.2199	0.24098	3.7734	0.0010052	0.0032652	-1.5128	PLA1A	phospholipase A1 member A
4068	1.4272	0.21938	3.7733	0.0010052	0.0032652	-1.5128	SH2D1A	SH2 domain containing 1A
2635	1.189	0.1327	3.7713	0.0010102	0.0032789	-1.5176	GBP3	guanylate binding protein 3
5069	1.153	0.20724	3.7556	0.0010499	0.0033928	-1.5553	PAPPA	pregnancy-associated plasma protein A, pappalysin 1
28639	1.5428	0.16292	3.7318	0.0011129	0.0035607	-1.6123	TRBC1	T cell receptor beta constant 1
8740	1.2095	0.07991	3.714	0.0011626	0.0037079	-1.6549	TNFSF14	tumor necrosis factor (ligand) superfamily, member 14
3556	1.0024	0.0025785	3.7133	0.0011647	0.0037137	-1.6567	IL1RAP	interleukin 1 receptor accessory protein
2934	-1.4623	0.30012	-3.7096	0.0011753	0.0037449	-1.6656	GSN	gelsolin
84883	1.573	0.021985	3.709	0.001177	0.0037484	-1.6669	AIFM2	apoptosis-inducing factor, mitochondrion-associated, 2
1493	1.5068	0.32885	3.6964	0.0012138	0.0038516	-1.697	CTLA4	cytotoxic T-lymphocyte-associated protein 4
4321	3.4136	0.73128	3.6932	0.0012232	0.0038808	-1.7046	MMP12	matrix metallopeptidase 12 (macrophage elastase)
2643	1.1518	0.054127	3.6903	0.0012319	0.0039028	-1.7115	GCH1	GTP cyclohydrolase 1
4094	-1.014	0.22956	-3.6882	0.0012383	0.0039191	-1.7165	MAF	v-maf musculoaponeurotic fibrosarcoma oncogene homolog (avian)
3777	1.1047	0.11663	3.6876	0.0012403	0.0039244	-1.7181	KCNK3	potassium channel, subfamily K, member 3
80339	-1.6387	0.36516	-3.6789	0.0012669	0.0039992	-1.7388	PNPLA3	patatin-like phospholipase domain containing 3
3957	1.6576	0.077992	3.6717	0.0012893	0.0040621	-1.7559	LGALS2	lectin, galactoside-binding, soluble, 2
84561	1.4329	0.11739	3.6647	0.0013116	0.0041234	-1.7726	SLC12A8	solute carrier family 12 (potassium/chloride transporters), member 8
7881	-1.4308	0.11509	-3.6579	0.0013335	0.0041808	-1.7888	KCNAB1	potassium voltage-gated channel, shaker-related subfamily, beta member 1
146225	1.7328	0.27935	3.6578	0.0013339	0.0041808	-1.7891	CMTM2	CKLF-like MARVEL transmembrane domain containing 2
54884	-1.2285	0.12386	-3.6543	0.0013455	0.0042102	-1.7976	RETSAT	retinol saturase (all-trans-retinol 13,14-reductase)
50615	1.5412	0.45751	3.6531	0.0013493	0.0042189	-1.8003	IL21R	interleukin 21 receptor
8878	1.1028	0.17599	3.6484	0.0013648	0.0042612	-1.8114	SQSTM1	sequestosome 1
5473	3.2473	0.16193	3.6442	0.001379	0.0042986	-1.8215	PPBP	pro-platelet basic protein (chemokine (C-X-C motif) ligand 7)
23178	1.0279	0.14096	3.6248	0.0014459	0.0044736	-1.8677	PASK	PAS domain containing serine/threonine kinase
932	1.0781	0.20385	3.6209	0.0014597	0.0045096	-1.8769	MS4A3	membrane-spanning 4-domains, subfamily A, member 3 (hematopoietic cell-specific)
477	-1.1602	0.043645	-3.6085	0.0015046	0.0046322	-1.9065	ATP1A2	ATPase, Na+/K+ transporting, alpha 2 polypeptide
8785	-1.504	0.36604	-3.6011	0.0015317	0.0047024	-1.9238	MATN4	matrilin 4
6228	-1.0038	0.064601	-3.5798	0.0016136	0.0049175	-1.9746	RPS23	ribosomal protein S23
6352	1.5368	0.15238	3.5731	0.0016401	0.0049878	-1.9904	CCL5	chemokine (C-C motif) ligand 5
79895	1.0683	0.04083	3.5655	0.0016707	0.0050728	-2.0084	ATP8B4	ATPase, class I, type 8B, member 4
1728	1.2615	0.15289	3.5503	0.0017336	0.0052396	-2.0443	NQO1	NAD(P)H dehydrogenase, quinone 1
5672	-1.4051	0.096463	-3.5488	0.0017399	0.0052564	-2.0479	PSG4	pregnancy specific beta-1-glycoprotein 4
4653	-1.458	0.19787	-3.5445	0.0017581	0.0053027	-2.058	MYOC	myocilin, trabecular meshwork inducible glucocorticoid response
3929	1.644	0.4618	3.5222	0.0018559	0.0055676	-2.1106	LBP	lipopolysaccharide binding protein
60675	3.2051	0.79271	3.5131	0.0018972	0.0056784	-2.132	PROK2	prokineticin 2
389362	-1.0711	0.010056	-3.5008	0.001955	0.0058195	-2.1611	PSMG4	proteasome (prosome, macropain) assembly chaperone 4
3426	1.2025	0.14799	3.5001	0.0019581	0.0058275	-2.1626	CFI	complement factor I
4057	2.7775	0.85755	3.4974	0.0019712	0.0058627	-2.1691	LTF	lactotransferrin
94234	-1.9656	0.087777	-3.4935	0.0019896	0.0059094	-2.1781	FOXQ1	forkhead box Q1
1718	-1.3146	-0.011229	-3.4906	0.0020036	0.0059482	-2.1849	DHCR24	24-dehydrocholesterol reductase
1290	1.3436	0.18024	3.4889	0.0020119	0.0059688	-2.1889	COL5A2	collagen, type V, alpha 2
64919	-1.5423	0.013633	-3.4796	0.002058	0.0060839	-2.211	BCL11B	B-cell CLL/lymphoma 11B (zinc finger protein)
84268	-1.0708	0.14187	-3.4759	0.0020762	0.0061335	-2.2195	RPAIN	RPA interacting protein
3745	-1.2522	0.53128	-3.469	0.0021115	0.0062196	-2.2358	KCNB1	potassium voltage-gated channel, Shab-related subfamily, member 1
7704	-2.0643	0.43654	-3.4645	0.0021345	0.0062818	-2.2463	ZBTB16	zinc finger and BTB domain containing 16
645687	1.4888	0.067527	3.4447	0.0022392	0.0065507	-2.2928	LINC00520	long intergenic non-protein coding RNA 520
79937	-1.1628	0.23749	-3.4376	0.002278	0.0066523	-2.3094	CNTNAP3	contactin associated protein-like 3
338811	-1.0951	0.17429	-3.4255	0.0023458	0.0068293	-2.3378	FAM19A2	family with sequence similarity 19 (chemokine (C-C motif)-like), member A2
10142	-1.2417	0.14915	-3.4182	0.0023872	0.00693	-2.3548	AKAP9	A kinase (PRKA) anchor protein (yotiao) 9
340152	1.0316	-0.01509	3.4084	0.0024445	0.0070714	-2.3777	ZC3H12D	zinc finger CCCH-type containing 12D
89886	1.0324	0.22703	3.4024	0.0024803	0.0071608	-2.3918	SLAMF9	SLAM family member 9
538	-1.4735	0.086763	-3.4007	0.0024901	0.0071874	-2.3956	ATP7A	ATPase, Cu++ transporting, alpha polypeptide
440823	1.4646	0.22244	3.3974	0.0025103	0.0072335	-2.4034	MIAT	myocardial infarction associated transcript (non-protein coding)
285313	-1.6258	-0.02481	-3.3844	0.00259	0.0074401	-2.4337	IGSF10	immunoglobulin superfamily, member 10
8685	1.3747	0.42222	3.3801	0.0026172	0.0075132	-2.4438	MARCO	macrophage receptor with collagenous structure
8406	1.1541	0.067642	3.3753	0.0026472	0.0075847	-2.4548	SRPX	sushi-repeat containing protein, X-linked
8870	1.3945	0.01157	3.3682	0.0026933	0.0076968	-2.4715	IER3	immediate early response 3
10631	-1.2401	0.24364	-3.3623	0.0027317	0.0077873	-2.4852	POSTN	periostin, osteoblast specific factor
6563	-2.101	0.25059	-3.3612	0.0027388	0.0078015	-2.4877	SLC14A1	solute carrier family 14 (urea transporter), member 1 (Kidd blood group)
260436	1.5981	0.39933	3.3557	0.0027752	0.0078951	-2.5004	FDCSP	follicular dendritic cell secreted protein
1010	-1.1668	0.14339	-3.3552	0.0027787	0.0079017	-2.5017	CDH12	cadherin 12, type 2 (N-cadherin 2)
7850	1.6461	0.060645	3.3535	0.00279	0.0079286	-2.5056	IL1R2	interleukin 1 receptor, type II
158219	-1.2007	0.039145	-3.3464	0.002838	0.0080458	-2.522	TTC39B	tetratricopeptide repeat domain 39B
7857	1.0208	0.12339	3.3412	0.0028735	0.008131	-2.5341	SCG2	secretogranin II
84961	-1.1806	0.15971	-3.3376	0.0028989	0.0081905	-2.5425	FBXL20	F-box and leucine-rich repeat protein 20
28999	-1.1987	0.064949	-3.332	0.002938	0.0082802	-2.5555	KLF15	Kruppel-like factor 15
2690	-1.4448	0.11582	-3.3315	0.0029416	0.0082881	-2.5567	GHR	growth hormone receptor
114	-1.4493	0.42753	-3.3246	0.0029909	0.0084073	-2.5727	ADCY8	adenylate cyclase 8 (brain)
54664	-1.2415	0.028905	-3.3199	0.0030246	0.0084894	-2.5835	TMEM106B	transmembrane protein 106B
11155	-1.0589	0.046183	-3.3189	0.0030317	0.0085003	-2.5858	LDB3	LIM domain binding 3
56256	-1.1479	0.042764	-3.3179	0.0030392	0.0085152	-2.5882	SERTAD4	SERTA domain containing 4
152330	-1.2764	0.10057	-3.3177	0.0030407	0.0085166	-2.5886	CNTN4	contactin 4
915	1.3732	0.093218	3.3139	0.0030683	0.0085793	-2.5974	CD3D	CD3d molecule, delta (CD3-TCR complex)
63895	-1.0857	0.31001	-3.3021	0.0031563	0.0088013	-2.6246	PIEZO2	piezo-type mechanosensitive ion channel component 2
57484	-1.0398	0.084235	-3.3017	0.0031594	0.0088079	-2.6256	RNF150	ring finger protein 150
51458	1.4609	0.39864	3.2959	0.0032037	0.0089201	-2.639	RHCG	Rh family, C glycoprotein
23586	1.3256	0.20078	3.2899	0.0032498	0.0090276	-2.6528	DDX58	DEAD (Asp-Glu-Ala-Asp) box polypeptide 58
3001	1.4382	0.15599	3.2845	0.0032919	0.0091235	-2.6652	GZMA	granzyme A (granzyme 1, cytotoxic T-lymphocyte-associated serine esterase 3)
10140	-1.0707	-0.054971	-3.2511	0.003566	0.0097897	-2.7422	TOB1	transducer of ERBB2, 1
25802	-1.0952	0.18762	-3.242	0.0036443	0.0099829	-2.7631	LMOD1	leiomodin 1 (smooth muscle)
11264	-1.2073	0.1048	-3.2334	0.0037193	0.01017	-2.7827	PXMP4	peroxisomal membrane protein 4, 24kDa
83886	1.1401	0.51652	3.2279	0.0037686	0.010281	-2.7954	PRSS27	protease, serine 27
23601	1.7529	0.15602	3.2248	0.0037967	0.010351	-2.8025	CLEC5A	C-type lectin domain family 5, member A
10170	1.0222	0.25663	3.2216	0.0038255	0.010421	-2.8098	DHRS9	dehydrogenase/reductase (SDR family) member 9
221692	1.7781	0.20183	3.204	0.0039899	0.010822	-2.8502	PHACTR1	phosphatase and actin regulator 1
2823	-1.1019	0.28064	-3.1987	0.0040406	0.010941	-2.8624	GPM6A	glycoprotein M6A
8743	1.0037	0.1753	3.1948	0.0040781	0.01103	-2.8712	TNFSF10	tumor necrosis factor (ligand) superfamily, member 10
6263	-1.009	0.14586	-3.1927	0.0040985	0.011071	-2.876	RYR3	ryanodine receptor 3
374918	1.5685	0.48813	3.1842	0.004182	0.011269	-2.8954	IGFL1	IGF-like family member 1
8622	-1.3207	0.29999	-3.1825	0.004199	0.011308	-2.8993	PDE8B	phosphodiesterase 8B
2662	-1.4772	0.022083	-3.1667	0.0043588	0.011686	-2.9351	GDF10	growth differentiation factor 10
170692	1.1454	0.2853	3.1651	0.004376	0.011725	-2.9389	ADAMTS18	ADAM metallopeptidase with thrombospondin type 1 motif, 18
143503	1.1093	-0.0033316	3.1566	0.0044652	0.011933	-2.9583	OR51E1	olfactory receptor, family 51, subfamily E, member 1
6285	-1.4338	0.071464	-3.155	0.0044814	0.011969	-2.9617	S100B	S100 calcium binding protein B
3857	-1.0301	0.04455	-3.1527	0.0045064	0.012026	-2.9671	KRT9	keratin 9
22849	-1.6007	0.11579	-3.1526	0.0045076	0.012026	-2.9673	CPEB3	cytoplasmic polyadenylation element binding protein 3
1717	-1.124	-0.05874	-3.1452	0.0045872	0.012212	-2.9841	DHCR7	7-dehydrocholesterol reductase
51099	-1.4189	0.27527	-3.1238	0.0048249	0.012785	-3.0325	ABHD5	abhydrolase domain containing 5
9099	-1.0434	0.051368	-3.1165	0.0049089	0.012977	-3.049	USP2	ubiquitin specific peptidase 2
4629	-1.5519	0.076098	-3.1062	0.0050303	0.013266	-3.0724	MYH11	myosin, heavy chain 11, smooth muscle
440934	1.04	0.062697	3.0641	0.0055543	0.01444	-3.1672	LOC440934	uncharacterized LOC440934
2487	-1.0142	0.17348	-3.0582	0.0056328	0.014635	-3.1805	FRZB	frizzled-related protein
22795	1.3307	0.31049	3.0499	0.0057434	0.014898	-3.1991	NID2	nidogen 2 (osteonidogen)
145270	-1.0141	-0.057584	-3.0355	0.005941	0.015301	-3.2314	PRIMA1	proline rich membrane anchor 1
1775	-1.4258	-0.017662	-3.033	0.0059759	0.01537	-3.237	DNASE1L2	deoxyribonuclease I-like 2
1528	-1.1899	0.17591	-3.0151	0.0062322	0.015927	-3.277	CYB5A	cytochrome b5 type A (microsomal)
2201	1.2453	0.24684	2.9915	0.0065853	0.016684	-3.3295	FBN2	fibrillin 2
400120	-1.0638	0.33373	-2.9803	0.0067595	0.017057	-3.3544	SERTM1	serine-rich and transmembrane domain containing 1
8082	-1.3156	0.043477	-2.9782	0.0067931	0.017132	-3.3591	SSPN	sarcospan (Kras oncogene-associated gene)
8972	1.619	0.35173	2.9727	0.0068806	0.017332	-3.3713	MGAM	maltase-glucoamylase (alpha-glucosidase)
5165	-1.6953	-0.01061	-2.9687	0.0069449	0.017461	-3.3801	PDK3	pyruvate dehydrogenase kinase, isozyme 3
10699	-1.9271	0.23197	-2.9511	0.0072356	0.018099	-3.4191	CORIN	corin, serine peptidase
2877	1.1076	0.25125	2.9458	0.0073261	0.01828	-3.4309	GPX2	glutathione peroxidase 2 (gastrointestinal)
4621	-1.062	0.15844	-2.9322	0.0075607	0.018802	-3.4608	MYH3	myosin, heavy chain 3, skeletal muscle, embryonic
5783	-1.2679	0.2067	-2.9132	0.0079009	0.019531	-3.5026	PTPN13	protein tyrosine phosphatase, non-receptor type 13 (APO-1/CD95 (Fas)-associated phosphatase)
79785	-1.642	0.031041	-2.9044	0.0080637	0.019888	-3.5219	RERGL	RERG/RAS-like
22943	1.573	0.067062	2.8998	0.0081511	0.020074	-3.5321	DKK1	dickkopf 1 homolog (Xenopus laevis)
1294	-1.0023	-0.033223	-2.8975	0.0081947	0.020166	-3.5372	COL7A1	collagen, type VII, alpha 1
7180	-1.272	0.062999	-2.8939	0.0082629	0.020293	-3.545	CRISP2	cysteine-rich secretory protein 2
26051	1.1369	0.37872	2.8662	0.0088089	0.021446	-3.6056	PPP1R16B	protein phosphatase 1, regulatory subunit 16B
115111	-1.6033	0.078989	-2.8629	0.0088747	0.021595	-3.6127	SLC26A7	solute carrier family 26, member 7
59084	-1.0584	-0.033805	-2.8621	0.0088909	0.021616	-3.6144	ENPP5	ectonucleotide pyrophosphatase/phosphodiesterase 5 (putative)
8076	-1.1759	0.025597	-2.8612	0.0089102	0.021652	-3.6164	MFAP5	microfibrillar associated protein 5
9076	-2.2298	-0.015072	-2.8537	0.0090653	0.021977	-3.6328	CLDN1	claudin 1
2200	1.0366	0.07542	2.838	0.0093982	0.022653	-3.6668	FBN1	fibrillin 1
10962	1.0563	0.16253	2.8225	0.009739	0.023367	-3.7005	MLLT11	myeloid/lymphoid or mixed-lineage leukemia (trithorax homolog, Drosophila); translocated to, 11
30812	-1.0666	0.090497	-2.8187	0.0098259	0.023554	-3.7089	SOX8	SRY (sex determining region Y)-box 8
712	1.07	0.17516	2.818	0.0098413	0.023583	-3.7103	C1QA	complement component 1, q subcomponent, A chain
2028	1.173	0.21927	2.7963	0.010342	0.024573	-3.7572	ENPEP	glutamyl aminopeptidase (aminopeptidase A)
83690	-1.0999	0.0077833	-2.7787	0.010767	0.025453	-3.795	CRISPLD1	cysteine-rich secretory protein LCCL domain containing 1
2203	1.2208	0.20672	2.7748	0.010862	0.025637	-3.8033	FBP1	fructose-1,6-bisphosphatase 1
1286	1.039	0.15928	2.7688	0.011012	0.02593	-3.8162	COL4A4	collagen, type IV, alpha 4
8820	1.0022	0.18794	2.7481	0.011545	0.027023	-3.8607	HESX1	HESX homeobox 1
116238	-1.1868	0.11046	-2.7399	0.011762	0.027442	-3.8782	TLCD1	TLC domain containing 1
6368	1.2728	0.10729	2.7336	0.011931	0.027781	-3.8916	CCL23	chemokine (C-C motif) ligand 23
60	1.1841	0.097835	2.7278	0.01209	0.02811	-3.904	ACTB	actin, beta
113146	-1.5054	0.05965	-2.7239	0.012196	0.028331	-3.9122	AHNAK2	AHNAK nucleoprotein 2
134111	-1.2317	0.19559	-2.7152	0.012439	0.028845	-3.9308	UBE2QL1	ubiquitin-conjugating enzyme E2Q family-like 1
1264	-1.511	-0.053562	-2.7145	0.012458	0.028874	-3.9322	CNN1	calponin 1, basic, smooth muscle
57467	-1.3937	0.55042	-2.701	0.012847	0.029645	-3.961	HHATL	hedgehog acyltransferase-like
3663	1.1722	0.0182	2.6921	0.013107	0.030178	-3.9798	IRF5	interferon regulatory factor 5
6707	1.8754	1.5144	2.6791	0.013497	0.03096	-4.0072	SPRR3	small proline-rich protein 3
100133941	1.1581	0.025243	2.6738	0.013659	0.031269	-4.0184	CD24	CD24 molecule
400954	-1.0689	0.039181	-2.6512	0.014371	0.032677	-4.0659	EML6	echinoderm microtubule associated protein like 6
3003	1.1273	0.088628	2.6391	0.014767	0.033475	-4.0913	GZMK	granzyme K (granzyme 3; tryptase II)
5570	-1.1129	0.0038986	-2.6334	0.014958	0.033813	-4.1033	PKIB	protein kinase (cAMP-dependent, catalytic) inhibitor beta
3156	-1.0761	0.028419	-2.6295	0.01509	0.034046	-4.1115	HMGCR	3-hydroxy-3-methylglutaryl-CoA reductase
84706	-1.112	0.067979	-2.6234	0.015295	0.034441	-4.1241	GPT2	glutamic pyruvate transaminase (alanine aminotransferase) 2
387357	1.021	0.2303	2.6073	0.015858	0.035527	-4.1578	THEMIS	thymocyte selection associated
84417	-1.0095	0.11484	-2.604	0.015973	0.035742	-4.1645	C2orf40	chromosome 2 open reading frame 40
5730	-1.38	0.2571	-2.6032	0.016002	0.035795	-4.1662	PTGDS	prostaglandin D2 synthase 21kDa (brain)
3579	1.3808	0.34686	2.5904	0.016465	0.036661	-4.1927	CXCR2	chemokine (C-X-C motif) receptor 2
58	-1.552	0.10049	-2.5904	0.016467	0.036661	-4.1929	ACTA1	actin, alpha 1, skeletal muscle
2273	-1.1969	0.037545	-2.5805	0.016834	0.037396	-4.2134	FHL1	four and a half LIM domains 1
3489	-1.127	0.13449	-2.5656	0.017402	0.038528	-4.2442	IGFBP6	insulin-like growth factor binding protein 6
6590	1.3999	0.090471	2.5519	0.017936	0.03954	-4.2723	SLPI	secretory leukocyte peptidase inhibitor
1117	1.4902	0.19876	2.5429	0.018296	0.040232	-4.2907	CHI3L2	chitinase 3-like 2
6863	-1.2347	0.034421	-2.5344	0.018646	0.040892	-4.3083	TAC1	tachykinin, precursor 1
152831	-1.8621	0.61081	-2.5309	0.018788	0.041156	-4.3153	KLB	klotho beta
27129	-1.1492	0.35528	-2.5237	0.019092	0.041705	-4.3302	HSPB7	heat shock 27kDa protein family, member 7 (cardiovascular)
10963	1.0164	0.15256	2.4867	0.020709	0.044765	-4.4054	STIP1	stress-induced-phosphoprotein 1
57016	1.1341	-0.019097	2.4791	0.021058	0.045429	-4.4209	AKR1B10	aldo-keto reductase family 1, member B10 (aldose reductase)
5175	1.2087	0.27062	2.4709	0.021441	0.04621	-4.4375	PECAM1	platelet/endothelial cell adhesion molecule 1
51121	0.88441	0.14267	15.56	1.3744e-13	5.5061e-11	21.228	RPL26L1	ribosomal protein L26-like 1
3015	0.91873	0.23872	13.779	1.6799e-12	3.0422e-10	18.756	H2AFZ	H2A histone family, member Z
5869	-0.98326	0.11711	-12.874	6.6198e-12	7.8841e-10	17.392	RAB5B	RAB5B, member RAS oncogene family
84259	0.88562	0.24733	12.269	1.7287e-11	1.5546e-09	16.434	DCUN1D5	DCN1, defective in cullin neddylation 1, domain containing 5 (S. cerevisiae)
79675	0.9091	0.24597	12.247	1.7903e-11	1.5674e-09	16.399	FASTKD1	FAST kinase domains 1
6897	0.84561	0.21303	11.668	4.6464e-11	3.0259e-09	15.444	TARS	threonyl-tRNA synthetase
11164	-0.9679	0.078955	-11.557	5.6064e-11	3.4949e-09	15.256	NUDT5	nudix (nucleoside diphosphate linked moiety X)-type motif 5
79188	-0.75594	0.094694	-11.394	7.3847e-11	4.3779e-09	14.98	TMEM43	transmembrane protein 43
7994	-0.83841	0.15481	-11.284	8.9165e-11	5.0077e-09	14.791	KAT6A	K(lysine) acetyltransferase 6A
2588	0.81368	0.20513	11.24	9.6157e-11	5.3412e-09	14.715	GALNS	galactosamine (N-acetyl)-6-sulfate sulfatase
23143	-0.964	0.2479	-11.192	1.046e-10	5.6596e-09	14.631	LRCH1	leucine-rich repeats and calponin homology (CH) domain containing 1
163882	-0.91473	0.13318	-11.157	1.1102e-10	5.8199e-09	14.571	CNST	consortin, connexin sorting protein
58505	0.74869	0.21532	11.155	1.1144e-10	5.8199e-09	14.567	OSTC	oligosaccharyltransferase complex subunit
79096	-0.97919	0.12013	-11.126	1.1727e-10	6.0216e-09	14.516	C11orf49	chromosome 11 open reading frame 49
55676	0.86738	0.11475	11.106	1.214e-10	6.1727e-09	14.481	SLC30A6	solute carrier family 30 (zinc transporter), member 6
115106	0.86895	0.10147	11.083	1.2635e-10	6.3223e-09	14.441	HAUS1	HAUS augmin-like complex, subunit 1
64400	-0.76977	0.041366	-11.061	1.3115e-10	6.4937e-09	14.404	AKTIP	AKT interacting protein
7564	-0.96371	0.058743	-11.039	1.3619e-10	6.6932e-09	14.366	ZNF16	zinc finger protein 16
1459	-0.96748	0.16355	-10.987	1.4932e-10	7.1009e-09	14.273	CSNK2A2	casein kinase 2, alpha prime polypeptide
4245	0.91507	-0.046571	10.931	1.6469e-10	7.6935e-09	14.175	MGAT1	mannosyl (alpha-1,3-)-glycoprotein beta-1,2-N-acetylglucosaminyltransferase
10487	0.90088	0.16598	10.789	2.1139e-10	9.1415e-09	13.924	CAP1	CAP, adenylate cyclase-associated protein 1 (yeast)
8945	-0.87458	0.030073	-10.77	2.188e-10	9.422e-09	13.889	BTRC	beta-transducin repeat containing E3 ubiquitin protein ligase
1054	-0.79159	0.1244	-10.764	2.2096e-10	9.4842e-09	13.88	CEBPG	CCAAT/enhancer binding protein (C/EBP), gamma
7343	-0.67416	0.11901	-10.737	2.3184e-10	9.8233e-09	13.831	UBTF	upstream binding transcription factor, RNA polymerase I
5373	0.75406	0.1196	10.665	2.6355e-10	1.082e-08	13.702	PMM2	phosphomannomutase 2
147179	-0.52671	0.080484	-10.553	3.2245e-10	1.2612e-08	13.5	WIPF2	WAS/WASL interacting protein family, member 2
84957	0.98521	0.14848	10.545	3.2714e-10	1.2703e-08	13.485	RELT	RELT tumor necrosis factor receptor
10015	-0.98948	-0.030764	-10.544	3.2767e-10	1.2703e-08	13.483	PDCD6IP	programmed cell death 6 interacting protein
6472	0.88295	0.20586	10.464	3.7884e-10	1.4433e-08	13.337	SHMT2	serine hydroxymethyltransferase 2 (mitochondrial)
5872	0.71551	0.19871	10.45	3.8831e-10	1.4584e-08	13.313	RAB13	RAB13, member RAS oncogene family
27230	0.88624	0.216	10.438	3.9714e-10	1.4872e-08	13.29	SERP1	stress-associated endoplasmic reticulum protein 1
23214	0.878	0.11119	10.393	4.3037e-10	1.5848e-08	13.209	XPO6	exportin 6
54897	-0.94215	0.040943	-10.346	4.6938e-10	1.6816e-08	13.122	CASZ1	castor zinc finger 1
81502	0.9823	0.13417	10.292	5.18e-10	1.831e-08	13.023	HM13	histocompatibility (minor) 13
56942	0.87316	0.10149	10.259	5.5036e-10	1.9248e-08	12.962	CMC2	COX assembly mitochondrial protein 2 homolog (S. cerevisiae)
6637	0.87268	0.095624	10.253	5.5604e-10	1.9344e-08	12.951	SNRPG	small nuclear ribonucleoprotein polypeptide G
149041	-0.69998	0.051449	-10.226	5.8484e-10	2.0205e-08	12.9	RC3H1	ring finger and CCCH-type domains 1
79155	0.76347	0.056215	10.105	7.3067e-10	2.3969e-08	12.676	TNIP2	TNFAIP3 interacting protein 2
55527	-0.85188	0.07351	-10.078	7.6837e-10	2.4655e-08	12.626	FEM1A	fem-1 homolog a (C. elegans)
10440	0.79163	0.057187	10.024	8.4963e-10	2.6491e-08	12.524	TIMM17A	translocase of inner mitochondrial membrane 17 homolog A (yeast)
11068	0.94403	0.074864	10.004	8.8113e-10	2.7234e-08	12.488	CYB561D2	cytochrome b-561 domain containing 2
158	0.85216	0.14897	9.9968	8.9326e-10	2.7462e-08	12.474	ADSL	adenylosuccinate lyase
7477	-0.89388	0.20997	-9.913	1.0448e-09	3.132e-08	12.316	WNT7B	wingless-type MMTV integration site family, member 7B
91869	0.92885	0.19146	9.8758	1.1203e-09	3.3206e-08	12.246	RFT1	RFT1 homolog (S. cerevisiae)
81532	-0.94742	-0.031735	-9.8529	1.1696e-09	3.408e-08	12.202	MOB2	MOB kinase activator 2
81614	0.81112	0.1265	9.8504	1.1752e-09	3.4147e-08	12.198	NIPA2	non imprinted in Prader-Willi/Angelman syndrome 2
5049	0.92843	0.02567	9.8463	1.1843e-09	3.4333e-08	12.19	PAFAH1B2	platelet-activating factor acetylhydrolase 1b, catalytic subunit 2 (30kDa)
1912	0.95846	0.023067	9.8287	1.2242e-09	3.5183e-08	12.156	PHC2	polyhomeotic homolog 2 (Drosophila)
85365	0.57916	0.066092	9.8048	1.2807e-09	3.647e-08	12.111	ALG2	asparagine-linked glycosylation 2, alpha-1,3-mannosyltransferase homolog (S. cerevisiae)
51647	0.62819	0.054093	9.8039	1.2828e-09	3.647e-08	12.109	FAM96B	family with sequence similarity 96, member B
2803	-0.87925	0.11603	-9.7379	1.4536e-09	4.0118e-08	11.983	GOLGA4	golgin A4
10904	-0.68968	-0.057029	-9.718	1.5096e-09	4.1318e-08	11.945	BLCAP	bladder cancer associated protein
26135	-0.92704	0.080034	-9.7057	1.5453e-09	4.2121e-08	11.922	SERBP1	SERPINE1 mRNA binding protein 1
55187	-0.63033	0.13207	-9.6239	1.806e-09	4.7022e-08	11.764	VPS13D	vacuolar protein sorting 13 homolog D (S. cerevisiae)
9689	0.88041	-0.014434	9.6192	1.8223e-09	4.7144e-08	11.755	BZW1	basic leucine zipper and W2 domains 1
80306	0.77441	0.13005	9.6003	1.8894e-09	4.8312e-08	11.719	MED28	mediator complex subunit 28
7410	0.98222	0.092091	9.5767	1.9767e-09	5.0158e-08	11.673	VAV2	vav 2 guanine nucleotide exchange factor
8661	-0.84286	0.11938	-9.5584	2.0472e-09	5.1551e-08	11.638	EIF3A	eukaryotic translation initiation factor 3, subunit A
261726	0.90494	0.12685	9.4826	2.3686e-09	5.7773e-08	11.491	TIPRL	TIP41, TOR signaling pathway regulator-like (S. cerevisiae)
57019	0.48951	0.10966	9.4687	2.4328e-09	5.8904e-08	11.464	CIAPIN1	cytokine induced apoptosis inhibitor 1
9600	0.77593	0.10291	9.4636	2.4571e-09	5.9384e-08	11.454	PITPNM1	phosphatidylinositol transfer protein, membrane-associated 1
22906	-0.93433	0.13031	-9.4471	2.5367e-09	6.0643e-08	11.422	TRAK1	trafficking protein, kinesin binding 1
55810	-0.71318	0.040589	-9.4421	2.5613e-09	6.1121e-08	11.412	FOXJ2	forkhead box J2
26269	-0.80919	0.075399	-9.4015	2.7705e-09	6.5054e-08	11.333	FBXO8	F-box protein 8
10576	0.68139	0.045916	9.3959	2.801e-09	6.5655e-08	11.322	CCT2	chaperonin containing TCP1, subunit 2 (beta)
55266	-0.93389	0.19501	-9.3942	2.8103e-09	6.5757e-08	11.319	TMEM19	transmembrane protein 19
[truncated: 11,318 more rows]

## Sheet: 7th POD vs IS
EntrezID	logFC	AveExpr	t	P.Value	adj.P.Val	B	Symbols	Name
[truncated: 13,220 more rows]

[truncated: 2 more sheets: 14th POD vs IS, 21st POD vs IS]
