# Supplementary material for: Identification of potential hub genes associated with skin wound healing based on time course bioinformatic analyses
Source: BMC Surg. 2021 Jun 30;21:303. doi: 10.1186/s12893-021-01298-w (PMC8243612; doi:10.1186/s12893-021-01298-w)
Supplement: Supplementary file 3 — Additional file 3. KEGG pathway enrichment analysis of DEGs in each phase. [file 12893_2021_1298_MOESM3_ESM.xlsx]

## Sheet: the acute wound phase
Category	Term	Count	%	PValue	Genes	List Total	Pop Hits	Pop Total	Fold Enrichment	Bonferroni	Benjamini	FDR
KEGG_PATHWAY	hsa04916:Melanogenesis	6	0.0454373	0.000154811	DCT, WNT16, TYRP1, WNT4, TYR, WNT2B	37	100	6879	11.1551	0.0138374	0.0138374	0.168286
KEGG_PATHWAY	hsa00350:Tyrosine metabolism	3	0.0227187	0.0142174	DCT, TYRP1, TYR	37	35	6879	15.9359	0.724384	0.475008	14.425
KEGG_PATHWAY	hsa05200:Pathways in cancer	7	0.0530102	0.0151513	LAMB4, FOS, WNT16, WNT4, FGFR3, RARA, WNT2B	37	393	6879	3.31153	0.746921	0.367463	15.3029
KEGG_PATHWAY	hsa05217:Basal cell carcinoma	3	0.0227187	0.032141	WNT16, WNT4, WNT2B	37	54	6879	10.3288	0.947145	0.520518	29.9104
KEGG_PATHWAY	hsa04550:Signaling pathways regulating pluripotency of stem cells	4	0.0302916	0.0361253	WNT16, WNT4, FGFR3, WNT2B	37	140	6879	5.31197	0.963537	0.484332	32.9863
KEGG_PATHWAY	hsa04390:Hippo signaling pathway	4	0.0302916	0.0436695	WNT16, WNT4, DLG2, WNT2B	37	151	6879	4.925	0.982023	0.488176	38.4767

## Sheet: the inflammatory phase 
Category	Term	Count	%	PValue	Genes	List Total	Pop Hits	Pop Total	Fold Enrichment	Bonferroni	Benjamini	FDR
KEGG_PATHWAY	hsa04060:Cytokine-cytokine receptor interaction	19	0.058849	3.6941e-08	CXCL1, IL6, CXCL5, CXCL3, CCR1, CXCL2, CCL8, CXCL6, IL7R, CCL4, CCL18, CCL27, CXCL10, INHBA, PPBP, CXCL13, TNFRSF19, IL1B, IL1A	110	243	6879	4.88967	5.39338e-06	5.39338e-06	4.39074e-05
KEGG_PATHWAY	hsa05134:Legionellosis	8	0.0247785	1.98236e-05	CXCL1, CR1, IL6, CXCL3, CXCL2, TLR2, IL1B, CD14	110	54	6879	9.26465	0.00289009	0.00144609	0.0235594
KEGG_PATHWAY	hsa04062:Chemokine signaling pathway	13	0.0402651	3.39519e-05	CXCL1, CXCL5, CXCL3, CCR1, CXCL2, CCL8, CXCL6, CCL4, CCL18, CCL27, CXCL10, PPBP, CXCL13	110	186	6879	4.37082	0.0049448	0.00165099	0.0403471
KEGG_PATHWAY	hsa05146:Amoebiasis	9	0.0278759	0.000255712	LAMB4, IL6, COL4A1, TLR2, SERPINB1, IL1B, SERPINB4, SERPINB3, CD14	110	106	6879	5.30969	0.0366502	0.00929124	0.303511
KEGG_PATHWAY	hsa04668:TNF signaling pathway	9	0.0278759	0.000272785	CXCL1, IL6, SOCS3, CXCL3, MMP9, CXCL2, IL1B, MMP3, CXCL10	110	107	6879	5.26007	0.0390491	0.00793475	0.323745
KEGG_PATHWAY	hsa05132:Salmonella infection	8	0.0247785	0.000318835	CXCL1, IL6, CXCL3, CXCL2, IL1B, CCL4, CD14, IL1A	110	83	6879	6.0276	0.0454902	0.00772954	0.378304
KEGG_PATHWAY	hsa04640:Hematopoietic cell lineage	8	0.0247785	0.000426044	CR1, IL6, MME, IL1B, CD1A, IL7R, CD14, IL1A	110	87	6879	5.75047	0.0603198	0.00884857	0.505215
KEGG_PATHWAY	hsa05323:Rheumatoid arthritis	8	0.0247785	0.000456902	IL6, CXCL5, TLR2, IL1B, CXCL6, MMP3, IL1A, MMP1	110	88	6879	5.68512	0.0645456	0.00830568	0.541716
KEGG_PATHWAY	hsa05133:Pertussis	7	0.0216812	0.00114359	C1QB, IL6, CXCL5, IL1B, CXCL6, CD14, IL1A	110	75	6879	5.83673	0.153851	0.018391	1.35082
KEGG_PATHWAY	hsa05150:Staphylococcus aureus infection	6	0.0185839	0.00155398	C1QB, C5AR1, CFB, FPR1, FPR3, FCGR2A	110	54	6879	6.94848	0.203126	0.02245	1.83149
KEGG_PATHWAY	hsa04110:Cell cycle	8	0.0247785	0.00340166	CCNB1, CDK1, BUB1, BUB1B, CHEK1, CDC20, CCNA1, CCNA2	110	124	6879	4.0346	0.391945	0.0442188	3.96912
KEGG_PATHWAY	hsa04610:Complement and coagulation cascades	6	0.0185839	0.0045787	C1QB, CR1, C5AR1, CFB, SERPINE1, PLAUR	110	69	6879	5.43794	0.488305	0.0543053	5.30855
KEGG_PATHWAY	hsa04620:Toll-like receptor signaling pathway	7	0.0216812	0.00652911	IL6, TLR2, IL1B, CCL4, CD14, SPP1, CXCL10	110	106	6879	4.12976	0.615717	0.0709264	7.49043
KEGG_PATHWAY	hsa05020:Prion diseases	4	0.0123893	0.0162142	C1QB, IL6, IL1B, IL1A	110	34	6879	7.35722	0.908066	0.156738	17.6588
KEGG_PATHWAY	hsa05202:Transcriptional misregulation in cancer	8	0.0247785	0.0164605	WNT16, IL6, ETV7, MMP9, BCL2A1, ZBTB16, MMP3, CD14	110	167	6879	2.99575	0.911366	0.149175	17.9035
KEGG_PATHWAY	hsa00350:Tyrosine metabolism	4	0.0123893	0.0175337	DCT, TYRP1, TYR, ALDH1A3	110	35	6879	7.14701	0.924425	0.149061	18.9619
KEGG_PATHWAY	hsa04623:Cytosolic DNA-sensing pathway	5	0.0154866	0.0183052	IL6, IL1B, CCL4, AIM2, CXCL10	110	64	6879	4.88565	0.932614	0.146719	19.715
KEGG_PATHWAY	hsa05321:Inflammatory bowel disease (IBD)	5	0.0154866	0.0183052	IL6, TLR2, IL1B, RORA, IL1A	110	64	6879	4.88565	0.932614	0.146719	19.715								the inflammatory and proliferation phase
KEGG_PATHWAY	hsa04115:p53 signaling pathway	5	0.0154866	0.0213042	CCNB1, CDK1, RRM2, SERPINE1, CHEK1	110	67	6879	4.66689	0.956891	0.160265	22.5823
KEGG_PATHWAY	hsa05152:Tuberculosis	8	0.0247785	0.0219236	CR1, IL6, TLR2, FCER1G, IL1B, FCGR2A, CD14, IL1A	110	177	6879	2.8265	0.960697	0.156622	23.1626
KEGG_PATHWAY	hsa05140:Leishmaniasis	5	0.0154866	0.0257475	CR1, TLR2, IL1B, FCGR2A, IL1A	110	71	6879	4.40397	0.977816	0.173387	26.6581
KEGG_PATHWAY	hsa05219:Bladder cancer	4	0.0123893	0.0266784	TYMP, FGFR3, MMP9, MMP1	110	41	6879	6.10111	0.980706	0.171383	27.4868
KEGG_PATHWAY	hsa05161:Hepatitis B	7	0.0216812	0.0271945	EGR3, IL6, MMP9, TLR2, BIRC5, CCNA1, CCNA2	110	145	6879	3.019	0.982143	0.167209	27.9424
KEGG_PATHWAY	hsa05144:Malaria	4	0.0123893	0.0421295	CR1, IL6, TLR2, IL1B	110	49	6879	5.10501	0.998135	0.23908	40.0463
KEGG_PATHWAY	hsa05200:Pathways in cancer	12	0.0371678	0.0461302	LAMB4, WNT16, IL6, FGFR3, COL4A1, ETS1, MMP9, CKS2, BIRC5, ZBTB16, MMP1, WNT2B	110	393	6879	1.90951	0.998987	0.249717	42.9558
KEGG_PATHWAY	hsa04914:Progesterone-mediated oocyte maturation	5	0.0154866	0.0487809	CCNB1, CDK1, BUB1, CCNA1, CCNA2	110	87	6879	3.59404	0.999326	0.253279	44.8117
KEGG_PATHWAY	hsa04380:Osteoclast differentiation	6	0.0185839	0.0564669	LILRB2, CYBB, SOCS3, IL1B, FCGR2A, IL1A	110	131	6879	2.86426	0.999794	0.278475	49.8849
KEGG_PATHWAY	hsa04621:NOD-like receptor signaling pathway	4	0.0123893	0.0586006	CXCL1, IL6, CXCL2, IL1B	110	56	6879	4.46688	0.999852	0.278585	51.2155
KEGG_PATHWAY	hsa04916:Melanogenesis	5	0.0154866	0.0737381	DCT, WNT16, TYRP1, TYR, WNT2B	110	100	6879	3.12682	0.999986	0.329281	59.765
KEGG_PATHWAY	hsa05142:Chagas disease (American trypanosomiasis)	5	0.0154866	0.0825087	C1QB, IL6, SERPINE1, TLR2, IL1B	110	104	6879	3.00656	0.999997	0.351783	64.0669
KEGG_PATHWAY	hsa05332:Graft-versus-host disease	3	0.00929195	0.0956596	IL6, IL1B, IL1A	110	33	6879	5.68512	1	0.38697	69.733
KEGG_PATHWAY	hsa04114:Oocyte meiosis	5	0.0154866	0.0990324	CCNB1, CDK1, BUB1, AURKA, CDC20	110	111	6879	2.81695	1	0.38808	71.0478

## Sheet: the remodeling phase
Category	Term	Count	%	PValue	Genes	List Total	Pop Hits	Pop Total	Fold Enrichment	Bonferroni	Benjamini	FDR
KEGG_PATHWAY	hsa04512:ECM-receptor interaction	8	0.0330074	2.32e-05	COL4A2, COL4A1, TNC, COL6A1, THBS1, COL5A2, COL5A1, FN1	70	87	6879	9.03645	0.00291832	0.00291832	0.0268578
KEGG_PATHWAY	hsa04974:Protein digestion and absorption	7	0.0288815	0.000232	COL4A2, COL4A1, COL22A1, MME, COL6A1, COL5A2, COL5A1	70	88	6879	7.81705	0.028809	0.0145098	0.268312
KEGG_PATHWAY	hsa04151:PI3K-Akt signaling pathway	11	0.0453852	0.00213248	COL4A2, CD19, COL4A1, TNC, COL6A1, FASLG, THBS1, ANGPT2, COL5A2, COL5A1, FN1	70	345	6879	3.13329	0.235841	0.0857579	2.44188
KEGG_PATHWAY	hsa04060:Cytokine-cytokine receptor interaction	9	0.0371333	0.00280499	CCL11, CXCL13, LEPR, CXCR6, CCL3L3, TGFB3, TNFRSF19, FASLG, CCL27	70	243	6879	3.63968	0.298073	0.0846799	3.20059
KEGG_PATHWAY	hsa05146:Amoebiasis	6	0.0247555	0.00406442	COL4A2, COL4A1, TGFB3, COL5A2, COL5A1, FN1	70	106	6879	5.56253	0.401399	0.097541	4.60696
KEGG_PATHWAY	hsa04510:Focal adhesion	8	0.0330074	0.00436432	COL4A2, COL4A1, TNC, COL6A1, THBS1, COL5A2, COL5A1, FN1	70	206	6879	3.81637	0.423689	0.0877592	4.93909
KEGG_PATHWAY	hsa05200:Pathways in cancer	11	0.0453852	0.00543838	WNT5A, F2RL3, COL4A2, WNT7B, COL4A1, KLK3, TGFB3, FASLG, FZD2, MMP1, FN1	70	393	6879	2.7506	0.496971	0.0934944	6.11992
KEGG_PATHWAY	hsa04614:Renin-angiotensin system	3	0.0123778	0.0219023	MME, ENPEP, KLK1	70	23	6879	12.818	0.938601	0.294462	22.6215
KEGG_PATHWAY	hsa05410:Hypertrophic cardiomyopathy (HCM)	4	0.0165037	0.0430916	MYL3, TGFB3, SGCD, CACNA2D3	70	78	6879	5.03956	0.996113	0.46026	39.9565
KEGG_PATHWAY	hsa05205:Proteoglycans in cancer	6	0.0247555	0.0496382	WNT5A, WNT7B, FASLG, FZD2, THBS1, FN1	70	200	6879	2.94814	0.998363	0.473497	44.5451
