# Supplementary material for: Identification of potential hub genes associated with skin wound healing based on time course bioinformatic analyses
Source: BMC Surg. 2021 Jun 30;21:303. doi: 10.1186/s12893-021-01298-w (PMC8243612; doi:10.1186/s12893-021-01298-w)
Supplement: Supplementary file 4 — Additional file 4. GO enrichment analysis of DEGs in each phase. [file 12893_2021_1298_MOESM4_ESM.xlsx]

## Sheet:  the acute wound phase
biological processes
Category	Term	Count	%	PValue	Genes	List Total	Pop Hits	Pop Total	Fold Enrichment	Bonferroni	Benjamini	FDR
GOTERM_BP_DIRECT	GO:0030216~keratinocyte differentiation	9	0.068156	4.82383e-09	C1ORF68, WNT16, ACER1, FOXN1, TGM3, LCE2B, LCE1B, POU3F1, SCEL	87	76	16792	22.8566	3.04866e-06	3.04866e-06	7.17509e-06
GOTERM_BP_DIRECT	GO:0008544~epidermis development	8	0.0605831	2.57712e-07	DCT, C1ORF68, POU2F3, ACER1, FOXN1, KRT2, LCE2B, SCEL	87	85	16792	18.1658	0.000162861	8.14336e-05	0.000383326
GOTERM_BP_DIRECT	GO:0042438~melanin biosynthetic process	4	0.0302916	3.5745e-05	DCT, TYRP1, TYR, PMEL	87	13	16792	59.3882	0.022338	0.00750213	0.0531548
GOTERM_BP_DIRECT	GO:0045165~cell fate commitment	4	0.0302916	0.00167945	WNT16, WNT4, GATA3, WNT2B	87	46	16792	16.7836	0.654341	0.233236	2.46916
GOTERM_BP_DIRECT	GO:0031424~keratinization	4	0.0302916	0.00189951	KRT2, TGM3, LCE2B, LCE1B	87	48	16792	16.0843	0.699298	0.213629	2.78846
GOTERM_BP_DIRECT	GO:0019372~lipoxygenase pathway	3	0.0227187	0.00194941	ALOXE3, PLA2G3, ALOX12	87	13	16792	44.5411	0.708649	0.185791	2.86071
GOTERM_BP_DIRECT	GO:0018149~peptide cross-linking	4	0.0302916	0.00213677	C1ORF68, TGM3, LCE2B, LCE1B	87	50	16792	15.4409	0.741247	0.175622	3.13159
GOTERM_BP_DIRECT	GO:0061436~establishment of skin barrier	3	0.0227187	0.0037608	ALOXE3, CLDN1, ALOX12	87	18	16792	32.1686	0.90757	0.257449	5.4503
GOTERM_BP_DIRECT	GO:0032753~positive regulation of interleukin-4 production	3	0.0227187	0.00463937	IL20RB, GATA3, RARA	87	20	16792	28.9517	0.947076	0.278588	6.68298
GOTERM_BP_DIRECT	GO:0032689~negative regulation of interferon-gamma production	3	0.0227187	0.00898843	IL20RB, GATA3, RARA	87	28	16792	20.6798	0.996675	0.434835	12.5673
GOTERM_BP_DIRECT	GO:0006583~melanin biosynthetic process from tyrosine	2	0.0151458	0.010217	DCT, TYR	87	2	16792	193.011	0.998482	0.445692	14.1658
GOTERM_BP_DIRECT	GO:0008584~male gonad development	4	0.0302916	0.012439	WNT4, STAR, GATA3, WNT2B	87	94	16792	8.21326	0.999633	0.48275	16.9877
GOTERM_BP_DIRECT	GO:0001942~hair follicle development	3	0.0227187	0.0161736	FOXN1, TNFRSF19, LRP4	87	38	16792	15.2377	0.999967	0.547385	21.5365
GOTERM_BP_DIRECT	GO:0045893~positive regulation of transcription, DNA-templated	8	0.0605831	0.0164088	KLF5, FOS, WNT4, GATA3, RARA, RORA, POU3F1, TNNI2	87	515	16792	2.99824	0.999971	0.52616	21.8151
GOTERM_BP_DIRECT	GO:0021871~forebrain regionalization	2	0.0151458	0.0203309	PGAP1, WNT2B	87	4	16792	96.5057	0.999998	0.579132	26.3262
GOTERM_BP_DIRECT	GO:0048538~thymus development	3	0.0227187	0.0204357	TYR, GATA3, SLC46A2	87	43	16792	13.4659	0.999998	0.557613	26.4433
GOTERM_BP_DIRECT	GO:0032534~regulation of microvillus assembly	2	0.0151458	0.0253495	KLF5, PLD1	87	5	16792	77.2046	1	0.615016	31.7447
GOTERM_BP_DIRECT	GO:0051122~hepoxilin biosynthetic process	2	0.0151458	0.0253495	ALOXE3, ALOX12	87	5	16792	77.2046	1	0.615016	31.7447
GOTERM_BP_DIRECT	GO:0071560~cellular response to transforming growth factor beta stimulus	3	0.0227187	0.0260944	WNT4, STAR, SOX6	87	49	16792	11.817	1	0.604803	32.5166
GOTERM_BP_DIRECT	GO:0071277~cellular response to calcium ion	3	0.0227187	0.0281061	FOS, ACER1, CHP2	87	51	16792	11.3536	1	0.612597	34.5606
GOTERM_BP_DIRECT	GO:0019221~cytokine-mediated signaling pathway	4	0.0302916	0.0297099	IL22RA1, IL20RB, IL1F10, IL37	87	131	16792	5.89348	1	0.614441	36.1485
GOTERM_BP_DIRECT	GO:0008284~positive regulation of cell proliferation	7	0.0530102	0.0323215	KLF5, FGFR3, BTC, CHP2, RARA, SERPINB3, ALOX12	87	466	16792	2.89931	1	0.627973	38.6576
GOTERM_BP_DIRECT	GO:0048066~developmental pigmentation	2	0.0151458	0.0353105	DCT, PMEL	87	7	16792	55.1461	1	0.643961	41.4163
GOTERM_BP_DIRECT	GO:0060231~mesenchymal to epithelial transition	2	0.0151458	0.0402532	WNT4, GATA3	87	8	16792	48.2529	1	0.676632	45.7257
GOTERM_BP_DIRECT	GO:0006700~C21-steroid hormone biosynthetic process	2	0.0151458	0.0451709	STARD5, STAR	87	9	16792	42.8914	1	0.703943	49.7184
GOTERM_BP_DIRECT	GO:0035457~cellular response to interferon-alpha	2	0.0151458	0.0451709	STAR, GATA3	87	9	16792	42.8914	1	0.703943	49.7184
GOTERM_BP_DIRECT	GO:0032703~negative regulation of interleukin-2 production	2	0.0151458	0.0549316	IL20RB, GATA3	87	11	16792	35.093	1	0.760276	56.8447
GOTERM_BP_DIRECT	GO:0061045~negative regulation of wound healing	2	0.0151458	0.0549316	WNT4, EPPK1	87	11	16792	35.093	1	0.760276	56.8447
GOTERM_BP_DIRECT	GO:0043616~keratinocyte proliferation	2	0.0151458	0.0597749	WNT16, KRT2	87	12	16792	32.1686	1	0.776474	60.0199
GOTERM_BP_DIRECT	GO:0045944~positive regulation of transcription from RNA polymerase II promoter	10	0.0757289	0.0632813	KLF5, FOS, POU2F3, GATA3, CHP2, NHLH2, RARA, SOX6, RORA, POU3F1	87	981	16792	1.9675	1	0.783507	62.1812
GOTERM_BP_DIRECT	GO:0010839~negative regulation of keratinocyte proliferation	2	0.0151458	0.0693881	SLURP1, EPPK1	87	14	16792	27.5731	1	0.802729	65.6872
GOTERM_BP_DIRECT	GO:0006937~regulation of muscle contraction	2	0.0151458	0.0693881	TNNT1, TNNI2	87	14	16792	27.5731	1	0.802729	65.6872
GOTERM_BP_DIRECT	GO:0016042~lipid catabolic process	3	0.0227187	0.0704491	PLD1, HRASLS, PLA2G3	87	85	16792	6.81217	1	0.796495	66.2645
GOTERM_BP_DIRECT	GO:0016055~Wnt signaling pathway	4	0.0302916	0.0711856	WNT16, WNT4, LRP4, WNT2B	87	187	16792	4.12859	1	0.788957	66.6599
GOTERM_BP_DIRECT	GO:0001822~kidney development	3	0.0227187	0.0718936	WNT4, GATA3, LRP4	87	86	16792	6.73296	1	0.78152	67.0359
GOTERM_BP_DIRECT	GO:0006665~sphingolipid metabolic process	2	0.0151458	0.0741582	ALOXE3, ACER1	87	15	16792	25.7349	1	0.781676	68.2122
GOTERM_BP_DIRECT	GO:0045109~intermediate filament organization	2	0.0151458	0.0789041	EPPK1, KRT2	87	16	16792	24.1264	1	0.792803	70.5516
GOTERM_BP_DIRECT	GO:0009887~organ morphogenesis	3	0.0227187	0.0807588	ETV7, GATA3, FOXN1	87	92	16792	6.29385	1	0.790965	71.4214
GOTERM_BP_DIRECT	GO:0043651~linoleic acid metabolic process	2	0.0151458	0.083626	ALOXE3, ALOX12	87	17	16792	22.7072	1	0.793394	72.719
GOTERM_BP_DIRECT	GO:0030336~negative regulation of cell migration	3	0.0227187	0.0853128	WNT4, SLURP1, EPPK1	87	95	16792	6.0951	1	0.791013	73.4564
GOTERM_BP_DIRECT	GO:0030182~neuron differentiation	3	0.0227187	0.0853128	WNT16, WNT4, WNT2B	87	95	16792	6.0951	1	0.791013	73.4564
GOTERM_BP_DIRECT	GO:0051412~response to corticosterone	2	0.0151458	0.088324	FOS, STAR	87	18	16792	21.4457	1	0.793921	74.7269
GOTERM_BP_DIRECT	GO:0032438~melanosome organization	2	0.0151458	0.0976486	TYRP1, PMEL	87	20	16792	19.3011	1	0.818938	78.3106
molecular functions
Category	Term	Count	%	PValue	Genes	List Total	Pop Hits	Pop Total	Fold Enrichment	Bonferroni	Benjamini	FDR
GOTERM_MF_DIRECT	GO:0043565~sequence-specific DNA binding	9	0.068156	0.00597906	KLF5, FOS, FOXQ1, POU2F3, FOXN1, RARA, SOX6, RORA, POU3F1	90	518	16881	3.25888	0.67419	0.67419	7.16426
GOTERM_MF_DIRECT	GO:0005109~frizzled binding	3	0.0227187	0.015415	WNT16, WNT4, WNT2B	90	36	16881	15.6306	0.945254	0.766022	17.5165
GOTERM_MF_DIRECT	GO:0051120~hepoxilin A3 synthase activity	2	0.0151458	0.0157343	ALOXE3, ALOX12	90	3	16881	125.044	0.948476	0.627891	17.8474
GOTERM_MF_DIRECT	GO:0031014~troponin T binding	2	0.0151458	0.0209245	TNNT1, TNNI2	90	4	16881	93.7833	0.98083	0.627902	23.0589
GOTERM_MF_DIRECT	GO:0000977~RNA polymerase II regulatory region sequence-specific DNA binding	5	0.0378644	0.0242668	ETV7, GATA3, NHLH2, RARA, RORA	90	208	16881	4.50881	0.989886	0.600991	26.2523
GOTERM_MF_DIRECT	GO:0042015~interleukin-20 binding	2	0.0151458	0.0260876	IL22RA1, IL20RB	90	5	16881	75.0267	0.992868	0.561263	27.9401
GOTERM_MF_DIRECT	GO:0005507~copper ion binding	3	0.0227187	0.0352161	DCT, TYRP1, TYR	90	56	16881	10.0482	0.998774	0.616239	35.8796
GOTERM_MF_DIRECT	GO:0005198~structural molecule activity	5	0.0378644	0.0416214	C1ORF68, KRT78, CLDN1, LCE2B, LCE1B	90	247	16881	3.7969	0.999647	0.629805	40.9615
GOTERM_MF_DIRECT	GO:0008134~transcription factor binding	5	0.0378644	0.0632076	KLF5, FOS, GATA3, RARA, RORA	90	284	16881	3.30223	0.999995	0.74248	55.4864
GOTERM_MF_DIRECT	GO:0005149~interleukin-1 receptor binding	2	0.0151458	0.0664347	IL1F10, IL37	90	13	16881	28.8564	0.999997	0.723493	57.3503
GOTERM_MF_DIRECT	GO:0016702~oxidoreductase activity, acting on single donors with incorporation of molecular oxygen, incorporation of two atoms of oxygen	2	0.0151458	0.0713605	ALOXE3, ALOX12	90	14	16881	26.7952	0.999999	0.715945	60.0575
GOTERM_MF_DIRECT	GO:0017127~cholesterol transporter activity	2	0.0151458	0.0762605	STARD5, STAR	90	15	16881	25.0089	1	0.7095	62.5929
GOTERM_MF_DIRECT	GO:0003824~catalytic activity	4	0.0302916	0.0771609	AADAC, PLD1, HAL, TGM3	90	188	16881	3.99078	1	0.684971	63.0424
GOTERM_MF_DIRECT	GO:0046982~protein heterodimerization activity	6	0.0454373	0.0990884	FOS, TYRP1, TYR, MPP7, RARA, SOX6	90	465	16881	2.42022	1	0.751868	72.5689
cellular components
Category	Term	Count	%	PValue	Genes	List Total	Pop Hits	Pop Total	Fold Enrichment	Bonferroni	Benjamini	FDR
GOTERM_CC_DIRECT	GO:0033162~melanosome membrane	3	0.0227187	0.00143433	DCT, TYRP1, TYR	96	11	18224	51.7727	0.13867	0.13867	1.59211
GOTERM_CC_DIRECT	GO:0001533~cornified envelope	4	0.0302916	0.00177097	C1ORF68, LCE2B, LCE1B, SCEL	96	46	18224	16.5072	0.168351	0.088052	1.96242
GOTERM_CC_DIRECT	GO:0042470~melanosome	5	0.0378644	0.00192325	DCT, TYRP1, TYR, PMEL, MLANA	96	101	18224	9.39769	0.181441	0.0645586	2.1295
GOTERM_CC_DIRECT	GO:0030669~clathrin-coated endocytic vesicle membrane	3	0.0227187	0.0193243	HLA-DQB2, TYRP1, CD207	96	41	18224	13.8902	0.868585	0.39791	19.6023
GOTERM_CC_DIRECT	GO:0005861~troponin complex	2	0.0151458	0.040958	TNNT1, TNNI2	96	8	18224	47.4583	0.987084	0.580991	37.3499
GOTERM_CC_DIRECT	GO:0005615~extracellular space	13	0.0984476	0.0470231	WNT16, SLURP1, SERPINA12, IL1F10, BTC, CCL27, WNT2B, IL37, WNT4, KRT78, KRT2, SERPINB3, PLA2G3	96	1347	18224	1.8321	0.993323	0.566062	41.6401
GOTERM_CC_DIRECT	GO:0005667~transcription factor complex	4	0.0302916	0.0799574	FOS, GATA3, NHLH2, POU3F1	96	193	18224	3.93437	0.999828	0.710073	60.6154
GOTERM_CC_DIRECT	GO:0045095~keratin filament	3	0.0227187	0.0959254	EPPK1, KRT78, KRT2	96	100	18224	5.695	0.999972	0.73044	67.6176

## Sheet: the inflammatory phase 
biological processes
Category	Term	Count	%	PValue	Genes	List Total	Pop Hits	Pop Total	Fold Enrichment	Bonferroni	Benjamini	FDR
GOTERM_BP_DIRECT	GO:0006955~immune response	31	0.0960168	8.97376e-14	CXCL1, HLA-DQB2, CXCL5, CCR1, CXCL3, CXCL2, TLR2, GPR65, CCL8, CXCL6, IL7R, CCL4, CCL27, CXCL10, IL37, FCGR1B, IL1B, IL1A, IL6, C5AR1, CD1A, AIM2, CCL18, IGSF6, LILRB2, PPBP, ETS1, CXCL13, CD274, CTSC, ADAMDEC1	228	421	16792	5.42309	1.40838e-10	1.40838e-10	1.49869e-10
GOTERM_BP_DIRECT	GO:0006954~inflammatory response	29	0.0898222	2.64604e-13	CXCL1, S100A8, CXCL5, CCR1, CXCL3, CXCL2, S100A9, FPR1, TLR2, CCL8, FPR3, CXCL6, CCL4, IL37, CXCL10, IL1B, PTX3, IL1A, SPP1, HAVCR2, IL6, C5AR1, AIM2, CCL18, TNFAIP6, CYBB, PPBP, CXCL13, CD14	228	379	16792	5.63542	4.15369e-10	2.07684e-10	4.42013e-10
GOTERM_BP_DIRECT	GO:0070098~chemokine-mediated signaling pathway	12	0.0371678	2.71664e-09	CXCL1, PPBP, CXCL5, CXCL13, CCR1, CXCL3, CXCL2, CCL8, CXCL6, CCL4, CCL18, CXCL10	228	71	16792	12.4477	4.26511e-06	1.42171e-06	4.53869e-06
GOTERM_BP_DIRECT	GO:0006935~chemotaxis	14	0.0433624	1.06913e-08	CXCL1, TYMP, RNASE2, C5AR1, CXCL5, CCR1, CXCL2, FPR1, CCL8, CXCL6, CCL18, CCL27, CXCL10, PLAUR	228	122	16792	8.45154	1.67852e-05	4.19633e-06	1.7862e-05
GOTERM_BP_DIRECT	GO:0060326~cell chemotaxis	11	0.0340705	1.56274e-08	CXCL1, C5AR1, CXCL5, CXCL2, FPR1, CCL8, FPR3, CXCL6, EPHB1, CCL27, CXCL10	228	65	16792	12.4637	2.45347e-05	4.90699e-06	2.61087e-05
GOTERM_BP_DIRECT	GO:0007267~cell-cell signaling	18	0.0557517	6.73388e-08	FGFR3, CXCL5, CCR1, S100A9, CCL8, CXCL6, GREM1, CCL4, CCL18, CCL27, CXCL10, PTHLH, INHBA, LILRB2, PCSK1, TNFAIP6, CXCL13, IL1B	228	254	16792	5.21923	0.000105716	1.76202e-05	0.000112503
GOTERM_BP_DIRECT	GO:0030593~neutrophil chemotaxis	10	0.0309732	2.43968e-07	C5AR1, S100A8, PPBP, CXCL3, S100A9, CCL8, FCER1G, IL1B, CCL4, CCL18	228	66	16792	11.159	0.000382957	5.47171e-05	0.000407598
GOTERM_BP_DIRECT	GO:0042438~melanin biosynthetic process	5	0.0154866	2.11313e-05	DCT, TYRP1, TYR, PMEL, OCA2	228	13	16792	28.3266	0.0326321	0.00413847	0.0352982
GOTERM_BP_DIRECT	GO:0051301~cell division	17	0.0526544	2.327e-05	KIF14, CDK1, NUF2, AURKA, BIRC5, NDC80, CDC20, CENPE, UBE2C, CCNB1, SPC25, NCAPG, BUB1, CKS2, BUB1B, CCNA1, CCNA2	228	350	16792	3.57724	0.035875	0.00405114	0.0388702
GOTERM_BP_DIRECT	GO:0030574~collagen catabolic process	8	0.0247785	2.42806e-05	KLK6, MMP10, COL4A1, MMP9, CTSB, MMP3, MMP12, MMP1	228	64	16792	9.20614	0.0374036	0.00380485	0.040558
GOTERM_BP_DIRECT	GO:0008283~cell proliferation	17	0.0526544	3.97799e-05	CXCL1, BCAT1, CDK1, MKI67, DLGAP5, TYMS, GLUL, TYR, DAB2, UHRF1, BUB1, LIPG, CKS2, BUB1B, MELK, IL1A, OCA2	228	366	16792	3.42086	0.0605453	0.0056617	0.0664396
GOTERM_BP_DIRECT	GO:0050729~positive regulation of inflammatory response	8	0.0247785	5.74572e-05	S100A8, ETS1, SERPINE1, S100A9, TLR2, CCL8, CCL4, CCL18	228	73	16792	8.07114	0.0862611	0.00748935	0.0959506
GOTERM_BP_DIRECT	GO:0007062~sister chromatid cohesion	9	0.0278759	7.78242e-05	SPC25, FBXW7, NUF2, BUB1, BUB1B, CENPE, BIRC5, NDC80, CDC20	228	103	16792	6.43536	0.115019	0.0093551	0.129942
GOTERM_BP_DIRECT	GO:0032496~response to lipopolysaccharide	11	0.0340705	7.98894e-05	CXCL1, C5AR1, S100A8, PPBP, CXCL5, CXCL13, CXCL3, CXCL2, TLR2, CXCL6, CXCL10	228	164	16792	4.93988	0.117884	0.00891937	0.133388
GOTERM_BP_DIRECT	GO:0002690~positive regulation of leukocyte chemotaxis	5	0.0154866	8.57523e-05	IL6, PPBP, CXCL5, CXCL6, CXCL10	228	18	16792	20.4581	0.125967	0.00893563	0.14317
GOTERM_BP_DIRECT	GO:0006915~apoptotic process	21	0.0650437	9.12482e-05	CDK1, C5AR1, S100A8, S100A9, TLR2, GPR65, BIRC5, ZBTB16, GREM1, AIM2, LCN2, DAB2, CLIC4, BUB1, BUB1B, TNFRSF19, IL1B, CTSC, CD14, MELK, IL1A	228	567	16792	2.72775	0.133477	0.00891417	0.152339
GOTERM_BP_DIRECT	GO:0007067~mitotic nuclear division	13	0.0402651	0.000146983	CDK1, SPC25, NUF2, BUB1, BUB1B, BIRC5, AURKA, NDC80, CDC20, PBK, CEP55, CCNA1, CCNA2	228	248	16792	3.86064	0.206086	0.0134836	0.245281
GOTERM_BP_DIRECT	GO:0006508~proteolysis	19	0.058849	0.000160905	CFB, MMP9, MME, MMP3, MMP12, MMP1, C1QB, PCSK1, MMP10, BLMH, FAP, FCN1, LTF, CTSC, CTSB, LONRF1, ADAM12, DPP6, ADAMDEC1	228	500	16792	2.79867	0.223253	0.0139376	0.268485
GOTERM_BP_DIRECT	GO:0032755~positive regulation of interleukin-6 production	6	0.0185839	0.000339737	LILRB2, IL6, TLR2, FCER1G, IL1B, IL1A	228	45	16792	9.81988	0.413438	0.0276872	0.566087
GOTERM_BP_DIRECT	GO:0022617~extracellular matrix disassembly	7	0.0216812	0.000567606	MMP10, MMP9, MMP3, MMP12, MMP1, SPP1, TIMP1	228	76	16792	6.78347	0.589917	0.0435911	0.944086
GOTERM_BP_DIRECT	GO:0030216~keratinocyte differentiation	7	0.0216812	0.000567606	C1ORF68, WNT16, CLIC4, ACER1, TGM3, LCE2B, LCE1B	228	76	16792	6.78347	0.589917	0.0435911	0.944086
GOTERM_BP_DIRECT	GO:0050728~negative regulation of inflammatory response	7	0.0216812	0.000697875	TNFAIP6, SOCS3, ETS1, GATA3, RORA, PBK, KLF4	228	79	16792	6.52587	0.66581	0.050854	1.15957
GOTERM_BP_DIRECT	GO:0045766~positive regulation of angiogenesis	8	0.0247785	0.00095785	CYBB, C5AR1, ETS1, HMOX1, SERPINE1, IL1B, GREM1, IL1A	228	115	16792	5.12342	0.777882	0.0661023	1.5883
GOTERM_BP_DIRECT	GO:0008544~epidermis development	7	0.0216812	0.00102687	DCT, PTHLH, C1ORF68, POU2F3, ACER1, KRT2, LCE2B	228	85	16792	6.06522	0.800715	0.0677287	1.70184
GOTERM_BP_DIRECT	GO:0043066~negative regulation of apoptotic process	16	0.0495571	0.0013734	KIF14, CDK1, EGR3, IL6, SOCS3, MMP9, BTC, BCL2A1, AURKA, BIRC5, GREM1, TIMP1, PLAC8, PLAUR, DAB2, LTF	228	455	16792	2.58986	0.884411	0.0859819	2.26996
GOTERM_BP_DIRECT	GO:0034605~cellular response to heat	5	0.0154866	0.00151372	MKI67, TFEC, HMOX1, IL1A, CXCL10	228	37	16792	9.95258	0.907296	0.0907488	2.49914
GOTERM_BP_DIRECT	GO:0008284~positive regulation of cell proliferation	16	0.0495571	0.0017413	KIF14, IL6, FGFR3, CXCL5, FOXM1, BTC, CHP2, BIRC5, CDC20, GREM1, TIMP1, PLAC8, CXCL10, PTHLH, ETS1, SERPINB3	228	466	16792	2.52873	0.935186	0.0998911	2.86975
GOTERM_BP_DIRECT	GO:0097461~ferric iron import into cell	3	0.00929195	0.00177123	STEAP4, STEAP1B, STEAP1	228	5	16792	44.1895	0.938166	0.09795	2.9184
GOTERM_BP_DIRECT	GO:0051092~positive regulation of NF-kappaB transcription factor activity	8	0.0247785	0.00221815	IL6, S100A8, S100A9, TLR2, LTF, IL1B, GREM1, AIM2	228	133	16792	4.43002	0.969388	0.117073	3.64201
GOTERM_BP_DIRECT	GO:0000082~G1/S transition of mitotic cell cycle	7	0.0216812	0.00261618	BCAT1, CDK1, INHBA, TYMS, RRM2, CCNA1, CDKN3	228	102	16792	5.05435	0.983638	0.132223	4.2822
GOTERM_BP_DIRECT	GO:0000086~G2/M transition of mitotic cell cycle	8	0.0247785	0.0026213	CCNB1, CDK1, FOXM1, BIRC5, CHEK1, AURKA, MELK, HMMR	228	137	16792	4.30068	0.983769	0.128345	4.2904
GOTERM_BP_DIRECT	GO:0070374~positive regulation of ERK1 and ERK2 cascade	9	0.0278759	0.00265993	HAVCR2, IL6, FBXW7, FGFR3, C5AR1, CCR1, CCL8, CCL4, CCL18	228	175	16792	3.78767	0.984727	0.12619	4.35231
GOTERM_BP_DIRECT	GO:0071347~cellular response to interleukin-1	6	0.0185839	0.00272611	LCN2, IL6, CCL8, RORA, CCL4, CCL18	228	71	16792	6.22387	0.986238	0.125351	4.4583
GOTERM_BP_DIRECT	GO:0090023~positive regulation of neutrophil chemotaxis	4	0.0123893	0.00310527	CXCL1, C5AR1, CXCL3, CXCL2	228	22	16792	13.3907	0.992425	0.137539	5.06336
GOTERM_BP_DIRECT	GO:0051439~regulation of ubiquitin-protein ligase activity involved in mitotic cell cycle	4	0.0123893	0.00353576	CCNB1, CDK1, CDC20, UBE2C	228	23	16792	12.8085	0.996155	0.150883	5.74598
GOTERM_BP_DIRECT	GO:0000083~regulation of transcription involved in G1/S transition of mitotic cell cycle	4	0.0123893	0.00353576	CDK1, TYMS, RRM2, CCNA1	228	23	16792	12.8085	0.996155	0.150883	5.74598
GOTERM_BP_DIRECT	GO:0015677~copper ion import	3	0.00929195	0.00365368	STEAP4, STEAP1B, STEAP1	228	7	16792	31.5639	0.996807	0.151422	5.93215
GOTERM_BP_DIRECT	GO:0019441~tryptophan catabolic process to kynurenine	3	0.00929195	0.00365368	KYNU, TDO2, KMO	228	7	16792	31.5639	0.996807	0.151422	5.93215
GOTERM_BP_DIRECT	GO:0071356~cellular response to tumor necrosis factor	7	0.0216812	0.00380763	LCN2, IL6, GATA3, CCL8, RORA, CCL4, CCL18	228	110	16792	4.68676	0.997495	0.153269	6.1747
GOTERM_BP_DIRECT	GO:0031145~anaphase-promoting complex-dependent catabolic process	6	0.0185839	0.00432649	CCNB1, CDK1, BUB1B, AURKA, CDC20, UBE2C	228	79	16792	5.5936	0.998894	0.168049	6.9878
GOTERM_BP_DIRECT	GO:0071222~cellular response to lipopolysaccharide	7	0.0216812	0.00434459	HAVCR2, LCN2, LILRB2, IL6, SERPINE1, CD14, CXCL10	228	113	16792	4.56234	0.998925	0.164639	7.01604
GOTERM_BP_DIRECT	GO:0042787~protein ubiquitination involved in ubiquitin-dependent protein catabolic process	8	0.0247785	0.00482103	CCNB1, CDK1, UHRF1, BUB1B, AURKA, GAN, CDC20, UBE2C	228	153	16792	3.85093	0.999493	0.176792	7.75664
GOTERM_BP_DIRECT	GO:0045840~positive regulation of mitotic nuclear division	4	0.0123893	0.00503863	BTC, IL1B, AURKA, IL1A	228	26	16792	11.3306	0.99964	0.179848	8.09303
GOTERM_BP_DIRECT	GO:0010575~positive regulation of vascular endothelial growth factor production	4	0.0123893	0.00561258	C5AR1, IL1B, RORA, IL1A	228	27	16792	10.911	0.999855	0.193883	8.97478
GOTERM_BP_DIRECT	GO:0045087~innate immune response	14	0.0433624	0.00583448	HAVCR2, CR1, S100A8, S100A9, TLR2, AIM2, APOBEC3B, LCN2, C1QB, CYBB, GATA3, FCER1G, PTX3, CD14	228	430	16792	2.39788	0.999898	0.196467	9.31355
GOTERM_BP_DIRECT	GO:0010951~negative regulation of endopeptidase activity	7	0.0216812	0.0060486	SERPINA12, SERPINE1, PI3, SERPINB1, SERPINB4, SERPINB3, TIMP1	228	121	16792	4.26069	0.999927	0.198696	9.63932
GOTERM_BP_DIRECT	GO:0006569~tryptophan catabolic process	3	0.00929195	0.0061527	KYNU, TDO2, KMO	228	9	16792	24.5497	0.999938	0.197656	9.79729
GOTERM_BP_DIRECT	GO:0050900~leukocyte migration	7	0.0216812	0.0062915	C5AR1, SELL, MMP9, FPR1, FCER1G, FPR3, MMP1	228	122	16792	4.22577	0.99995	0.197639	10.0075
GOTERM_BP_DIRECT	GO:0097421~liver regeneration	4	0.0123893	0.00687398	TYMS, PTPN3, HMOX1, AURKA	228	29	16792	10.1585	0.99998	0.209763	10.8848
GOTERM_BP_DIRECT	GO:0000281~mitotic cytokinesis	4	0.0123893	0.00687398	KIF23, KIF4A, CEP55, KIF20A	228	29	16792	10.1585	0.99998	0.209763	10.8848
GOTERM_BP_DIRECT	GO:0070301~cellular response to hydrogen peroxide	5	0.0154866	0.00733997	LCN2, CDK1, IL6, ETS1, KLF4	228	57	16792	6.46045	0.999991	0.218149	11.5808
GOTERM_BP_DIRECT	GO:0007052~mitotic spindle organization	4	0.0123893	0.00756262	CCNB1, SPC25, AURKA, NDC80	228	30	16792	9.81988	0.999993	0.219875	11.9116
GOTERM_BP_DIRECT	GO:0002430~complement receptor mediated signaling pathway	3	0.00929195	0.00762268	CR1, FPR1, FPR3	228	10	16792	22.0947	0.999994	0.217431	12.0006
GOTERM_BP_DIRECT	GO:0045765~regulation of angiogenesis	4	0.0123893	0.00829058	IL6, CXCL13, ETS1, HMOX1	228	31	16792	9.50311	0.999998	0.230034	12.9849
GOTERM_BP_DIRECT	GO:0042102~positive regulation of T cell proliferation	5	0.0154866	0.00878185	HAVCR2, LILRB2, IL6, CD274, IL1B	228	60	16792	6.13743	0.999999	0.237793	13.7022
GOTERM_BP_DIRECT	GO:0019221~cytokine-mediated signaling pathway	7	0.0216812	0.00880708	IL6, SOCS3, CCR1, IL1F10, IL1B, IL1A, IL37	228	131	16792	3.93545	0.999999	0.234391	13.7389
GOTERM_BP_DIRECT	GO:0002446~neutrophil mediated immunity	3	0.00929195	0.00923411	IL6, CXCL5, CXCL6	228	11	16792	20.0861	1	0.240283	14.3577
GOTERM_BP_DIRECT	GO:0002523~leukocyte migration involved in inflammatory response	3	0.00929195	0.00923411	S100A8, PPBP, S100A9	228	11	16792	20.0861	1	0.240283	14.3577
GOTERM_BP_DIRECT	GO:0010628~positive regulation of gene expression	10	0.0309732	0.00947542	LCN2, CDK1, INHBA, WNT16, IL6, TLR2, IL1B, IL7R, KLF4, IL1A	228	262	16792	2.81104	1	0.241796	14.7056
GOTERM_BP_DIRECT	GO:0007155~cell adhesion	14	0.0433624	0.00986612	SLURP1, SELL, CCR1, SLAMF7, CCL4, THY1, LAMB4, TNFAIP6, FAP, DSC2, HAS3, ADAM12, CHL1, SPP1	228	459	16792	2.24638	1	0.246504	15.2659
GOTERM_BP_DIRECT	GO:0097192~extrinsic apoptotic signaling pathway in absence of ligand	4	0.0123893	0.010715	LCN2, BCL2A1, IL1B, IL1A	228	34	16792	8.6646	1	0.260679	16.4714
GOTERM_BP_DIRECT	GO:0090399~replicative senescence	3	0.00929195	0.0109829	WNT16, MME, CHEK1	228	12	16792	18.4123	1	0.262276	16.8486
GOTERM_BP_DIRECT	GO:0007166~cell surface receptor signaling pathway	10	0.0309732	0.0124404	IGSF6, INHBA, LILRB2, CXCL13, CCR1, CD274, CD53, IL7R, CD14, CXCL10	228	274	16792	2.68792	1	0.287419	18.8723
GOTERM_BP_DIRECT	GO:0042127~regulation of cell proliferation	8	0.0247785	0.0130356	PPBP, CXCL13, CXCL3, FOXM1, CXCL2, CHEK1, CXCL6, CXCL10	228	185	16792	3.18483	1	0.29472	19.6854
GOTERM_BP_DIRECT	GO:0007080~mitotic metaphase plate congression	4	0.0123893	0.0135081	KIF14, CCNB1, CENPE, CEP55	228	37	16792	7.96207	1	0.299436	20.3253
GOTERM_BP_DIRECT	GO:0042742~defense response to bacterium	7	0.0216812	0.0140412	S100A8, PPBP, CXCL13, S100A9, FCER1G, CXCL6, PLAC8	228	145	16792	3.55547	1	0.305074	21.0417
GOTERM_BP_DIRECT	GO:0032461~positive regulation of protein oligomerization	3	0.00929195	0.0148768	MMP3, MMP1, AIM2	228	14	16792	15.782	1	0.31583	22.1522
GOTERM_BP_DIRECT	GO:0051436~negative regulation of ubiquitin-protein ligase activity involved in mitotic cell cycle	5	0.0154866	0.0156068	CCNB1, CDK1, BUB1B, CDC20, UBE2C	228	71	16792	5.18656	1	0.324294	23.1103
GOTERM_BP_DIRECT	GO:0032270~positive regulation of cellular protein metabolic process	3	0.00929195	0.0170142	INHBA, UHRF1, KLF4	228	15	16792	14.7298	1	0.343591	24.9265
GOTERM_BP_DIRECT	GO:0030502~negative regulation of bone mineralization	3	0.00929195	0.0170142	CCR1, GREM1, SRGN	228	15	16792	14.7298	1	0.343591	24.9265
GOTERM_BP_DIRECT	GO:0002548~monocyte chemotaxis	4	0.0123893	0.0190018	IL6, CCL8, CCL4, CCL18	228	42	16792	7.0142	1	0.370848	27.4227
GOTERM_BP_DIRECT	GO:0007566~embryo implantation	4	0.0123893	0.0190018	MMP9, IL1B, VMP1, SPP1	228	42	16792	7.0142	1	0.370848	27.4227
GOTERM_BP_DIRECT	GO:0008285~negative regulation of cell proliferation	12	0.0371678	0.0191617	PTHLH, CXCL1, INHBA, IL6, ETS1, GATA3, TLR2, IL1B, ZBTB16, CDKN3, KLF4, IL1A	228	396	16792	2.23179	1	0.368867	27.6201
GOTERM_BP_DIRECT	GO:0090026~positive regulation of monocyte chemotaxis	3	0.00929195	0.0192736	CCR1, SERPINE1, CXCL10	228	16	16792	13.8092	1	0.366214	27.7579
GOTERM_BP_DIRECT	GO:0051437~positive regulation of ubiquitin-protein ligase activity involved in regulation of mitotic cell cycle transition	5	0.0154866	0.0195674	CCNB1, CDK1, BUB1B, CDC20, UBE2C	228	76	16792	4.84534	1	0.366348	28.1187
GOTERM_BP_DIRECT	GO:0045429~positive regulation of nitric oxide biosynthetic process	4	0.0123893	0.0202277	IL6, IL1B, PTX3, KLF4	228	43	16792	6.85108	1	0.371848	28.9232
GOTERM_BP_DIRECT	GO:0010466~negative regulation of peptidase activity	3	0.00929195	0.0216512	SERPINB4, SERPINB3, PI15	228	17	16792	12.9969	1	0.387949	30.629
GOTERM_BP_DIRECT	GO:0032722~positive regulation of chemokine production	3	0.00929195	0.0216512	HAVCR2, IL6, TLR2	228	17	16792	12.9969	1	0.387949	30.629
GOTERM_BP_DIRECT	GO:0007018~microtubule-based movement	5	0.0154866	0.024097	KIF23, KIF14, KIF4A, CENPE, KIF20A	228	81	16792	4.54624	1	0.416887	33.4701
GOTERM_BP_DIRECT	GO:0033280~response to vitamin D	3	0.00929195	0.0241436	TYR, SPP1, CXCL10	228	18	16792	12.2749	1	0.413114	33.5232
GOTERM_BP_DIRECT	GO:0031100~organ regeneration	4	0.0123893	0.0255578	CDK1, C5AR1, MKI67, CCNA2	228	47	16792	6.26801	1	0.426968	35.1145
GOTERM_BP_DIRECT	GO:0051781~positive regulation of cell division	4	0.0123893	0.0255578	PPBP, BTC, IL1B, IL1A	228	47	16792	6.26801	1	0.426968	35.1145
GOTERM_BP_DIRECT	GO:0051493~regulation of cytoskeleton organization	3	0.00929195	0.0267472	S100A8, CLIC4, S100A9	228	19	16792	11.6288	1	0.437409	36.4251
GOTERM_BP_DIRECT	GO:0019442~tryptophan catabolic process to acetyl-CoA	2	0.00619464	0.0268547	KYNU, TDO2	228	2	16792	73.6491	1	0.434387	36.5423
GOTERM_BP_DIRECT	GO:0006583~melanin biosynthetic process from tyrosine	2	0.00619464	0.0268547	DCT, TYR	228	2	16792	73.6491	1	0.434387	36.5423
GOTERM_BP_DIRECT	GO:0070488~neutrophil aggregation	2	0.00619464	0.0268547	S100A8, S100A9	228	2	16792	73.6491	1	0.434387	36.5423
GOTERM_BP_DIRECT	GO:0031424~keratinization	4	0.0123893	0.0269968	KRT2, TGM3, LCE2B, LCE1B	228	48	16792	6.13743	1	0.431847	36.697
GOTERM_BP_DIRECT	GO:0009636~response to toxic substance	5	0.0154866	0.0281415	CDK1, TYMS, BLMH, TLR2, CCL4	228	85	16792	4.3323	1	0.441233	37.9297
GOTERM_BP_DIRECT	GO:0018149~peptide cross-linking	4	0.0123893	0.0300022	C1ORF68, TGM3, LCE2B, LCE1B	228	50	16792	5.89193	1	0.45835	39.8856
GOTERM_BP_DIRECT	GO:0001525~angiogenesis	8	0.0247785	0.0322141	TYMP, CLIC4, HMOX1, FAP, SERPINE1, RORA, EPHB1, THY1	228	223	16792	2.64212	1	0.478342	42.1352
GOTERM_BP_DIRECT	GO:0042346~positive regulation of NF-kappaB import into nucleus	3	0.00929195	0.0322743	TLR2, IL1B, GREM1	228	21	16792	10.5213	1	0.474723	42.1954
GOTERM_BP_DIRECT	GO:0019886~antigen processing and presentation of exogenous peptide antigen via MHC class II	5	0.0154866	0.0361382	KIF23, HLA-DQB2, KIF4A, FCER1G, CENPE	228	92	16792	4.00267	1	0.510037	45.9327
GOTERM_BP_DIRECT	GO:0019805~quinolinate biosynthetic process	2	0.00619464	0.0400116	KYNU, KMO	228	3	16792	49.0994	1	0.542429	49.4504
GOTERM_BP_DIRECT	GO:0038123~toll-like receptor TLR1:TLR2 signaling pathway	2	0.00619464	0.0400116	TLR2, CD14	228	3	16792	49.0994	1	0.542429	49.4504
GOTERM_BP_DIRECT	GO:0043420~anthranilate metabolic process	2	0.00619464	0.0400116	KYNU, KMO	228	3	16792	49.0994	1	0.542429	49.4504
GOTERM_BP_DIRECT	GO:0001660~fever generation	2	0.00619464	0.0400116	IL1B, IL1A	228	3	16792	49.0994	1	0.542429	49.4504
GOTERM_BP_DIRECT	GO:0032602~chemokine production	2	0.00619464	0.0400116	S100A8, S100A9	228	3	16792	49.0994	1	0.542429	49.4504
GOTERM_BP_DIRECT	GO:0071727~cellular response to triacyl bacterial lipopeptide	2	0.00619464	0.0400116	TLR2, CD14	228	3	16792	49.0994	1	0.542429	49.4504
GOTERM_BP_DIRECT	GO:0009954~proximal/distal pattern formation	3	0.00929195	0.0413156	SP8, GREM1, LRP4	228	24	16792	9.20614	1	0.549823	50.5855
GOTERM_BP_DIRECT	GO:0007165~signal transduction	24	0.0743356	0.0421431	CXCL1, C5AR1, CXCL5, S100A9, FPR1, TLR2, CCL8, FPR3, CXCL6, DEPDC1, CD53, IL7R, GREM1, GPRC5A, CCL4, CCL18, CXCL10, PLAUR, LILRB2, TNFAIP6, GATA3, CD274, IL1B, CHL1	228	1161	16792	1.52246	1	0.552802	51.2932
GOTERM_BP_DIRECT	GO:0001578~microtubule bundle formation	3	0.00929195	0.0445168	TPPP3, TPPP, KIF20A	228	25	16792	8.83789	1	0.568771	53.2711
GOTERM_BP_DIRECT	GO:0031214~biomineral tissue development	3	0.00929195	0.0445168	FAM20A, SRGN, SPP1	228	25	16792	8.83789	1	0.568771	53.2711
GOTERM_BP_DIRECT	GO:0007229~integrin-mediated signaling pathway	5	0.0154866	0.0453181	DAB2, PLEK, FCER1G, ADAM12, ADAMDEC1	228	99	16792	3.71965	1	0.571151	53.9214
GOTERM_BP_DIRECT	GO:0051216~cartilage development	4	0.0123893	0.0455971	TYMS, SOX6, ZBTB16, TIMP1	228	59	16792	4.99316	1	0.569236	54.1459
GOTERM_BP_DIRECT	GO:0045893~positive regulation of transcription, DNA-templated	13	0.0402651	0.0476874	INHBA, DAB2, IL6, ETS1, FOXM1, GATA3, CKS2, IL1B, RORA, HAS3, ZBTB16, CCNA2, KLF4	228	515	16792	1.8591	1	0.581777	55.7952
GOTERM_BP_DIRECT	GO:0032757~positive regulation of interleukin-8 production	3	0.00929195	0.0478067	SERPINE1, TLR2, IL1B	228	26	16792	8.49798	1	0.578593	55.8876
GOTERM_BP_DIRECT	GO:0055085~transmembrane transport	8	0.0247785	0.0488818	SLC16A14, SLC16A10, BCL2A1, SLC14A1, SLC47A1, STEAP1, OCA2, SLC46A2	228	244	16792	2.41473	1	0.58283	56.7124
GOTERM_BP_DIRECT	GO:0002576~platelet degranulation	5	0.0154866	0.0510958	PPBP, PLEK, SERPINE1, SRGN, TIMP1	228	103	16792	3.5752	1	0.595403	58.3655
GOTERM_BP_DIRECT	GO:0046006~regulation of activated T cell proliferation	2	0.00619464	0.0529914	CD274, CLC	228	4	16792	36.8246	1	0.605111	59.7334
GOTERM_BP_DIRECT	GO:0033625~positive regulation of integrin activation	2	0.00619464	0.0529914	PLEK, CXCL13	228	4	16792	36.8246	1	0.605111	59.7334
GOTERM_BP_DIRECT	GO:0034354~'de novo' NAD biosynthetic process from tryptophan	2	0.00619464	0.0529914	KYNU, KMO	228	4	16792	36.8246	1	0.605111	59.7334
GOTERM_BP_DIRECT	GO:0038124~toll-like receptor TLR6:TLR2 signaling pathway	2	0.00619464	0.0529914	TLR2, CD14	228	4	16792	36.8246	1	0.605111	59.7334
GOTERM_BP_DIRECT	GO:0071726~cellular response to diacyl bacterial lipopeptide	2	0.00619464	0.0529914	TLR2, CD14	228	4	16792	36.8246	1	0.605111	59.7334
GOTERM_BP_DIRECT	GO:0032119~sequestering of zinc ion	2	0.00619464	0.0529914	S100A8, S100A9	228	4	16792	36.8246	1	0.605111	59.7334
GOTERM_BP_DIRECT	GO:0006726~eye pigment biosynthetic process	2	0.00619464	0.0529914	TYR, OCA2	228	4	16792	36.8246	1	0.605111	59.7334
GOTERM_BP_DIRECT	GO:0002793~positive regulation of peptide secretion	2	0.00619464	0.0529914	S100A8, S100A9	228	4	16792	36.8246	1	0.605111	59.7334
GOTERM_BP_DIRECT	GO:0007079~mitotic chromosome movement towards spindle pole	2	0.00619464	0.0529914	DLGAP5, CENPE	228	4	16792	36.8246	1	0.605111	59.7334
GOTERM_BP_DIRECT	GO:0045471~response to ethanol	5	0.0154866	0.0541291	CDK1, TYMS, S100A8, GATA3, CD14	228	105	16792	3.5071	1	0.609159	60.5341
GOTERM_BP_DIRECT	GO:0032689~negative regulation of interferon-gamma production	3	0.00929195	0.0546405	HAVCR2, GATA3, CD274	228	28	16792	7.89098	1	0.608783	60.8891
GOTERM_BP_DIRECT	GO:0045931~positive regulation of mitotic cell cycle	3	0.00929195	0.0546405	CCNB1, CDK1, BIRC5	228	28	16792	7.89098	1	0.608783	60.8891
GOTERM_BP_DIRECT	GO:0042493~response to drug	9	0.0278759	0.0549137	CCNB1, LCN2, CDK1, INHBA, TYMS, BLMH, CYBB, IL6, GATA3	228	304	16792	2.1804	1	0.606782	61.0775
GOTERM_BP_DIRECT	GO:0046330~positive regulation of JNK cascade	4	0.0123893	0.0578162	WNT16, IL1B, TNFRSF19, IL1A	228	65	16792	4.53225	1	0.622419	63.0271
GOTERM_BP_DIRECT	GO:0048662~negative regulation of smooth muscle cell proliferation	3	0.00929195	0.0581788	CTNNBIP1, HMOX1, KLF4	228	29	16792	7.61887	1	0.620978	63.2641
GOTERM_BP_DIRECT	GO:0050766~positive regulation of phagocytosis	3	0.00929195	0.0581788	FCER1G, IL1B, PTX3	228	29	16792	7.61887	1	0.620978	63.2641
GOTERM_BP_DIRECT	GO:0030449~regulation of complement activation	3	0.00929195	0.0617942	CR1, C5AR1, CFB	228	30	16792	7.36491	1	0.640081	65.5504
GOTERM_BP_DIRECT	GO:0055072~iron ion homeostasis	3	0.00929195	0.0617942	STEAP4, HMOX1, STEAP1	228	30	16792	7.36491	1	0.640081	65.5504
GOTERM_BP_DIRECT	GO:0007059~chromosome segregation	4	0.0123893	0.064447	SPC25, NUF2, CENPE, NDC80	228	68	16792	4.3323	1	0.652315	67.1421
GOTERM_BP_DIRECT	GO:2001268~negative regulation of cysteine-type endopeptidase activity involved in apoptotic signaling pathway	2	0.00619464	0.0657964	MMP9, PLAUR	228	5	16792	29.4596	1	0.656496	67.925
GOTERM_BP_DIRECT	GO:0060676~ureteric bud formation	2	0.00619464	0.0657964	GATA3, GREM1	228	5	16792	29.4596	1	0.656496	67.925
GOTERM_BP_DIRECT	GO:0007093~mitotic cell cycle checkpoint	3	0.00929195	0.0692458	BUB1, BUB1B, CHEK1	228	32	16792	6.90461	1	0.672242	69.8474
GOTERM_BP_DIRECT	GO:0031663~lipopolysaccharide-mediated signaling pathway	3	0.00929195	0.0692458	TLR2, IL1B, CD14	228	32	16792	6.90461	1	0.672242	69.8474
GOTERM_BP_DIRECT	GO:0045944~positive regulation of transcription from RNA polymerase II promoter	20	0.0619464	0.0731649	GLIS3, IL6, FOXM1, CHP2, TLR2, RORA, SOX6, GREM1, CXCL10, PLAC8, INHBA, UHRF1, ETS1, GATA3, POU2F3, SERPINE1, NHLH2, IL1B, IL1A, KLF4	228	981	16792	1.50151	1	0.689475	71.8998
GOTERM_BP_DIRECT	GO:2000553~positive regulation of T-helper 2 cell cytokine production	2	0.00619464	0.0784291	IL6, GATA3	228	6	16792	24.5497	1	0.712047	74.4506
GOTERM_BP_DIRECT	GO:0035754~B cell chemotaxis	2	0.00619464	0.0784291	CXCL13, CH25H	228	6	16792	24.5497	1	0.712047	74.4506
GOTERM_BP_DIRECT	GO:0032494~response to peptidoglycan	2	0.00619464	0.0784291	IL6, C5AR1	228	6	16792	24.5497	1	0.712047	74.4506
GOTERM_BP_DIRECT	GO:0032873~negative regulation of stress-activated MAPK cascade	2	0.00619464	0.0784291	FOXM1, PBK	228	6	16792	24.5497	1	0.712047	74.4506
GOTERM_BP_DIRECT	GO:0031536~positive regulation of exit from mitosis	2	0.00619464	0.0784291	BIRC5, UBE2C	228	6	16792	24.5497	1	0.712047	74.4506
GOTERM_BP_DIRECT	GO:0051045~negative regulation of membrane protein ectodomain proteolysis	2	0.00619464	0.0784291	PTPN3, TIMP1	228	6	16792	24.5497	1	0.712047	74.4506
GOTERM_BP_DIRECT	GO:0009409~response to cold	3	0.00929195	0.0849598	IL6, PLAC8, CXCL10	228	36	16792	6.13743	1	0.738245	77.3128
GOTERM_BP_DIRECT	GO:0045786~negative regulation of cell cycle	3	0.00929195	0.0890427	INHBA, ETS1, GATA3	228	37	16792	5.97155	1	0.75203	78.9461
GOTERM_BP_DIRECT	GO:1903077~negative regulation of protein localization to plasma membrane	2	0.00619464	0.0908916	DAB2, GBP1	228	7	16792	21.0426	1	0.756195	79.6488
GOTERM_BP_DIRECT	GO:0071639~positive regulation of monocyte chemotactic protein-1 production	2	0.00619464	0.0908916	IL1B, IL1A	228	7	16792	21.0426	1	0.756195	79.6488
GOTERM_BP_DIRECT	GO:0048066~developmental pigmentation	2	0.00619464	0.0908916	DCT, PMEL	228	7	16792	21.0426	1	0.756195	79.6488
GOTERM_BP_DIRECT	GO:0030213~hyaluronan biosynthetic process	2	0.00619464	0.0908916	IL1B, HAS3	228	7	16792	21.0426	1	0.756195	79.6488
GOTERM_BP_DIRECT	GO:0001942~hair follicle development	3	0.00929195	0.0931827	INHBA, TNFRSF19, LRP4	228	38	16792	5.8144	1	0.761937	80.4889
GOTERM_BP_DIRECT	GO:0042517~positive regulation of tyrosine phosphorylation of Stat3 protein	3	0.00929195	0.0931827	IL6, FGFR3, SOCS3	228	38	16792	5.8144	1	0.761937	80.4889
GOTERM_BP_DIRECT	GO:0001934~positive regulation of protein phosphorylation	5	0.0154866	0.0936511	DAB2, FAM20A, MMP9, IL1B, PLAUR	228	127	16792	2.89957	1	0.760557	80.6566
GOTERM_BP_DIRECT	GO:0050776~regulation of immune response	6	0.0185839	0.0945587	LILRB2, SELL, CLEC2B, CD300LF, CD1A, SLAMF7	228	178	16792	2.48255	1	0.760872	80.9777
molecular functions
Category	Term	Count	%	PValue	Genes	List Total	Pop Hits	Pop Total	Fold Enrichment	Bonferroni	Benjamini	FDR
GOTERM_MF_DIRECT	GO:0008009~chemokine activity	12	0.0371678	4.17037e-11	CXCL1, PPBP, CXCL5, CXCL13, CXCL3, CXCL2, CCL8, CXCL6, CCL4, CCL18, CCL27, CXCL10	230	49	16881	17.9744	1.66815e-08	1.66815e-08	5.81685e-08
GOTERM_MF_DIRECT	GO:0045236~CXCR chemokine receptor binding	6	0.0185839	5.30164e-08	CXCL1, PPBP, CXCL5, CXCL3, CXCL2, CXCL6	230	9	16881	48.9304	2.12063e-05	1.06032e-05	7.39475e-05
GOTERM_MF_DIRECT	GO:0004222~metalloendopeptidase activity	10	0.0309732	2.33662e-05	MMP10, FAP, MMP9, MME, ADAM19, ADAM12, MMP3, MMP12, ADAMDEC1, MMP1	230	113	16881	6.49519	0.00930306	0.00311069	0.0325864
GOTERM_MF_DIRECT	GO:0004252~serine-type endopeptidase activity	14	0.0433624	4.72259e-05	KLK6, MMP10, PCSK1, C1QB, CFB, FAP, MMP9, FCN1, LTF, CTSC, CTSB, MMP3, MMP1, MMP12	230	255	16881	4.02957	0.0187135	0.00471157	0.0658508
GOTERM_MF_DIRECT	GO:0005125~cytokine activity	11	0.0340705	0.000149061	INHBA, IL6, SLURP1, IL1F10, IL1B, GREM1, CCL4, IL1A, SPP1, IL37, TIMP1	230	176	16881	4.58723	0.0578859	0.011855	0.207711
GOTERM_MF_DIRECT	GO:0002020~protease binding	8	0.0247785	0.00045025	LCN2, SELL, FAP, SERPINE1, SERPINB4, SERPINB3, CHL1, TIMP1	230	101	16881	5.81352	0.164847	0.0295772	0.626183
GOTERM_MF_DIRECT	GO:0005149~interleukin-1 receptor binding	4	0.0123893	0.000637287	IL1F10, IL1B, IL1A, IL37	230	13	16881	22.5833	0.225081	0.0357725	0.885234
GOTERM_MF_DIRECT	GO:0004175~endopeptidase activity	6	0.0185839	0.000809652	FAP, MMP9, MME, MMP3, MMP12, MMP1	230	54	16881	8.15507	0.276744	0.0396899	1.12341
GOTERM_MF_DIRECT	GO:0052851~ferric-chelate reductase (NADPH) activity	3	0.00929195	0.00178352	STEAP4, STEAP1B, STEAP1	230	5	16881	44.0374	0.510341	0.0762727	2.45915
GOTERM_MF_DIRECT	GO:0008823~cupric reductase activity	3	0.00929195	0.00178352	STEAP4, STEAP1B, STEAP1	230	5	16881	44.0374	0.510341	0.0762727	2.45915
GOTERM_MF_DIRECT	GO:0004867~serine-type endopeptidase inhibitor activity	7	0.0216812	0.00206598	SERPINA12, SERPINE1, PI3, SERPINB1, SERPINB4, SERPINB3, SPINK6	230	97	16881	5.29659	0.562749	0.0793956	2.84342
GOTERM_MF_DIRECT	GO:0008083~growth factor activity	8	0.0247785	0.00675238	CXCL1, INHBA, TYMP, IL6, NRTN, PPBP, BTC, TIMP1	230	162	16881	3.62448	0.933471	0.21837	9.01741
GOTERM_MF_DIRECT	GO:0008017~microtubule binding	9	0.0278759	0.00770447	KIF23, KIF14, KIF4A, S100A8, TPPP, S100A9, CENPE, BIRC5, KIF20A	230	208	16881	3.17577	0.954667	0.227258	10.2263
GOTERM_MF_DIRECT	GO:0019864~IgG binding	3	0.00929195	0.0092964	FCGR1B, FCER1G, FCGR2A	230	11	16881	20.017	0.97615	0.249774	12.2144
GOTERM_MF_DIRECT	GO:0050786~RAGE receptor binding	3	0.00929195	0.0092964	S100A8, S100A9, FPR1	230	11	16881	20.017	0.97615	0.249774	12.2144
GOTERM_MF_DIRECT	GO:0015631~tubulin binding	4	0.0123893	0.0191772	KIF14, TPPP3, TPPP, BIRC5	230	42	16881	6.99006	0.999567	0.424917	23.6683
GOTERM_MF_DIRECT	GO:0008201~heparin binding	7	0.0216812	0.022339	CXCL13, SELL, LIPG, CCL8, LTF, CXCL6, CXCL10	230	160	16881	3.21106	0.999881	0.452537	27.0298
GOTERM_MF_DIRECT	GO:0003777~microtubule motor activity	5	0.0154866	0.0234079	KIF23, KIF14, KIF4A, CENPE, KIF20A	230	80	16881	4.58723	0.999923	0.446867	28.1348
GOTERM_MF_DIRECT	GO:0042802~identical protein binding	18	0.0557517	0.0265058	BCAT1, MMP9, BIRC5, NDC80, ZBTB16, CCL4, AIM2, INHBA, GLUL, FBXW7, BLMH, UHRF1, TDO2, ETS1, CTSC, PTX3, GBP1, TRIP13	230	749	16881	1.76385	0.999978	0.468515	31.2499
GOTERM_MF_DIRECT	GO:0016763~transferase activity, transferring pentosyl groups	2	0.00619464	0.0269479	TYMP, UPP1	230	2	16881	73.3957	0.999982	0.455048	31.6841
GOTERM_MF_DIRECT	GO:0005515~protein binding	135	0.418138	0.0279264	S100A8, ALOXE3, FAM20A, MMP9, S100A9, BTC, TLR2, AURKA, CD53, RORA, MMP3, CXCL10, DAB2, KLHL6, GATA3, FAP, SERPINE1, RAPGEF4, LONRF1, CCNA1, CCNA2, IL1A, SOCS3, BCL2A1, CHP2, BASP1, DEPDC1, PKIA, THY1, PLAUR, LILRB2, C1QB, TNFAIP6, UHRF1, GLUL, GBP1, KIF4A, FGFR3, MME, LCE1B, CHEK1, SOX6, GREM1, CCL4, EPHB1, TIMP1, SPC25, FBXW7, TFEC, FCER1G, SRGN, SPP1, HAVCR2, MKI67, PTPN3, PMEL, NUF2, CDC20, N…	230	8785	16881	1.12788	0.999988	0.449148	32.6361
GOTERM_MF_DIRECT	GO:0000987~core promoter proximal region sequence-specific DNA binding	3	0.00929195	0.0354165	UHRF1, GATA3, KLF4	230	22	16881	10.0085	0.999999	0.513821	39.5257
GOTERM_MF_DIRECT	GO:0005507~copper ion binding	4	0.0123893	0.0403773	DCT, TYRP1, TYR, IL1A	230	56	16881	5.24255	1	0.543903	43.7222
GOTERM_MF_DIRECT	GO:0035662~Toll-like receptor 4 binding	2	0.00619464	0.0531726	S100A8, S100A9	230	4	16881	36.6978	1	0.629695	53.3315
GOTERM_MF_DIRECT	GO:0035173~histone kinase activity	2	0.00619464	0.0531726	CCNB1, CDK1	230	4	16881	36.6978	1	0.629695	53.3315
GOTERM_MF_DIRECT	GO:0004982~N-formyl peptide receptor activity	2	0.00619464	0.0531726	FPR1, FPR3	230	4	16881	36.6978	1	0.629695	53.3315
GOTERM_MF_DIRECT	GO:0050544~arachidonic acid binding	2	0.00619464	0.0660199	S100A8, S100A9	230	5	16881	29.3583	1	0.695117	61.4284
GOTERM_MF_DIRECT	GO:0048248~CXCR3 chemokine receptor binding	2	0.00619464	0.0660199	CXCL13, CXCL10	230	5	16881	29.3583	1	0.695117	61.4284
GOTERM_MF_DIRECT	GO:0005244~voltage-gated ion channel activity	3	0.00929195	0.069668	CYBB, CLIC4, KCNK7	230	32	16881	6.88084	1	0.699877	63.4775
GOTERM_MF_DIRECT	GO:0004875~complement receptor activity	2	0.00619464	0.0786936	FPR1, FPR3	230	6	16881	24.4652	1	0.730558	68.1209
GOTERM_MF_DIRECT	GO:0008329~signaling pattern recognition receptor activity	2	0.00619464	0.0911961	FCN1, TLR2	230	7	16881	20.9702	1	0.770343	73.6525
GOTERM_MF_DIRECT	GO:0008467~[heparan sulfate]-glucosamine 3-sulfotransferase 1 activity	2	0.00619464	0.0911961	HS3ST6, HS3ST3A1	230	7	16881	20.9702	1	0.770343	73.6525
GOTERM_MF_DIRECT	GO:0008234~cysteine-type peptidase activity	3	0.00929195	0.0937341	BLMH, CTSC, CTSB	230	38	16881	5.79439	1	0.767325	74.6604
GOTERM_MF_DIRECT	GO:0008237~metallopeptidase activity	4	0.0123893	0.0976561	MMP9, MME, ADAM12, MMP3	230	81	16881	3.62448	1	0.769613	76.1479
cellular components
Category	Term	Count	%	PValue	Genes	List Total	Pop Hits	Pop Total	Fold Enrichment	Bonferroni	Benjamini	FDR
GOTERM_CC_DIRECT	GO:0005615~extracellular space	54	0.167255	2.97038e-13	SLURP1, S100A8, MMP9, S100A9, BTC, MMP3, CXCL10, HMOX1, FAP, SERPINE1, IL1B, LTF, IL1A, TCN1, PTHLH, MMP10, TNFAIP6, LILRB2, PPBP, SERPINB1, CTSC, SERPINB4, CTSB, SERPINB3, CXCL1, WNT16, CXCL5, SERPINA12, CXCL3, CXCL2, CCL8, CHEK1, PSAPL1, CXCL6, GREM1, CCL4, CCL27, TIMP1, IL37, PCSK1, KRT2, PTX3, SRGN, SPP1, KLK6, IL6, CFB, IL1F10, CCL18, WNT2B, LCN2, CXCL13, LIPG, CD14	240	1347	18224	3.0441	6.71185e-11	6.71185e-11	3.79685e-10
GOTERM_CC_DIRECT	GO:0005576~extracellular region	58	0.179644	2.43369e-12	NRTN, SLURP1, S100A8, MMP9, S100A9, BTC, MMP3, SPINK6, MMP1, CXCL10, AADACL2, SERPINE1, IL1B, LTF, IL1A, TCN1, MMP12, PTHLH, MMP10, INHBA, C1QB, PPBP, CTSB, ADAM12, GBP1, CXCL1, WNT16, FGFR3, CXCL5, CXCL3, CXCL2, CXCL6, IL7R, CCL4, EPHB1, CCL27, TIMP1, IL37, GLIPR1, FCN1, SCG5, PTX3, SRGN, SPP1, KLK6, IL6, RNASE2, COL4A1, PLEK, CFB, PMEL, WNT2B, LCN2, CXCL13, PSORS1C2, LIPG, CD14, ADAMDEC1	240	1610	18224	2.73549	5.50021e-10	2.7501e-10	3.11139e-09
GOTERM_CC_DIRECT	GO:0030496~midbody	11	0.0340705	7.83954e-06	KIF23, KIF14, CDK1, KIF4A, CLIC4, CENPE, BIRC5, AURKA, CEP55, SHCBP1, KIF20A	240	129	18224	6.47494	0.00177017	0.000590407	0.010022
GOTERM_CC_DIRECT	GO:0033162~melanosome membrane	4	0.0123893	0.000340021	DCT, TYRP1, TYR, OCA2	240	11	18224	27.6121	0.0739785	0.019031	0.43383
GOTERM_CC_DIRECT	GO:0000777~condensed chromosome kinetochore	7	0.0216812	0.000995414	SPC25, NUF2, BUB1, BUB1B, CENPE, BIRC5, NDC80	240	87	18224	6.10958	0.201544	0.044017	1.26515
GOTERM_CC_DIRECT	GO:0031262~Ndc80 complex	3	0.00929195	0.00100996	SPC25, NUF2, NDC80	240	4	18224	56.95	0.204167	0.0373457	1.28352
GOTERM_CC_DIRECT	GO:0000942~condensed nuclear chromosome outer kinetochore	3	0.00929195	0.00100996	CCNB1, BUB1, NDC80	240	4	18224	56.95	0.204167	0.0373457	1.28352
GOTERM_CC_DIRECT	GO:0005887~integral component of plasma membrane	32	0.0991142	0.0033432	STEAP4, FGFR3, SLC16A10, CCR1, TLR2, GPR65, FPR1, MME, FPR3, CD53, GPRC5A, EPHB1, KCNK7, SLC2A3, CLEC2B, FCER1G, MLANA, CR1, C5AR1, SELL, CDHR1, PMEL, CD1A, STEAP1B, PLAUR, THY1, IGSF6, LILRB2, CYBB, HAS3, SLC14A1, STEAP1	240	1415	18224	1.71722	0.530848	0.102479	4.19092
GOTERM_CC_DIRECT	GO:0005871~kinesin complex	5	0.0154866	0.00510802	KIF23, KIF14, KIF4A, CENPE, KIF20A	240	53	18224	7.16352	0.685689	0.134693	6.33737
GOTERM_CC_DIRECT	GO:0009986~cell surface	16	0.0495571	0.00537916	HAVCR2, CR1, FGFR3, C5AR1, TLR2, CD53, GREM1, HMMR, LILRB2, CLIC4, FAP, LIPG, LTF, FCER1G, LRP4, SLC46A2	240	542	18224	2.24157	0.704466	0.12667	6.66318
GOTERM_CC_DIRECT	GO:0000775~chromosome, centromeric region	5	0.0154866	0.0066163	MKI67, NUF2, CENPE, BIRC5, NDC80	240	57	18224	6.66082	0.776926	0.139314	8.13657
GOTERM_CC_DIRECT	GO:0005578~proteinaceous extracellular matrix	10	0.0309732	0.00904166	MMP10, WNT16, MMP9, PI3, MMP3, MMP12, CHL1, MMP1, TIMP1, WNT2B	240	268	18224	2.83333	0.871613	0.170233	10.9631
GOTERM_CC_DIRECT	GO:0005886~plasma membrane	71	0.21991	0.00943211	SLC16A14, STEAP4, ADORA3, S100A8, SLC16A10, S100A9, BTC, TLR2, CD53, DAB2, KCNK7, SLC2A3, FAP, HMOX1, SERPINE1, RAPGEF4, DPP6, DLG2, KIF14, C5AR1, CDHR1, CHP2, BASP1, THY1, PLAUR, LYPD6B, LILRB2, CLIC4, CD300LF, HAS3, ADAM12, STEAP1, CHL1, MELK, GBP1, HLA-DQB2, FGFR3, SERPINA12, CCR1, FPR1, GPR65, MME, FPR3, ZBTB16, SLC47A1, IL7R, GPRC5A, EPHB1, HMMR, GLIPR1, CLEC2B, FCGR1B, TNFRSF19, FCER1G, VMP…	240	4121	18224	1.30824	0.882554	0.16346	11.4105
GOTERM_CC_DIRECT	GO:0042470~melanosome	6	0.0185839	0.0106412	DCT, TYRP1, TYR, PMEL, CTSB, MLANA	240	101	18224	4.51089	0.910882	0.169713	12.783
GOTERM_CC_DIRECT	GO:0070062~extracellular exosome	51	0.157963	0.0137159	STEAP4, SLURP1, S100A8, FAM20A, MMP9, S100A9, CD53, DAB2, SLC2A3, SERPINE1, IL1B, LTF, DPP6, PI15, CDK1, BASP1, THY1, PLAUR, C1QB, BLMH, GLUL, CLIC4, SERPINB1, SERPINB4, CTSC, SERPINB3, CTSB, CHL1, TPPP3, MME, KMO, GPRC5A, EPHB1, TIMP1, ALDH1A3, KRT2, TGM3, SPP1, HAVCR2, CR1, RNASE2, CFB, LCN2, C1ORF68, PI3, CD274, DSC2, DSC1, FCGR2A, FCGBP, CD14	240	2811	18224	1.37766	0.955898	0.199842	16.1856
GOTERM_CC_DIRECT	GO:0030669~clathrin-coated endocytic vesicle membrane	4	0.0123893	0.0164592	HLA-DQB2, TYRP1, CD207, FCGR1B	240	41	18224	7.40813	0.976499	0.221237	19.1175
GOTERM_CC_DIRECT	GO:0005876~spindle microtubule	4	0.0123893	0.0198733	CDK1, KIF4A, BIRC5, AURKA	240	44	18224	6.90303	0.98929	0.246885	22.6345
GOTERM_CC_DIRECT	GO:0005819~spindle	6	0.0185839	0.021685	KIF23, BIRC5, AURKA, CDC20, SHCBP1, KIF20A	240	121	18224	3.76529	0.99295	0.252824	24.4429
GOTERM_CC_DIRECT	GO:0009897~external side of plasma membrane	8	0.0247785	0.022552	IL6, SELL, CCR1, CD274, FCER1G, IL7R, CXCL10, THY1	240	213	18224	2.85196	0.99423	0.249034	25.2945
GOTERM_CC_DIRECT	GO:0051233~spindle midzone	3	0.00929195	0.0252907	KIF14, BUB1B, AURKA	240	19	18224	11.9895	0.99694	0.262652	27.9268
GOTERM_CC_DIRECT	GO:0031093~platelet alpha granule lumen	4	0.0123893	0.0354724	PPBP, SERPINE1, SRGN, TIMP1	240	55	18224	5.52242	0.999715	0.335101	36.9811
GOTERM_CC_DIRECT	GO:0005680~anaphase-promoting complex	3	0.00929195	0.0361624	BUB1B, CDC20, UBE2C	240	23	18224	9.90435	0.999757	0.327254	37.555
GOTERM_CC_DIRECT	GO:0005623~cell	5	0.0154866	0.0426515	LCN2, FAM20A, CXCL13, CCL8, CENPE	240	100	18224	3.79667	0.999947	0.360946	42.7217
GOTERM_CC_DIRECT	GO:0005874~microtubule	9	0.0278759	0.0532178	KIF23, KIF14, TPPP3, KIF4A, TPPP, CENPE, BIRC5, AURKA, KIF20A	240	311	18224	2.19743	0.999996	0.415706	50.2986
GOTERM_CC_DIRECT	GO:0032133~chromosome passenger complex	2	0.00619464	0.0638822	BIRC5, AURKA	240	5	18224	30.3733	1	0.462932	56.9994
GOTERM_CC_DIRECT	GO:0045177~apical part of cell	4	0.0123893	0.0757065	C5AR1, CLIC4, FAP, CHL1	240	75	18224	4.04978	1	0.509181	63.4492
GOTERM_CC_DIRECT	GO:0071438~invadopodium membrane	2	0.00619464	0.0761623	FAP, PLAUR	240	6	18224	25.3111	1	0.497719	63.679
GOTERM_CC_DIRECT	GO:0005829~cytosol	53	0.164158	0.0898396	KIF23, KYNU, S100A8, S100A9, AURKA, TYR, TDO2, HMOX1, CH25H, IL1B, RAPGEF4, CCNA1, LONRF1, IL1A, KIF14, CDK1, SOCS3, UBE2C, CLC, THY1, CTNNBIP1, GLUL, BLMH, CLIC4, RRM2, BUB1B, GBP1, BCAT1, KIF4A, UPP1, KMO, CHEK1, ZBTB16, EPHB1, HMMR, IL37, DCT, SPC25, TYMS, FBXW7, TYMP, NCAPG, ALDH1A3, BUB1, PLEK, NUF2, NDC80, BIRC5, CDC20, CENPE, AIM2, LCN2, CCNB1	240	3315	18224	1.21402	1	0.54522	69.9847
GOTERM_CC_DIRECT	GO:0000776~kinetochore	4	0.0123893	0.0904803	BUB1, BUB1B, CENPE, NDC80	240	81	18224	3.74979	1	0.534891	70.2537
GOTERM_CC_DIRECT	GO:0010008~endosome membrane	6	0.0185839	0.096772	HLA-DQB2, TYRP1, CD1A, STEAP1, CD14, OCA2	240	185	18224	2.4627	1	0.547598	72.7798

## Sheet: the remodeling phase
biological processes
Category	Term	Count	%	PValue	Genes	List Total	Pop Hits	Pop Total	Fold Enrichment	Bonferroni	Benjamini	FDR
GOTERM_BP_DIRECT	GO:0030198~extracellular matrix organization	15	0.0618888	3.4391e-09	COL4A2, PXDN, COL4A1, EGFL6, TNC, OLFML2B, NID1, NID2, COL5A2, COL5A1, COL6A1, MFAP2, FBN2, THBS1, FN1	155	196	16792	8.29098	3.30497e-06	3.30497e-06	5.40613e-06
GOTERM_BP_DIRECT	GO:0030574~collagen catabolic process	10	0.0412592	6.49984e-09	COL4A2, COL4A1, ADAMTS14, COL6A1, ADAMTS2, MMP13, COL5A2, MMP1, COL5A1, MMP11	155	64	16792	16.9274	6.24633e-06	3.12317e-06	1.02175e-05
GOTERM_BP_DIRECT	GO:0007155~cell adhesion	17	0.0701407	5.02699e-06	HAPLN3, MYBPC1, EGFL6, TNC, NID2, COL5A1, THY1, CCL11, SIRPG, WISP1, HES5, FAP, COL6A1, THBS1, FN1, CDH11, SPON1	155	459	16792	4.01243	0.0048193	0.00160902	0.00790193
GOTERM_BP_DIRECT	GO:0009611~response to wounding	7	0.0288815	2.38255e-05	F2RL2, F2RL3, SULF2, TNC, PLLP, MDK, FN1	155	63	16792	12.0373	0.0226365	0.0057078	0.0374462
GOTERM_BP_DIRECT	GO:0071711~basement membrane organization	4	0.0165037	4.09571e-05	COL4A1, NID1, NID2, MMP11	155	8	16792	54.1677	0.038596	0.0078412	0.0643634
GOTERM_BP_DIRECT	GO:0001525~angiogenesis	10	0.0412592	0.000218947	COL4A2, TYMP, LEPR, FAP, PLXDC1, ENPEP, RORA, ANGPT2, FN1, THY1	155	223	16792	4.85809	0.189765	0.034464	0.343622
GOTERM_BP_DIRECT	GO:0030199~collagen fibril organization	5	0.0206296	0.000435868	ADAMTS14, ADAMTS2, COL5A2, COL5A1, MMP11	155	39	16792	13.8892	0.34227	0.0580956	0.682973
GOTERM_BP_DIRECT	GO:0022617~extracellular matrix disassembly	6	0.0247555	0.000665123	NID1, FBN2, MMP13, MMP1, MMP11, FN1	155	76	16792	8.5528	0.472389	0.076814	1.04044
GOTERM_BP_DIRECT	GO:0016525~negative regulation of angiogenesis	5	0.0206296	0.00251155	COL4A2, KLK3, FASLG, THBS1, ANGPT2	155	62	16792	8.73673	0.910778	0.235486	3.8759
GOTERM_BP_DIRECT	GO:0002544~chronic inflammatory response	3	0.0123778	0.00288385	CCL11, CXCL13, THBS1	155	9	16792	36.1118	0.937674	0.242353	4.43833
GOTERM_BP_DIRECT	GO:0040037~negative regulation of fibroblast growth factor receptor signaling pathway	3	0.0123778	0.00358316	WNT5A, SULF2, THBS1	155	10	16792	32.5006	0.968242	0.269189	5.48645
GOTERM_BP_DIRECT	GO:0043588~skin development	4	0.0165037	0.00367503	DACT2, ADAMTS2, COL5A2, COL5A1	155	34	16792	12.7454	0.970935	0.255357	5.62334
GOTERM_BP_DIRECT	GO:0016485~protein processing	5	0.0206296	0.0043164	PCSK1, CPXM1, GZMB, ADAMTS2, PCSK5	155	72	16792	7.5233	0.984346	0.273686	6.57385
GOTERM_BP_DIRECT	GO:0006508~proteolysis	12	0.0495111	0.00643777	PCSK1, ADAMTS9, ADAMTS14, KLK3, FAP, MME, KLK1, C2, MMP13, ADAMDEC1, MMP1, MMP11	155	500	16792	2.60005	0.997984	0.358108	9.65425
GOTERM_BP_DIRECT	GO:0007267~cell-cell signaling	8	0.0330074	0.00904191	PCSK1, SIRPG, WISP1, CXCL13, FASLG, ENPEP, PCSK5, CCL27	155	254	16792	3.41214	0.999838	0.441176	13.3057
GOTERM_BP_DIRECT	GO:0045669~positive regulation of osteoblast differentiation	4	0.0165037	0.017682	CTNNBIP1, WNT7B, PDLIM7, FBN2	155	60	16792	7.22237	1	0.657516	24.455
GOTERM_BP_DIRECT	GO:0030825~positive regulation of cGMP metabolic process	2	0.00825185	0.0182585	WNT5A, FZD2	155	2	16792	108.335	1	0.647139	25.1489
GOTERM_BP_DIRECT	GO:1903225~negative regulation of endodermal cell differentiation	2	0.00825185	0.0182585	COL5A2, COL5A1	155	2	16792	108.335	1	0.647139	25.1489
GOTERM_BP_DIRECT	GO:0097325~melanocyte proliferation	2	0.00825185	0.0182585	WNT5A, FAP	155	2	16792	108.335	1	0.647139	25.1489
GOTERM_BP_DIRECT	GO:0007275~multicellular organism development	11	0.0453852	0.0219555	WNT5A, HLF, WNT7B, ADAMTS9, PDLIM7, CCIN, EGFL6, LEPR, ZGLP1, FZD2, MMP11	155	521	16792	2.28731	1	0.694327	29.459
GOTERM_BP_DIRECT	GO:0035025~positive regulation of Rho protein signal transduction	3	0.0123778	0.023515	F2RL2, F2RL3, GPR18	155	26	16792	12.5002	1	0.699879	31.2065
GOTERM_BP_DIRECT	GO:0051281~positive regulation of release of sequestered calcium ion into cytosol	3	0.0123778	0.0252456	F2RL3, CD19, THY1	155	27	16792	12.0373	1	0.707305	33.0983
GOTERM_BP_DIRECT	GO:0035987~endodermal cell differentiation	3	0.0123778	0.0252456	COL4A2, COL6A1, FN1	155	27	16792	12.0373	1	0.707305	33.0983
GOTERM_BP_DIRECT	GO:0050900~leukocyte migration	5	0.0206296	0.0259824	SLC16A3, SIRPG, ANGPT2, MMP1, FN1	155	122	16792	4.43998	1	0.700225	33.8888
GOTERM_BP_DIRECT	GO:0051482~positive regulation of cytosolic calcium ion concentration involved in phospholipase C-activating G-protein coupled signaling pathway	3	0.0123778	0.0270265	F2RL2, F2RL3, GPR18	155	28	16792	11.6074	1	0.697844	34.9941
GOTERM_BP_DIRECT	GO:0048592~eye morphogenesis	2	0.00825185	0.0272632	COL5A2, COL5A1	155	3	16792	72.2237	1	0.684924	35.2422
GOTERM_BP_DIRECT	GO:0072061~inner medullary collecting duct development	2	0.00825185	0.0272632	WNT7B, DACT2	155	3	16792	72.2237	1	0.684924	35.2422
GOTERM_BP_DIRECT	GO:0070098~chemokine-mediated signaling pathway	4	0.0165037	0.0274686	CCL11, CXCL13, CXCR6, CCL3L3	155	71	16792	6.10341	1	0.672175	35.4569
GOTERM_BP_DIRECT	GO:0016055~Wnt signaling pathway	6	0.0247555	0.0290848	CTNNBIP1, WNT5A, WNT7B, WISP1, TNIK, LRP4	155	187	16792	3.476	1	0.678449	37.1225
GOTERM_BP_DIRECT	GO:0048706~embryonic skeletal system development	3	0.0123778	0.0307348	WNT5A, SULF2, PCSK5	155	30	16792	10.8335	1	0.684573	38.7814
GOTERM_BP_DIRECT	GO:0030324~lung development	4	0.0165037	0.0326954	WNT5A, WNT7B, HSD11B1, ADAMTS2	155	76	16792	5.70187	1	0.693692	40.6992
GOTERM_BP_DIRECT	GO:0042060~wound healing	4	0.0165037	0.0372234	WNT5A, TNC, TGFB3, FN1	155	80	16792	5.41677	1	0.727997	44.9156
GOTERM_BP_DIRECT	GO:0001822~kidney development	4	0.0165037	0.0445838	SULF2, MME, PCSK5, LRP4	155	86	16792	5.03886	1	0.779391	51.1758
GOTERM_BP_DIRECT	GO:0043043~peptide biosynthetic process	2	0.00825185	0.045027	PCSK1, PCSK5	155	5	16792	43.3342	1	0.771415	51.5306
GOTERM_BP_DIRECT	GO:0072201~negative regulation of mesenchymal cell proliferation	2	0.00825185	0.045027	CTNNBIP1, WNT5A	155	5	16792	43.3342	1	0.771415	51.5306
GOTERM_BP_DIRECT	GO:0007162~negative regulation of cell adhesion	3	0.0123778	0.0451471	DACT2, TNC, ADAMDEC1	155	37	16792	8.78396	1	0.761202	51.6263
GOTERM_BP_DIRECT	GO:0038063~collagen-activated tyrosine kinase receptor signaling pathway	2	0.00825185	0.0537877	COL4A2, COL4A1	155	6	16792	36.1118	1	0.809933	58.0676
GOTERM_BP_DIRECT	GO:0048525~negative regulation of viral process	2	0.00825185	0.0537877	APOBEC3H, APOBEC3F	155	6	16792	36.1118	1	0.809933	58.0676
GOTERM_BP_DIRECT	GO:0030644~cellular chloride ion homeostasis	2	0.00825185	0.0537877	FASLG, CKB	155	6	16792	36.1118	1	0.809933	58.0676
GOTERM_BP_DIRECT	GO:0045599~negative regulation of fat cell differentiation	3	0.0123778	0.0566723	WNT5A, RORA, MMP11	155	42	16792	7.73825	1	0.81713	60.0326
GOTERM_BP_DIRECT	GO:0030182~neuron differentiation	4	0.0165037	0.0568689	WNT5A, WNT7B, FZD2, BRSK1	155	95	16792	4.56149	1	0.808888	60.1633
GOTERM_BP_DIRECT	GO:0006954~inflammatory response	8	0.0330074	0.0603868	CCL11, NOX4, CXCL13, LY96, LY86, CXCR6, CCL3L3, THBS1	155	379	16792	2.28676	1	0.819174	62.4361
GOTERM_BP_DIRECT	GO:0045869~negative regulation of single stranded viral RNA replication via double stranded DNA intermediate	2	0.00825185	0.0624686	APOBEC3H, APOBEC3F	155	7	16792	30.953	1	0.821278	63.7232
GOTERM_BP_DIRECT	GO:0070383~DNA cytosine deamination	2	0.00825185	0.0624686	APOBEC3H, APOBEC3F	155	7	16792	30.953	1	0.821278	63.7232
GOTERM_BP_DIRECT	GO:0008284~positive regulation of cell proliferation	9	0.0371333	0.0654706	SIRPG, HES5, TNC, VWCE, FASLG, MST1R, THBS1, PLAC8, FN1	155	466	16792	2.09232	1	0.827729	65.5068
GOTERM_BP_DIRECT	GO:0071230~cellular response to amino acid stimulus	3	0.0123778	0.0690965	COL4A1, COL6A1, COL5A2	155	47	16792	6.91503	1	0.836463	67.5515
GOTERM_BP_DIRECT	GO:0010529~negative regulation of transposition	2	0.00825185	0.0710703	APOBEC3H, APOBEC3F	155	8	16792	27.0839	1	0.837421	68.6163
GOTERM_BP_DIRECT	GO:0031666~positive regulation of lipopolysaccharide-mediated signaling pathway	2	0.00825185	0.0710703	LY96, LY86	155	8	16792	27.0839	1	0.837421	68.6163
GOTERM_BP_DIRECT	GO:0071560~cellular response to transforming growth factor beta stimulus	3	0.0123778	0.0742944	WNT5A, NOX4, COL4A2	155	49	16792	6.63278	1	0.843501	70.2856
GOTERM_BP_DIRECT	GO:0009972~cytidine deamination	2	0.00825185	0.0795936	APOBEC3H, APOBEC3F	155	9	16792	24.0746	1	0.856874	72.8497
GOTERM_BP_DIRECT	GO:0032836~glomerular basement membrane development	2	0.00825185	0.0795936	SULF2, NID1	155	9	16792	24.0746	1	0.856874	72.8497
GOTERM_BP_DIRECT	GO:0070493~thrombin receptor signaling pathway	2	0.00825185	0.0795936	F2RL2, F2RL3	155	9	16792	24.0746	1	0.856874	72.8497
GOTERM_BP_DIRECT	GO:0071356~cellular response to tumor necrosis factor	4	0.0165037	0.0804703	CCL11, CCL3L3, RORA, THBS1	155	110	16792	3.93947	1	0.853327	73.2534
GOTERM_BP_DIRECT	GO:0015718~monocarboxylic acid transport	2	0.00825185	0.0880392	SLC16A3, SLC16A14	155	10	16792	21.6671	1	0.872499	76.5122
GOTERM_BP_DIRECT	GO:0048048~embryonic eye morphogenesis	2	0.00825185	0.0880392	MFAP2, FBN2	155	10	16792	21.6671	1	0.872499	76.5122
GOTERM_BP_DIRECT	GO:0010820~positive regulation of T cell chemotaxis	2	0.00825185	0.0880392	WNT5A, CXCL13	155	10	16792	21.6671	1	0.872499	76.5122
GOTERM_BP_DIRECT	GO:0045766~positive regulation of angiogenesis	4	0.0165037	0.0891449	WNT5A, CCL11, THBS1, ANGPT2	155	115	16792	3.76819	1	0.869883	76.9559
GOTERM_BP_DIRECT	GO:0006955~immune response	8	0.0330074	0.0931056	CCL11, PXDN, CXCL13, FASLG, OAS2, THBS1, ADAMDEC1, CCL27	155	421	16792	2.05863	1	0.875949	78.4816
GOTERM_BP_DIRECT	GO:0071346~cellular response to interferon-gamma	3	0.0123778	0.0962361	WNT5A, CCL11, CCL3L3	155	57	16792	5.70187	1	0.879238	79.6201
GOTERM_BP_DIRECT	GO:0002003~angiotensin maturation	2	0.00825185	0.0964078	MME, ENPEP	155	11	16792	19.6974	1	0.874172	79.6809
GOTERM_BP_DIRECT	GO:0006600~creatine metabolic process	2	0.00825185	0.0964078	GATM, CKB	155	11	16792	19.6974	1	0.874172	79.6809
molecular functions
Category	Term	Count	%	PValue	Genes	List Total	Pop Hits	Pop Total	Fold Enrichment	Bonferroni	Benjamini	FDR
GOTERM_MF_DIRECT	GO:0004222~metalloendopeptidase activity	10	0.0412592	9.21246e-07	ADAMTS9, ADAMTS14, FAP, MME, ADAM19, ADAMTS2, MMP13, ADAMDEC1, MMP1, MMP11	155	113	16881	9.63802	0.000231206	0.000231206	0.00119753
GOTERM_MF_DIRECT	GO:0005201~extracellular matrix structural constituent	7	0.0288815	3.29749e-05	COL4A2, PXDN, COL4A1, HAPLN3, FBN2, COL5A2, COL5A1	155	67	16881	11.3786	0.00824269	0.00412987	0.042856
GOTERM_MF_DIRECT	GO:0005509~calcium ion binding	18	0.0742666	0.000297951	MYL3, EGFL6, VWCE, NID1, DLK2, NID2, TPD52, MMP13, MMP1, MMP11, RAB11FIP4, HMCN1, SULF2, FBN2, THBS1, FKBP10, LRP4, CDH11	155	717	16881	2.73413	0.0720681	0.0246241	0.386619
GOTERM_MF_DIRECT	GO:0005178~integrin binding	7	0.0288815	0.000400269	WISP1, EGFL6, FAP, THBS1, COL5A1, FN1, THY1	155	105	16881	7.26065	0.0956036	0.0248089	0.519066
GOTERM_MF_DIRECT	GO:0004252~serine-type endopeptidase activity	10	0.0412592	0.000561893	PCSK1, KLK3, FAP, GZMB, KLK1, C2, MMP13, PCSK5, MMP1, MMP11	155	255	16881	4.27097	0.131576	0.0278206	0.727954
GOTERM_MF_DIRECT	GO:0005518~collagen binding	5	0.0206296	0.00218467	NID1, NID2, LRRC15, MMP13, FN1	155	60	16881	9.07581	0.422445	0.0874313	2.80295
GOTERM_MF_DIRECT	GO:0048407~platelet-derived growth factor binding	3	0.0123778	0.00430859	COL4A1, COL6A1, COL5A1	155	11	16881	29.7026	0.66169	0.143437	5.45827
GOTERM_MF_DIRECT	GO:0043394~proteoglycan binding	3	0.0123778	0.00430859	NID1, THBS1, COL5A1	155	11	16881	29.7026	0.66169	0.143437	5.45827
GOTERM_MF_DIRECT	GO:0008237~metallopeptidase activity	5	0.0206296	0.0064335	ADAMTS9, CPXM1, MME, ENPEP, ADAMTS2	155	81	16881	6.72282	0.802107	0.183316	8.04768
GOTERM_MF_DIRECT	GO:0008009~chemokine activity	4	0.0165037	0.0100944	CCL11, CXCL13, CCL3L3, CCL27	155	49	16881	8.89059	0.92165	0.246445	12.3559
GOTERM_MF_DIRECT	GO:0004175~endopeptidase activity	4	0.0165037	0.0131491	KLK3, FAP, MME, MMP1	155	54	16881	8.06738	0.963931	0.282679	15.8072
GOTERM_MF_DIRECT	GO:0008201~heparin binding	6	0.0247555	0.0157178	WISP1, CXCL13, THBS1, MDK, COL5A1, FN1	155	160	16881	4.08411	0.981249	0.303369	18.6118
GOTERM_MF_DIRECT	GO:0042277~peptide binding	4	0.0165037	0.0166758	MME, ENPEP, PCSK5, TUBB3	155	59	16881	7.38371	0.985315	0.29654	19.6356
GOTERM_MF_DIRECT	GO:0043236~laminin binding	3	0.0123778	0.0216217	NID1, THBS1, LRRC15	155	25	16881	13.0692	0.995858	0.344296	24.7344
GOTERM_MF_DIRECT	GO:0020037~heme binding	5	0.0206296	0.0366592	NOX4, CYP3A5, PXDN, TDO2, GUCY1A2	155	137	16881	3.97481	0.999915	0.488085	38.4605
GOTERM_MF_DIRECT	GO:0008270~zinc ion binding	18	0.0742666	0.0379911	PDLIM7, ADAMTS14, MME, RORA, ENPEP, APOBEC3H, OAS2, MMP13, APOBEC3F, MMP1, MMP11, ADAMTS9, TP53I3, ZDHHC11, CPXM1, ZGLP1, ADAMTS2, ADAMDEC1	155	1169	16881	1.67697	0.99994	0.476966	39.5574
GOTERM_MF_DIRECT	GO:0030023~extracellular matrix constituent conferring elasticity	2	0.00825185	0.0447939	COL4A1, FBN2	155	5	16881	43.5639	0.99999	0.512727	44.8838
GOTERM_MF_DIRECT	GO:0015057~thrombin receptor activity	2	0.00825185	0.0447939	F2RL2, F2RL3	155	5	16881	43.5639	0.99999	0.512727	44.8838
GOTERM_MF_DIRECT	GO:0008083~growth factor activity	5	0.0206296	0.0611216	TYMP, NRTN, TGFB3, MDK, LEFTY1	155	162	16881	3.36141	1	0.605919	55.95
GOTERM_MF_DIRECT	GO:0015293~symporter activity	3	0.0123778	0.0788954	SLC16A3, SLC16A14, SLC46A2	155	51	16881	6.40645	1	0.682087	65.6404
GOTERM_MF_DIRECT	GO:0004126~cytidine deaminase activity	2	0.00825185	0.0791891	APOBEC3H, APOBEC3F	155	9	16881	24.2022	1	0.663742	65.7826
GOTERM_MF_DIRECT	GO:0016814~hydrolase activity, acting on carbon-nitrogen (but not peptide) bonds, in cyclic amidines	2	0.00825185	0.0959224	APOBEC3H, APOBEC3F	155	11	16881	19.8018	1	0.717914	73.0404
cellular components
Category	Term	Count	%	PValue	Genes	List Total	Pop Hits	Pop Total	Fold Enrichment	Bonferroni	Benjamini	FDR
GOTERM_CC_DIRECT	GO:0031012~extracellular matrix	19	0.0783925	1.14316e-10	COL4A2, PXDN, COL4A1, TNC, TGFB3, NID1, NID2, MMP13, COL5A2, MMP1, COL5A1, MMP11, ADAMTS9, HMCN1, COL6A1, FBN2, THBS1, FN1, SPON1	160	296	18224	7.31115	1.88621e-08	1.88621e-08	1.3876e-07
GOTERM_CC_DIRECT	GO:0005578~proteinaceous extracellular matrix	18	0.0742666	2.01602e-10	WNT5A, PXDN, HAPLN3, ADAMTS14, OLFML2B, COL22A1, MMP13, COL5A2, MMP1, COL5A1, MMP11, WNT7B, ADAMTS9, WISP1, FBN2, ADAMTS2, FN1, SPON1	160	268	18224	7.65	3.32644e-08	1.66322e-08	2.44711e-07
GOTERM_CC_DIRECT	GO:0005576~extracellular region	40	0.165037	2.95594e-09	F2RL2, WNT5A, LYPD1, F2RL3, NRTN, ADAMTS14, LEPR, TNC, TGFB3, FASLG, MDK, MMP1, CCL27, GLIPR1, CCL3L3, COL6A1, C2, FBN2, THBS1, ANGPT2, FN1, COL4A2, COL4A1, KLK3, OLFML2B, COL22A1, VWCE, NID1, NID2, COL5A2, MMP13, COL5A1, MMP11, CCL11, WNT7B, CXCL13, PLXDC1, MFAP2, ADAMTS2, ADAMDEC1	160	1610	18224	2.82981	4.8773e-07	1.62577e-07	3.58802e-06
GOTERM_CC_DIRECT	GO:0005788~endoplasmic reticulum lumen	13	0.053637	1.22446e-07	WNT5A, COL4A2, COL4A1, COL22A1, COL5A2, COL5A1, WNT7B, FMO1, P4HA3, COL6A1, THBS1, FKBP10, SPON1	160	192	18224	7.71198	2.02034e-05	5.0509e-06	0.000148629
GOTERM_CC_DIRECT	GO:0005615~extracellular space	33	0.136155	1.65994e-07	WNT5A, PXDN, LY86, TNC, TGFB3, FASLG, CCL27, CKB, PCSK1, C1QTNF6, WISP1, FAP, CCL3L3, C2, THBS1, PCSK5, ANGPT2, SPON1, FN1, HAPLN3, KLK3, EGFL6, LY96, MMP13, LEFTY1, RAB11FIP4, CCL11, ADAMTS9, WNT7B, SULF2, CXCL13, PLXDC1, CPXM1	160	1347	18224	2.79042	2.73886e-05	5.47778e-06	0.000201488
GOTERM_CC_DIRECT	GO:0005604~basement membrane	7	0.0288815	6.59583e-05	COL4A1, HMCN1, EGFL6, TNC, NID1, NID2, COL5A1	160	79	18224	10.0924	0.0108245	0.00181227	0.0800329
GOTERM_CC_DIRECT	GO:0005581~collagen trimer	7	0.0288815	0.000154166	C1QTNF6, COL22A1, COL6A1, MMP13, COL5A2, MMP1, COL5A1	160	92	18224	8.6663	0.0251186	0.00362761	0.186972
GOTERM_CC_DIRECT	GO:0016324~apical plasma membrane	8	0.0330074	0.0140647	NOX4, F2RL2, TNIK, UPK1A, AQP5, ENPEP, FN1, THY1	160	291	18224	3.13127	0.903398	0.253339	15.7965
GOTERM_CC_DIRECT	GO:0005886~plasma membrane	49	0.20217	0.0160676	F2RL2, F2RL3, LYPD1, SLC16A14, LEPR, LY86, TGFB3, AQP5, FASLG, PVRIG, ENPEP, SEZ6L2, FAP, MAPT, CXCR6, GUCY1A2, CLEC4C, ANGPT2, LY96, GPR18, THY1, SIRPG, OR2H2, PLXDC1, SGCD, MST1R, WNT5A, COBL, XK, MME, SLC47A1, SLC32A1, APLNR, UPK1A, GLIPR1, TNFRSF19, FZD2, CACNA2D3, ABCG4, SLC16A3, WNT7B, CD19, SULF2, DIO2, RGS3, RGS4, KIAA0319, CDH11, SLC46A2	160	4121	18224	1.35431	0.930934	0.25693	17.8496
GOTERM_CC_DIRECT	GO:0016021~integral component of membrane	58	0.239304	0.0232208	F2RL2, SLC16A14, CYP3A5, F2RL3, LEPR, FASLG, PVRIG, DLK2, ENPEP, LRRC15, GLT8D2, SEZ6L2, FAP, CXCR6, CLEC4C, MS4A7, GPR18, ARHGAP28, TIMD4, MMP13, SIRPG, OR2H2, ZDHHC11, LCTL, CHST6, PLXDC1, HSD11B1, SGCD, PLLP, ADAM19, MST1R, FKBP11, NETO2, WNT5A, GALNT5, MME, XK, SLC47A1, ABCA5, SLC32A1, APLNR, C1QTNF6, FMO1, UPK1A, GLIPR1, TNFRSF19, FBN2, PCSK5, NOX4, FZD2, ABCG4, CD19, DIO2, CXCL13, KIAA0319,…	160	5163	18224	1.27953	0.979279	0.321358	24.8126
GOTERM_CC_DIRECT	GO:0005588~collagen type V trimer	2	0.00825185	0.025948	COL5A2, COL5A1	160	3	18224	75.9333	0.986937	0.325888	27.3214
GOTERM_CC_DIRECT	GO:0030425~dendrite	8	0.0330074	0.0278351	SLC32A1, COBL, MAPT, PLXDC1, MME, TUBB3, LRP4, THY1	160	335	18224	2.72	0.990514	0.321697	29.0123
GOTERM_CC_DIRECT	GO:0005783~endoplasmic reticulum	14	0.0577629	0.0294429	PXDN, FAM20A, AQP5, OAS2, TPD52, THY1, SEZ6L2, ADAMTS9, SULF2, ZDHHC11, LCTL, UPK1A, P4HA3, THBS1	160	828	18224	1.92585	0.992781	0.315667	30.4243
GOTERM_CC_DIRECT	GO:0009897~external side of plasma membrane	6	0.0247555	0.0391057	CD19, RTN4RL1, FASLG, ENPEP, THBS1, THY1	160	213	18224	3.20845	0.998615	0.375087	38.3815
GOTERM_CC_DIRECT	GO:0071944~cell periphery	3	0.0123778	0.0454151	NID1, FABP7, TUBB3	160	39	18224	8.76154	0.999533	0.400264	43.117
GOTERM_CC_DIRECT	GO:0009986~cell surface	10	0.0412592	0.0483606	WNT5A, ADAMTS9, RTN4RL1, SULF2, FAP, TGFB3, MST1R, THBS1, LRP4, SLC46A2	160	542	18224	2.10148	0.999719	0.400214	45.2113
GOTERM_CC_DIRECT	GO:0005587~collagen type IV trimer	2	0.00825185	0.0512268	COL4A2, COL4A1	160	6	18224	37.9667	0.999829	0.399738	47.181
GOTERM_CC_DIRECT	GO:0005796~Golgi lumen	4	0.0165037	0.0517355	WNT5A, WNT7B, PCSK5, MMP11	160	96	18224	4.74583	0.999844	0.385502	47.5238
GOTERM_CC_DIRECT	GO:0043025~neuronal cell body	7	0.0288815	0.0582315	SEZ6L2, COBL, PLXDC1, TGFB3, FABP7, TUBB3, LRP4	160	315	18224	2.53111	0.99995	0.406083	51.7246
GOTERM_CC_DIRECT	GO:0005577~fibrinogen complex	2	0.00825185	0.0758536	THBS1, FN1	160	9	18224	25.3111	0.999998	0.478371	61.616
GOTERM_CC_DIRECT	GO:0001725~stress fiber	3	0.0123778	0.0806597	NOX4, PDLIM7, MST1R	160	54	18224	6.32778	0.999999	0.48355	63.9701
GOTERM_CC_DIRECT	GO:0031093~platelet alpha granule lumen	3	0.0123778	0.0832403	TGFB3, THBS1, FN1	160	55	18224	6.21273	0.999999	0.478906	65.1787
GOTERM_CC_DIRECT	GO:0001527~microfibril	2	0.00825185	0.0839205	MFAP2, FBN2	160	10	18224	22.78	0.999999	0.466773	65.491
GOTERM_CC_DIRECT	GO:0070062~extracellular exosome	32	0.13203	0.0964287	WNT5A, PXDN, RTN4RL1, FAM20A, AQP5, MME, FASLG, DLK2, ENPEP, LRRC15, CKB, TP53I3, HMCN1, UPK1A, COL6A1, C2, THBS1, TUBB3, FN1, COL4A2, TNIK, GATM, KLK3, NID1, NID2, KLK1, COL5A1, THY1, WNT7B, CD19, PLLP, CDH11	160	2811	18224	1.29662	1	0.501986	70.795
GOTERM_CC_DIRECT	GO:0005903~brush border	3	0.0123778	0.096507	LCTL, MME, ENPEP	160	60	18224	5.695	1	0.488196	70.8257
