# Supplementary material for: Identification of potential hub genes associated with skin wound healing based on time course bioinformatic analyses
Source: BMC Surg. 2021 Jun 30;21:303. doi: 10.1186/s12893-021-01298-w (PMC8243612; doi:10.1186/s12893-021-01298-w)
Supplement: Supplementary file 5 — Additional file 5. STRING data for PPI network in each phase. [file 12893_2021_1298_MOESM5_ESM.xlsx]

## Sheet: the acute wound phase
#node1	node2	node1_string_internal_id	node2_string_internal_id	node1_external_id	node2_external_id	neighborhood_on_chromosome	gene_fusion	phylogenetic_cooccurrence	homology	coexpression	experimentally_determined_interaction	database_annotated	automated_textmining	combined_score
TNNT1	TNNI2	4450841	4445617	9606.ENSP00000467176	9606.ENSP00000371331	0	0	0	0	0.467	0.454	0.9	0.746	0.991
IL20RB	IL22RA1	4439986	4435963	9606.ENSP00000328133	9606.ENSP00000270800	0	0	0	0	0	0.32	0.9	0.8	0.985
DCT	TYR	4447766	4435237	9606.ENSP00000392762	9606.ENSP00000263321	0	0	0	0.885	0.783	0.172	0.9	0.863	0.982
PMEL	MLANA	4448246	4445554	9606.ENSP00000402758	9606.ENSP00000370886	0	0	0	0	0.321	0	0	0.972	0.981
PMEL	TYR	4448246	4435237	9606.ENSP00000402758	9606.ENSP00000263321	0	0	0	0	0.778	0	0	0.913	0.98
LCE2B	LCE1B	4443183	4442331	9606.ENSP00000357769	9606.ENSP00000353203	0	0	0	0	0.338	0.532	0.9	0.442	0.98
MLANA	TYR	4445554	4435237	9606.ENSP00000370886	9606.ENSP00000263321	0	0	0	0	0.763	0	0	0.898	0.975
GATA3	FOS	4445191	4438204	9606.ENSP00000368632	9606.ENSP00000306245	0	0	0	0	0.061	0.464	0.9	0.417	0.966
DCT	TYRP1	4447766	4445805	9606.ENSP00000392762	9606.ENSP00000373570	0	0	0	0.927	0.549	0	0.9	0.911	0.956
KRT2	KRT78	4438640	4438206	9606.ENSP00000310861	9606.ENSP00000306261	0	0	0	0.922	0.105	0.185	0.9	0.433	0.923
FGFR3	FOS	4440994	4438204	9606.ENSP00000339824	9606.ENSP00000306245	0	0	0	0	0	0	0.9	0.239	0.92
PMEL	DCT	4448246	4447766	9606.ENSP00000402758	9606.ENSP00000392762	0	0	0	0	0.661	0	0	0.762	0.916
TYRP1	MLANA	4445805	4445554	9606.ENSP00000373570	9606.ENSP00000370886	0	0	0	0	0.642	0	0	0.763	0.911
WNT4	WNT16	4436841	4433230	9606.ENSP00000290167	9606.ENSP00000222462	0	0	0	0.923	0.055	0	0.9	0.763	0.907
WNT2B	WNT16	4443364	4433230	9606.ENSP00000358698	9606.ENSP00000222462	0	0	0	0.907	0	0	0.9	0.653	0.905
WNT2B	WNT4	4443364	4436841	9606.ENSP00000358698	9606.ENSP00000290167	0	0	0	0.936	0.051	0	0.9	0.699	0.905
GAN	LONRF1	4451180	4446796	9606.ENSP00000476795	9606.ENSP00000381298	0	0	0	0	0.061	0	0.9	0	0.902
UBR4	PLD1	4444528	4441280	9606.ENSP00000364403	9606.ENSP00000342793	0	0	0	0	0.063	0	0.9	0	0.902
LYPD6B	LY6G6C	4447466	4444631	9606.ENSP00000387077	9606.ENSP00000364978	0	0	0	0	0	0	0.9	0	0.9
HLA-DQB2	KLC3	4447655	4445966	9606.ENSP00000390431	9606.ENSP00000375810	0	0	0	0	0	0	0.9	0	0.9
LONRF1	UBR4	4446796	4444528	9606.ENSP00000381298	9606.ENSP00000364403	0	0	0	0	0	0	0.9	0	0.9
GAN	UBR4	4451180	4444528	9606.ENSP00000476795	9606.ENSP00000364403	0	0	0	0	0	0	0.9	0	0.9
PMEL	TYRP1	4448246	4445805	9606.ENSP00000402758	9606.ENSP00000373570	0	0	0	0	0.352	0	0	0.843	0.894
TYRP1	TYR	4445805	4435237	9606.ENSP00000373570	9606.ENSP00000263321	0	0	0	0.901	0.783	0.472	0	0.924	0.891
CD207	CD1A	4447367	4436812	9606.ENSP00000386378	9606.ENSP00000289429	0	0	0	0	0.096	0	0	0.838	0.847
DCT	MLANA	4447766	4445554	9606.ENSP00000392762	9606.ENSP00000370886	0	0	0	0	0.348	0	0	0.692	0.791
PLD1	PLA2G3	4441280	4432885	9606.ENSP00000342793	9606.ENSP00000215885	0	0	0	0	0	0	0.65	0.268	0.732
KLF5	RARA	4444919	4434338	9606.ENSP00000366915	9606.ENSP00000254066	0	0	0	0	0	0.424	0	0.542	0.725
BNIPL	TPRG1	4443231	4441108	9606.ENSP00000357927	9606.ENSP00000341031	0	0	0	0	0	0	0	0.66	0.66
ALOX12	PLA2G3	4434179	4432885	9606.ENSP00000251535	9606.ENSP00000215885	0	0	0	0	0	0	0.65	0	0.65
PLD1	POU2F3	4441280	4434763	9606.ENSP00000342793	9606.ENSP00000260264	0	0	0	0	0	0	0	0.636	0.636
FOS	RARA	4438204	4434338	9606.ENSP00000306245	9606.ENSP00000254066	0	0	0	0	0	0.475	0	0.317	0.626
GATA3	RARA	4445191	4434338	9606.ENSP00000368632	9606.ENSP00000254066	0	0	0	0	0.063	0.455	0	0.298	0.61
GATA3	CCL27	4445191	4434715	9606.ENSP00000368632	9606.ENSP00000259631	0	0	0	0	0	0	0	0.599	0.599
GATA3	RORA	4445191	4434895	9606.ENSP00000368632	9606.ENSP00000261523	0	0	0	0	0	0.099	0	0.518	0.547
KRT2	FOXN1	4438640	4433360	9606.ENSP00000310861	9606.ENSP00000226247	0	0	0	0	0.098	0	0	0.501	0.53
IL1F10	FOS	4446118	4438204	9606.ENSP00000376893	9606.ENSP00000306245	0	0	0	0	0	0	0	0.529	0.529
SP8	RAPGEF4	4448496	4446635	9606.ENSP00000408792	9606.ENSP00000380271	0	0	0	0	0	0.05	0	0.521	0.526
WNT4	FOXN1	4436841	4433360	9606.ENSP00000290167	9606.ENSP00000226247	0	0	0	0	0	0.082	0	0.487	0.508
MLANA	CD1A	4445554	4436812	9606.ENSP00000370886	9606.ENSP00000289429	0	0	0	0	0.082	0	0	0.478	0.5
C1orf68	SERPINA12	4443180	4441222	9606.ENSP00000357764	9606.ENSP00000342109	0	0	0	0	0	0	0	0.487	0.487
CLCA4	SCEL	4443571	4437869	9606.ENSP00000359594	9606.ENSP00000302579	0	0	0	0	0.076	0	0	0.44	0.46
SERPINA12	DSC1	4441222	4434534	9606.ENSP00000342109	9606.ENSP00000257198	0	0	0	0	0	0	0	0.456	0.456
TNFRSF19	SCEL	4445669	4437869	9606.ENSP00000371693	9606.ENSP00000302579	0	0	0	0	0	0	0	0.455	0.455
EPPK1	DSC1	4451853	4434534	9606.ENSP00000484472	9606.ENSP00000257198	0	0	0	0	0	0.056	0	0.445	0.453
PMEL	HLA-DQB2	4448246	4447655	9606.ENSP00000402758	9606.ENSP00000390431	0	0	0	0	0	0.413	0	0.095	0.446
SOX6	FGFR3	4446535	4440994	9606.ENSP00000379644	9606.ENSP00000339824	0	0	0	0	0.087	0	0	0.411	0.439
TGM3	SCEL	4445552	4437869	9606.ENSP00000370867	9606.ENSP00000302579	0	0	0	0	0	0	0	0.433	0.433
HRASLS	POU2F3	4435490	4434763	9606.ENSP00000264735	9606.ENSP00000260264	0	0	0	0	0	0	0	0.43	0.43
FCGBP	CLCA4	4451558	4443571	9606.ENSP00000481056	9606.ENSP00000359594	0	0	0	0	0.109	0	0	0.384	0.428
ALOXE3	KRT2	4438956	4438640	9606.ENSP00000314879	9606.ENSP00000310861	0	0	0	0	0	0	0	0.428	0.428
ACER1	STAR	4437759	4436225	9606.ENSP00000301452	9606.ENSP00000276449	0	0	0	0	0	0	0	0.419	0.419
LCE2B	C1orf68	4443183	4443180	9606.ENSP00000357769	9606.ENSP00000357764	0	0	0	0	0	0	0	0.416	0.416
LAMB4	AADACL2	4445794	4441871	9606.ENSP00000373433	9606.ENSP00000348911	0	0	0	0	0.061	0	0	0.4	0.412
GATA3	FOXN1	4445191	4433360	9606.ENSP00000368632	9606.ENSP00000226247	0	0	0	0	0.076	0.153	0	0.305	0.409
SOX6	GATA3	4446535	4445191	9606.ENSP00000379644	9606.ENSP00000368632	0	0	0	0	0	0.26	0	0.227	0.403
STARD5	ACER1	4438013	4437759	9606.ENSP00000304032	9606.ENSP00000301452	0	0	0	0	0	0	0	0.403	0.403
CDHR1	FOS	4452045	4438204	9606.ENSP00000485478	9606.ENSP00000306245	0	0	0	0	0	0	0	0.402	0.402
SCEL	ACER1	4437869	4437759	9606.ENSP00000302579	9606.ENSP00000301452	0	0	0	0	0	0	0	0.402	0.402

## Sheet: the inflammatory  phase
#node1	node2	node1_string_internal_id	node2_string_internal_id	node1_external_id	node2_external_id	neighborhood_on_chromosome	gene_fusion	phylogenetic_cooccurrence	homology	coexpression	experimentally_determined_interaction	database_annotated	automated_textmining	combined_score
CDK1	BUB1B	4446389	4436731	9606.ENSP00000378699	9606.ENSP00000287598	0	0	0	0	0.94	0.345	0.9	0.861	0.999
BUB1	NUF2	4437860	4435979	9606.ENSP00000302530	9606.ENSP00000271452	0	0	0	0	0.891	0.939	0.9	0.777	0.999
BUB1B	CCNA2	4436731	4436109	9606.ENSP00000287598	9606.ENSP00000274026	0	0	0	0	0.934	0.993	0.9	0.689	0.999
NUF2	NDC80	4435979	4434910	9606.ENSP00000271452	9606.ENSP00000261597	0	0	0	0	0.957	0.997	0.9	0.95	0.999
CDC20	BUB1	4443940	4437860	9606.ENSP00000361540	9606.ENSP00000302530	0	0	0	0	0.968	0.998	0.9	0.959	0.999
CDC20	AURKA	4443940	4432988	9606.ENSP00000361540	9606.ENSP00000216911	0	0	0	0	0.977	0.379	0.9	0.743	0.999
CDK1	AURKA	4446389	4432988	9606.ENSP00000378699	9606.ENSP00000216911	0	0	0.424	0.755	0.965	0.88	0.9	0.817	0.999
DLGAP5	AURKA	4434015	4432988	9606.ENSP00000247191	9606.ENSP00000216911	0	0	0	0	0.946	0.387	0.9	0.736	0.999
CDK1	UBE2C	4446389	4441865	9606.ENSP00000378699	9606.ENSP00000348838	0	0	0	0	0.978	0.1	0.9	0.584	0.999
CDC20	CCNA2	4443940	4436109	9606.ENSP00000361540	9606.ENSP00000274026	0	0	0	0	0.984	0.994	0.9	0.847	0.999
CKS2	CCNB1	4444630	4434484	9606.ENSP00000364976	9606.ENSP00000256442	0	0	0	0	0.878	0.95	0.54	0.781	0.999
CDC20	UBE2C	4443940	4441865	9606.ENSP00000361540	9606.ENSP00000348838	0	0	0	0	0.982	0.905	0.9	0.866	0.999
BUB1B	NDC80	4436731	4434910	9606.ENSP00000287598	9606.ENSP00000261597	0	0	0	0	0.926	0.399	0.9	0.846	0.999
S100A9	S100A8	4443166	4443164	9606.ENSP00000357727	9606.ENSP00000357722	0	0	0	0.801	0.995	0.877	0.9	0.882	0.999
CDC20	CENPE	4443940	4435566	9606.ENSP00000361540	9606.ENSP00000265148	0	0	0	0	0.97	0.128	0.9	0.767	0.999
CDK1	CCNB1	4446389	4434484	9606.ENSP00000378699	9606.ENSP00000256442	0	0	0	0	0.969	0.999	0.9	0.983	0.999
BUB1	CENPE	4437860	4435566	9606.ENSP00000302530	9606.ENSP00000265148	0	0	0	0	0.941	0.525	0.9	0.87	0.999
CDK1	BUB1	4446389	4437860	9606.ENSP00000378699	9606.ENSP00000302530	0	0	0	0	0.988	0.575	0.9	0.917	0.999
KMO	KYNU	4442693	4435389	9606.ENSP00000355517	9606.ENSP00000264170	0.185	0.772	0.395	0	0.432	0	0.9	0.957	0.999
CDK1	CCNA2	4446389	4436109	9606.ENSP00000378699	9606.ENSP00000274026	0	0.007	0	0	0.986	0.77	0.9	0.937	0.999
CDK1	NCAPG	4446389	4434176	9606.ENSP00000378699	9606.ENSP00000251496	0	0	0	0	0.992	0.326	0.9	0.385	0.999
BUB1B	CENPE	4436731	4435566	9606.ENSP00000287598	9606.ENSP00000265148	0	0	0	0	0.919	0.525	0.9	0.921	0.999
SPC25	NDC80	4436467	4434910	9606.ENSP00000282074	9606.ENSP00000261597	0	0	0	0	0.78	0.988	0.9	0.979	0.999
CDK1	NDC80	4446389	4434910	9606.ENSP00000378699	9606.ENSP00000261597	0	0	0	0	0.982	0	0.9	0.541	0.999
CDC20	CCNB1	4443940	4434484	9606.ENSP00000361540	9606.ENSP00000256442	0	0	0	0	0.972	0.997	0.9	0.878	0.999
CDK1	CDC20	4446389	4443940	9606.ENSP00000378699	9606.ENSP00000361540	0	0	0	0	0.982	0.82	0.9	0.933	0.999
CDK1	CKS2	4446389	4444630	9606.ENSP00000378699	9606.ENSP00000364976	0	0	0	0	0.965	0.951	0.54	0.718	0.999
BUB1	BUB1B	4437860	4436731	9606.ENSP00000302530	9606.ENSP00000287598	0	0	0	0.582	0.918	0.929	0.9	0.896	0.999
BUB1	NDC80	4437860	4434910	9606.ENSP00000302530	9606.ENSP00000261597	0	0	0	0	0.969	0.945	0.9	0.838	0.999
CENPE	NDC80	4435566	4434910	9606.ENSP00000265148	9606.ENSP00000261597	0	0	0	0	0.961	0.526	0.9	0.833	0.999
CDC20	BUB1B	4443940	4436731	9606.ENSP00000361540	9606.ENSP00000287598	0	0	0	0	0.953	0.999	0.9	0.963	0.999
SPC25	NUF2	4436467	4435979	9606.ENSP00000282074	9606.ENSP00000271452	0	0	0	0	0.833	0.987	0.9	0.961	0.999
CDC20	NDC80	4443940	4434910	9606.ENSP00000361540	9606.ENSP00000261597	0	0	0	0	0.975	0	0.9	0.687	0.999
CDK1	BIRC5	4446389	4437778	9606.ENSP00000378699	9606.ENSP00000301633	0	0	0	0	0.967	0.379	0.9	0.526	0.998
UBE2C	AURKA	4441865	4432988	9606.ENSP00000348838	9606.ENSP00000216911	0	0	0	0	0.949	0.064	0.9	0.639	0.998
CDK1	CENPE	4446389	4435566	9606.ENSP00000378699	9606.ENSP00000265148	0	0	0	0	0.97	0.174	0.9	0.619	0.998
UBE2C	CCNA2	4441865	4436109	9606.ENSP00000348838	9606.ENSP00000274026	0	0	0	0	0.956	0.164	0.9	0.646	0.998
CDC20	BIRC5	4443940	4437778	9606.ENSP00000361540	9606.ENSP00000301633	0	0	0	0	0.965	0.064	0.9	0.61	0.998
BUB1B	CCNB1	4436731	4434484	9606.ENSP00000287598	9606.ENSP00000256442	0	0	0	0	0.941	0.085	0.9	0.781	0.998
BIRC5	AURKA	4437778	4432988	9606.ENSP00000301633	9606.ENSP00000216911	0	0	0	0	0.869	0.56	0.9	0.711	0.998
NUF2	CENPE	4435979	4435566	9606.ENSP00000271452	9606.ENSP00000265148	0	0	0	0	0.825	0.45	0.9	0.831	0.998
CCNA2	CCNB1	4436109	4434484	9606.ENSP00000274026	9606.ENSP00000256442	0	0	0	0.738	0.971	0.707	0.72	0.924	0.998
UBE2C	CCNB1	4441865	4434484	9606.ENSP00000348838	9606.ENSP00000256442	0	0	0	0	0.924	0.164	0.9	0.825	0.998
UBE2C	BUB1B	4441865	4436731	9606.ENSP00000348838	9606.ENSP00000287598	0	0	0	0	0.903	0.328	0.9	0.625	0.997
FOXM1	CCNB1	4441245	4434484	9606.ENSP00000342307	9606.ENSP00000256442	0	0	0	0	0.811	0.349	0.9	0.827	0.997
BUB1	CCNB1	4437860	4434484	9606.ENSP00000302530	9606.ENSP00000256442	0	0	0	0	0.902	0.085	0.9	0.793	0.997
CDK1	NUF2	4446389	4435979	9606.ENSP00000378699	9606.ENSP00000271452	0	0	0	0	0.969	0	0.9	0.394	0.997
MMP9	TIMP1	4443919	4433052	9606.ENSP00000361405	9606.ENSP00000218388	0	0	0	0	0.063	0.457	0.9	0.957	0.997
CDK1	FOXM1	4446389	4441245	9606.ENSP00000378699	9606.ENSP00000342307	0	0	0	0	0.84	0.424	0.9	0.748	0.997
BUB1	SPC25	4437860	4436467	9606.ENSP00000302530	9606.ENSP00000282074	0	0	0	0	0.662	0.929	0.9	0.149	0.997
IL1B	IL1A	4435241	4435240	9606.ENSP00000263341	9606.ENSP00000263339	0	0	0	0	0.753	0	0.9	0.921	0.997
PBK	CDK1	4449452	4446389	9606.ENSP00000428489	9606.ENSP00000378699	0	0	0	0	0.99	0.412	0	0.66	0.997
TDO2	KYNU	4450131	4435389	9606.ENSP00000444788	9606.ENSP00000264170	0.295	0	0.274	0	0.109	0	0.9	0.935	0.996
CDC20	NUF2	4443940	4435979	9606.ENSP00000361540	9606.ENSP00000271452	0	0	0	0	0.922	0	0.9	0.582	0.996
NDC80	CCNB1	4434910	4434484	9606.ENSP00000261597	9606.ENSP00000256442	0	0	0	0	0.912	0.387	0.9	0.506	0.996
CDK1	KIF23	4446389	4434773	9606.ENSP00000378699	9606.ENSP00000260363	0	0	0	0	0.982	0.157	0	0.774	0.996
FOXM1	CCNA2	4441245	4436109	9606.ENSP00000342307	9606.ENSP00000274026	0	0	0	0	0.863	0.082	0.9	0.751	0.996
CDK1	DLGAP5	4446389	4434015	9606.ENSP00000378699	9606.ENSP00000247191	0	0	0	0	0.991	0.32	0	0.489	0.996
BIRC5	BUB1B	4437778	4436731	9606.ENSP00000301633	9606.ENSP00000287598	0	0	0	0	0.916	0.185	0.9	0.554	0.996
BIRC5	CCNB1	4437778	4434484	9606.ENSP00000301633	9606.ENSP00000256442	0	0	0	0	0.888	0.185	0.9	0.651	0.996
BUB1B	NUF2	4436731	4435979	9606.ENSP00000287598	9606.ENSP00000271452	0	0	0	0	0.798	0.326	0.9	0.745	0.996
BUB1	BIRC5	4437860	4437778	9606.ENSP00000302530	9606.ENSP00000301633	0	0	0	0	0.901	0.185	0.9	0.592	0.996
KIF4A	KIF23	4444386	4434773	9606.ENSP00000363524	9606.ENSP00000260363	0	0	0	0.583	0.932	0.132	0.9	0.871	0.995
KIF20A	KIF4A	4446341	4444386	9606.ENSP00000378356	9606.ENSP00000363524	0	0	0	0.579	0.936	0.132	0.9	0.784	0.995
CDK1	CCNA1	4446389	4434435	9606.ENSP00000378699	9606.ENSP00000255465	0	0.004	0	0	0.728	0.538	0.9	0.662	0.995
BIRC5	NDC80	4437778	4434910	9606.ENSP00000301633	9606.ENSP00000261597	0	0	0	0	0.926	0	0.9	0.325	0.994
HMMR	AURKA	4446202	4432988	9606.ENSP00000377492	9606.ENSP00000216911	0	0	0	0	0.827	0.342	0.9	0.552	0.994
MMP1	TIMP1	4439553	4433052	9606.ENSP00000322788	9606.ENSP00000218388	0	0	0	0	0.156	0.887	0	0.951	0.994
BUB1	DLGAP5	4437860	4434015	9606.ENSP00000302530	9606.ENSP00000247191	0	0	0	0	0.972	0	0	0.793	0.994
KIF20A	CENPE	4446341	4435566	9606.ENSP00000378356	9606.ENSP00000265148	0	0	0	0.572	0.923	0	0.9	0.61	0.994
CDK1	HMMR	4446389	4446202	9606.ENSP00000378699	9606.ENSP00000377492	0	0	0	0	0.926	0	0.9	0.23	0.993
CDC20	CCNA1	4443940	4434435	9606.ENSP00000361540	9606.ENSP00000255465	0	0	0	0	0.788	0.472	0.9	0.47	0.993
KIF4A	CENPE	4444386	4435566	9606.ENSP00000363524	9606.ENSP00000265148	0	0	0	0.631	0.917	0	0.9	0.745	0.993
CENPE	CCNB1	4435566	4434484	9606.ENSP00000265148	9606.ENSP00000256442	0	0	0	0	0.83	0.15	0.9	0.622	0.993
BUB1	AURKA	4437860	4432988	9606.ENSP00000302530	9606.ENSP00000216911	0	0	0	0	0.962	0.246	0	0.783	0.993
CKS2	CCNA2	4444630	4436109	9606.ENSP00000364976	9606.ENSP00000274026	0	0	0	0	0.838	0.817	0.54	0.509	0.992
IL6	SOCS3	4447254	4440175	9606.ENSP00000385675	9606.ENSP00000330341	0	0	0	0	0.207	0	0.9	0.917	0.992
SERPINB4	SERPINB3	4441336	4436553	9606.ENSP00000343445	9606.ENSP00000283752	0	0	0.449	0.984	0.955	0.832	0	0.78	0.992
KIF20A	BIRC5	4446341	4437778	9606.ENSP00000378356	9606.ENSP00000301633	0	0	0	0	0.875	0	0.9	0.443	0.992
CKS2	CDC20	4444630	4443940	9606.ENSP00000364976	9606.ENSP00000361540	0	0	0	0	0.909	0.772	0	0.618	0.991
CENPE	KIF23	4435566	4434773	9606.ENSP00000265148	9606.ENSP00000260363	0	0	0	0.595	0.884	0	0.9	0.763	0.991
CDK1	SPC25	4446389	4436467	9606.ENSP00000378699	9606.ENSP00000282074	0	0	0	0	0.919	0	0.9	0	0.991
CDK1	RRM2	4446389	4442396	9606.ENSP00000378699	9606.ENSP00000353770	0	0	0	0	0.972	0.379	0	0.536	0.991
CCNB1	AURKA	4434484	4432988	9606.ENSP00000256442	9606.ENSP00000216911	0	0	0	0	0.925	0.291	0	0.858	0.991
CCL4	CXCL10	4451651	4438146	9606.ENSP00000482259	9606.ENSP00000305651	0	0	0	0	0.322	0	0.9	0.879	0.991
CD14	TLR2	4438033	4434743	9606.ENSP00000304236	9606.ENSP00000260010	0	0	0	0	0.612	0.393	0.9	0.691	0.991
CDC20	TRIP13	4443940	4432699	9606.ENSP00000361540	9606.ENSP00000166345	0	0	0	0	0.898	0.853	0	0.485	0.991
CDK1	KIF20A	4446389	4446341	9606.ENSP00000378699	9606.ENSP00000378356	0	0	0	0	0.963	0.157	0	0.734	0.991
PLAUR	SERPINE1	4440945	4433266	9606.ENSP00000339328	9606.ENSP00000223095	0	0	0	0	0.161	0	0.9	0.895	0.99
BUB1	CCNA2	4437860	4436109	9606.ENSP00000302530	9606.ENSP00000274026	0	0	0	0	0.97	0.079	0	0.698	0.99
CCNB1	NCAPG	4434484	4434176	9606.ENSP00000256442	9606.ENSP00000251496	0	0	0	0	0.867	0	0.9	0.374	0.99
CDC20	DLGAP5	4443940	4434015	9606.ENSP00000361540	9606.ENSP00000247191	0	0	0	0	0.983	0	0	0.479	0.99
KIF20A	KIF23	4446341	4434773	9606.ENSP00000378356	9606.ENSP00000260363	0	0	0	0.663	0.876	0	0.9	0.768	0.99
BIRC5	NUF2	4437778	4435979	9606.ENSP00000301633	9606.ENSP00000271452	0	0	0	0	0.85	0	0.9	0.376	0.989
KIF20A	BUB1	4446341	4437860	9606.ENSP00000378356	9606.ENSP00000302530	0	0	0	0	0.975	0.185	0	0.528	0.989
MMP3	TIMP1	4437610	4433052	9606.ENSP00000299855	9606.ENSP00000218388	0	0	0	0	0.109	0.887	0	0.904	0.989
CCL4	CCR1	4451651	4437243	9606.ENSP00000482259	9606.ENSP00000296140	0	0	0	0	0.359	0.481	0.9	0.73	0.989
PTX3	TNFAIP6	4437211	4433852	9606.ENSP00000295927	9606.ENSP00000243347	0	0	0	0	0.147	0.379	0.9	0.808	0.988
NDC80	AURKA	4434910	4432988	9606.ENSP00000261597	9606.ENSP00000216911	0	0	0	0	0.909	0.484	0	0.774	0.988
NUF2	CCNB1	4435979	4434484	9606.ENSP00000271452	9606.ENSP00000256442	0	0	0	0	0.814	0	0.9	0.447	0.988
CDK1	CDKN3	4446389	4440665	9606.ENSP00000378699	9606.ENSP00000335357	0	0	0	0	0.913	0.458	0	0.766	0.988
CXCL1	CXCL6	4446449	4433365	9606.ENSP00000379110	9606.ENSP00000226317	0	0	0	0.893	0.647	0.667	0.9	0.778	0.988
NDC80	NCAPG	4434910	4434176	9606.ENSP00000261597	9606.ENSP00000251496	0	0	0	0	0.982	0	0	0.279	0.987
CXCL1	CXCL10	4446449	4438146	9606.ENSP00000379110	9606.ENSP00000305651	0	0	0	0	0.151	0	0.9	0.863	0.987
BUB1	KIF23	4437860	4434773	9606.ENSP00000302530	9606.ENSP00000260363	0	0	0	0	0.972	0.185	0	0.496	0.987
MMP3	MMP10	4437610	4436347	9606.ENSP00000299855	9606.ENSP00000279441	0	0	0.448	0.98	0.311	0.825	0.9	0.805	0.987
CCNB1	DLGAP5	4434484	4434015	9606.ENSP00000256442	9606.ENSP00000247191	0	0	0	0	0.976	0	0	0.506	0.987
TYMP	UPP1	4446438	4440150	9606.ENSP00000379038	9606.ENSP00000330032	0	0	0	0	0.064	0	0.9	0.875	0.987
CDC20	FOXM1	4443940	4441245	9606.ENSP00000361540	9606.ENSP00000342307	0	0	0	0	0.96	0.05	0	0.683	0.987
SPC25	CCNB1	4436467	4434484	9606.ENSP00000282074	9606.ENSP00000256442	0	0	0	0	0.838	0	0.9	0.223	0.986
CDK1	TYMS	4446389	4439011	9606.ENSP00000378699	9606.ENSP00000315644	0	0	0	0	0.981	0	0	0.318	0.986
NCAPG	DLGAP5	4434176	4434015	9606.ENSP00000251496	9606.ENSP00000247191	0	0	0	0	0.975	0	0	0.445	0.986
CCNA2	AURKA	4436109	4432988	9606.ENSP00000274026	9606.ENSP00000216911	0	0	0	0	0.964	0.177	0	0.582	0.986
CDC20	KIF23	4443940	4434773	9606.ENSP00000361540	9606.ENSP00000260363	0	0	0	0	0.971	0.078	0	0.518	0.986
PBK	CCNB1	4449452	4434484	9606.ENSP00000428489	9606.ENSP00000256442	0	0	0	0	0.937	0.41	0	0.668	0.986
BIRC5	CENPE	4437778	4435566	9606.ENSP00000301633	9606.ENSP00000265148	0	0	0	0	0.768	0.05	0.9	0.406	0.985
BUB1	NCAPG	4437860	4434176	9606.ENSP00000302530	9606.ENSP00000251496	0	0	0	0	0.974	0	0	0.478	0.985
CENPE	DLGAP5	4435566	4434015	9606.ENSP00000265148	9606.ENSP00000247191	0	0	0	0	0.969	0.056	0	0.505	0.984
IL6	IL1B	4447254	4435241	9606.ENSP00000385675	9606.ENSP00000263341	0	0	0	0	0.43	0	0	0.973	0.984
CXCL1	MMP9	4446449	4443919	9606.ENSP00000379110	9606.ENSP00000361405	0	0	0	0	0.145	0.379	0.9	0.718	0.983
BIRC5	KIF23	4437778	4434773	9606.ENSP00000301633	9606.ENSP00000260363	0	0	0	0	0.728	0	0.9	0.451	0.983
NDC80	DLGAP5	4434910	4434015	9606.ENSP00000261597	9606.ENSP00000247191	0	0	0	0	0.971	0	0	0.456	0.983
UBE2C	BIRC5	4441865	4437778	9606.ENSP00000348838	9606.ENSP00000301633	0	0	0	0	0.956	0.193	0	0.579	0.983
KIF4A	BUB1	4444386	4437860	9606.ENSP00000363524	9606.ENSP00000302530	0	0	0	0	0.959	0.185	0	0.537	0.983
CDK1	MELK	4446389	4437455	9606.ENSP00000378699	9606.ENSP00000298048	0	0	0	0.711	0.978	0.124	0	0.387	0.982
IL6	TIMP1	4447254	4433052	9606.ENSP00000385675	9606.ENSP00000218388	0	0	0	0	0.099	0	0.9	0.819	0.982
HMMR	BUB1	4446202	4437860	9606.ENSP00000377492	9606.ENSP00000302530	0	0	0	0	0.957	0	0	0.595	0.982
CCNA2	CENPE	4436109	4435566	9606.ENSP00000274026	9606.ENSP00000265148	0	0	0	0	0.963	0.172	0	0.476	0.982
DCT	TYR	4447766	4435237	9606.ENSP00000392762	9606.ENSP00000263321	0	0	0	0.885	0.783	0.172	0.9	0.863	0.982
CDK1	KIF4A	4446389	4444386	9606.ENSP00000378699	9606.ENSP00000363524	0	0	0	0	0.935	0.157	0	0.695	0.981
PMEL	MLANA	4448246	4445554	9606.ENSP00000402758	9606.ENSP00000370886	0	0	0	0	0.321	0	0	0.972	0.981
KIF20A	CCNB1	4446341	4434484	9606.ENSP00000378356	9606.ENSP00000256442	0	0	0	0	0.956	0.15	0	0.542	0.981
BUB1B	SPC25	4436731	4436467	9606.ENSP00000287598	9606.ENSP00000282074	0	0	0	0	0.789	0	0.9	0.126	0.98
CXCL2	CXCL1	4449392	4446449	9606.ENSP00000427279	9606.ENSP00000379110	0	0	0	0.979	0.809	0	0.9	0.934	0.98
LCE2B	LCE1B	4443183	4442331	9606.ENSP00000357769	9606.ENSP00000353203	0	0	0	0	0.338	0.532	0.9	0.442	0.98
CXCL5	CXCL3	4437222	4437221	9606.ENSP00000296027	9606.ENSP00000296026	0	0	0	0.902	0.409	0.667	0.9	0.838	0.98
CCNA2	DLGAP5	4436109	4434015	9606.ENSP00000274026	9606.ENSP00000247191	0	0	0	0	0.967	0	0	0.416	0.98
PMEL	TYR	4448246	4435237	9606.ENSP00000402758	9606.ENSP00000263321	0	0	0	0	0.778	0	0	0.913	0.98
UBE2C	DLGAP5	4441865	4434015	9606.ENSP00000348838	9606.ENSP00000247191	0	0	0	0	0.969	0.058	0	0.388	0.98
KIF20A	DLGAP5	4446341	4434015	9606.ENSP00000378356	9606.ENSP00000247191	0	0	0	0	0.963	0.056	0	0.493	0.98
CXCL1	CXCL5	4446449	4437222	9606.ENSP00000379110	9606.ENSP00000296027	0	0	0	0.907	0.397	0.667	0.9	0.887	0.979
CEP55	KIF23	4443758	4434773	9606.ENSP00000360540	9606.ENSP00000260363	0	0	0	0	0.85	0.317	0	0.81	0.979
CENPE	NCAPG	4435566	4434176	9606.ENSP00000265148	9606.ENSP00000251496	0	0	0	0	0.967	0.064	0	0.378	0.979
CXCL2	CXCL10	4449392	4438146	9606.ENSP00000427279	9606.ENSP00000305651	0	0	0	0	0.139	0	0.9	0.784	0.979
KIF23	CCNB1	4434773	4434484	9606.ENSP00000260363	9606.ENSP00000256442	0	0	0	0	0.941	0.15	0	0.619	0.979
UBE2C	CCNA1	4441865	4434435	9606.ENSP00000348838	9606.ENSP00000255465	0	0	0	0	0.657	0.164	0.9	0.355	0.979
KIF20A	CDC20	4446341	4443940	9606.ENSP00000378356	9606.ENSP00000361540	0	0	0	0	0.958	0.078	0	0.52	0.979
CDC20	MELK	4443940	4437455	9606.ENSP00000361540	9606.ENSP00000298048	0	0	0	0	0.963	0.056	0	0.445	0.979
CXCL10	CXCL3	4438146	4437221	9606.ENSP00000305651	9606.ENSP00000296026	0	0	0	0	0.136	0	0.9	0.766	0.978
SPP1	TIMP1	4446370	4433052	9606.ENSP00000378517	9606.ENSP00000218388	0	0	0	0	0.141	0	0.9	0.771	0.978
IL6	SPP1	4447254	4446370	9606.ENSP00000385675	9606.ENSP00000378517	0	0	0	0	0.06	0	0.9	0.793	0.978
CCL4	CXCL1	4451651	4446449	9606.ENSP00000482259	9606.ENSP00000379110	0	0	0	0	0.165	0	0.9	0.759	0.978
PBK	MELK	4449452	4437455	9606.ENSP00000428489	9606.ENSP00000298048	0	0	0	0	0.951	0.135	0	0.536	0.978
CCNA2	NDC80	4436109	4434910	9606.ENSP00000274026	9606.ENSP00000261597	0	0	0	0	0.97	0	0	0.304	0.978
HMMR	DLGAP5	4446202	4434015	9606.ENSP00000377492	9606.ENSP00000247191	0	0	0	0	0.956	0	0	0.522	0.978
CCL4	CXCL2	4451651	4449392	9606.ENSP00000482259	9606.ENSP00000427279	0	0	0	0	0.218	0	0.9	0.745	0.978
BUB1B	DLGAP5	4436731	4434015	9606.ENSP00000287598	9606.ENSP00000247191	0	0	0	0	0.945	0	0	0.597	0.977
MKI67	BUB1	4443142	4437860	9606.ENSP00000357643	9606.ENSP00000302530	0	0	0	0	0.942	0	0	0.617	0.976
PBK	CDC20	4449452	4443940	9606.ENSP00000428489	9606.ENSP00000361540	0	0	0	0	0.964	0.082	0	0.327	0.976
BUB1	MELK	4437860	4437455	9606.ENSP00000302530	9606.ENSP00000298048	0	0	0	0	0.95	0.056	0	0.535	0.976
CXCL10	PPBP	4438146	4437223	9606.ENSP00000305651	9606.ENSP00000296028	0	0	0	0	0.091	0.221	0.9	0.713	0.976
PBK	DLGAP5	4449452	4434015	9606.ENSP00000428489	9606.ENSP00000247191	0	0	0	0	0.957	0.05	0	0.437	0.975
MLANA	TYR	4445554	4435237	9606.ENSP00000370886	9606.ENSP00000263321	0	0	0	0	0.763	0	0	0.898	0.975
KIF23	AURKA	4434773	4432988	9606.ENSP00000260363	9606.ENSP00000216911	0	0	0	0	0.919	0.125	0	0.665	0.974
BIRC5	SPC25	4437778	4436467	9606.ENSP00000301633	9606.ENSP00000282074	0	0	0	0	0.746	0	0.9	0.086	0.974
SERPINE1	TIMP1	4433266	4433052	9606.ENSP00000223095	9606.ENSP00000218388	0	0	0	0	0.174	0	0.9	0.712	0.974
PBK	BIRC5	4449452	4437778	9606.ENSP00000428489	9606.ENSP00000301633	0	0	0	0	0.952	0.176	0	0.416	0.974
IL6	CXCL1	4447254	4446449	9606.ENSP00000385675	9606.ENSP00000379110	0	0	0	0	0.563	0	0	0.942	0.974
KIF20A	AURKA	4446341	4432988	9606.ENSP00000378356	9606.ENSP00000216911	0	0	0	0	0.94	0.125	0	0.546	0.974
CXCL10	CXCL5	4438146	4437222	9606.ENSP00000305651	9606.ENSP00000296027	0	0	0	0	0.097	0	0.9	0.729	0.973
MMP9	MMP10	4443919	4436347	9606.ENSP00000361405	9606.ENSP00000279441	0	0	0	0.786	0.53	0.379	0.9	0.83	0.973
CXCL10	CCR1	4438146	4437243	9606.ENSP00000305651	9606.ENSP00000296140	0	0	0	0	0.153	0	0.9	0.701	0.972
CXCL10	CXCL13	4438146	4436695	9606.ENSP00000305651	9606.ENSP00000286758	0	0	0	0	0.153	0	0.9	0.7	0.972
UBE2C	TYMS	4441865	4439011	9606.ENSP00000348838	9606.ENSP00000315644	0	0	0	0	0.796	0.819	0	0.307	0.972
NUF2	NCAPG	4435979	4434176	9606.ENSP00000271452	9606.ENSP00000251496	0	0	0	0	0.953	0	0	0.428	0.972
SPP1	MMP3	4446370	4437610	9606.ENSP00000378517	9606.ENSP00000299855	0	0	0	0	0.062	0.379	0.9	0.578	0.972
CCL4	CXCL5	4451651	4437222	9606.ENSP00000482259	9606.ENSP00000296027	0	0	0	0	0.127	0	0.9	0.698	0.971
KIF20A	BUB1B	4446341	4436731	9606.ENSP00000378356	9606.ENSP00000287598	0	0	0	0	0.935	0.185	0	0.495	0.971
RRM2	BUB1B	4442396	4436731	9606.ENSP00000353770	9606.ENSP00000287598	0	0	0	0	0.948	0	0	0.47	0.971
UBE2C	BUB1	4441865	4437860	9606.ENSP00000348838	9606.ENSP00000302530	0	0	0	0	0.938	0	0	0.552	0.971
NUF2	DLGAP5	4435979	4434015	9606.ENSP00000271452	9606.ENSP00000247191	0	0	0	0	0.94	0	0	0.541	0.971
BUB1B	CCNA1	4436731	4434435	9606.ENSP00000287598	9606.ENSP00000255465	0	0	0	0	0.631	0.079	0.9	0.255	0.971
NDC80	KIF23	4434910	4434773	9606.ENSP00000261597	9606.ENSP00000260363	0	0	0	0	0.962	0.18	0	0.151	0.971
CDC20	MKI67	4443940	4443142	9606.ENSP00000361540	9606.ENSP00000357643	0	0	0	0	0.94	0	0	0.543	0.971
CDK1	CEP55	4446389	4443758	9606.ENSP00000378699	9606.ENSP00000360540	0	0	0	0	0.933	0.305	0	0.431	0.971
RRM2	TYMS	4442396	4439011	9606.ENSP00000353770	9606.ENSP00000315644	0	0	0	0	0.923	0.05	0	0.618	0.97
CDC20	SPC25	4443940	4436467	9606.ENSP00000361540	9606.ENSP00000282074	0	0	0	0	0.659	0	0.9	0.214	0.97
MKI67	DLGAP5	4443142	4434015	9606.ENSP00000357643	9606.ENSP00000247191	0	0	0	0	0.925	0	0	0.623	0.97
CXCL2	CXCL6	4449392	4433365	9606.ENSP00000427279	9606.ENSP00000226317	0	0	0	0.875	0.316	0.55	0.9	0.797	0.969
CXCL2	CXCL3	4449392	4437221	9606.ENSP00000427279	9606.ENSP00000296026	0	0	0	0.979	0.705	0	0.9	0.834	0.969
PBK	BUB1B	4449452	4436731	9606.ENSP00000428489	9606.ENSP00000287598	0	0	0	0	0.942	0.064	0	0.473	0.969
CCNA2	NCAPG	4436109	4434176	9606.ENSP00000274026	9606.ENSP00000251496	0	0	0	0	0.958	0	0	0.293	0.969
CCNA2	KIF23	4436109	4434773	9606.ENSP00000274026	9606.ENSP00000260363	0	0	0	0	0.939	0.15	0	0.431	0.968
PBK	BUB1	4449452	4437860	9606.ENSP00000428489	9606.ENSP00000302530	0	0	0	0	0.945	0.064	0	0.44	0.968
CDC20	RRM2	4443940	4442396	9606.ENSP00000361540	9606.ENSP00000353770	0	0	0	0	0.927	0.08	0	0.571	0.968
KIF20A	CCNA2	4446341	4436109	9606.ENSP00000378356	9606.ENSP00000274026	0	0	0	0	0.938	0.15	0	0.445	0.968
CDK1	TRIP13	4446389	4432699	9606.ENSP00000378699	9606.ENSP00000166345	0	0	0	0	0.959	0.082	0	0.19	0.967
BUB1B	AURKA	4436731	4432988	9606.ENSP00000287598	9606.ENSP00000216911	0	0	0	0	0.844	0.246	0	0.747	0.967
KIF4A	BUB1B	4444386	4436731	9606.ENSP00000363524	9606.ENSP00000287598	0	0	0	0	0.932	0.185	0	0.46	0.967
KIF23	DLGAP5	4434773	4434015	9606.ENSP00000260363	9606.ENSP00000247191	0	0	0	0	0.951	0.056	0	0.359	0.967
KIF20A	CEP55	4446341	4443758	9606.ENSP00000378356	9606.ENSP00000360540	0	0	0	0	0.915	0.177	0	0.56	0.966
KIF20A	NCAPG	4446341	4434176	9606.ENSP00000378356	9606.ENSP00000251496	0	0	0	0	0.948	0.064	0	0.37	0.966
CXCL1	CXCL3	4446449	4437221	9606.ENSP00000379110	9606.ENSP00000296026	0	0	0	0.979	0.674	0	0.9	0.792	0.966
MELK	DLGAP5	4437455	4434015	9606.ENSP00000298048	9606.ENSP00000247191	0	0	0	0	0.943	0	0	0.44	0.966
CXCL1	CXCL13	4446449	4436695	9606.ENSP00000379110	9606.ENSP00000286758	0	0	0	0	0	0	0.9	0.665	0.965
CCL4	CXCL13	4451651	4436695	9606.ENSP00000482259	9606.ENSP00000286758	0	0	0	0	0.076	0	0.9	0.658	0.965
KIF20A	UBE2C	4446341	4441865	9606.ENSP00000378356	9606.ENSP00000348838	0	0	0	0	0.937	0.084	0	0.453	0.965
BIRC5	CCNA2	4437778	4436109	9606.ENSP00000301633	9606.ENSP00000274026	0	0	0	0	0.921	0.157	0	0.522	0.965
CEP55	DLGAP5	4443758	4434015	9606.ENSP00000360540	9606.ENSP00000247191	0	0	0	0	0.937	0	0	0.473	0.965
CCL4	CXCL3	4451651	4437221	9606.ENSP00000482259	9606.ENSP00000296026	0	0	0	0	0.165	0	0.9	0.617	0.965
CDC20	NCAPG	4443940	4434176	9606.ENSP00000361540	9606.ENSP00000251496	0	0	0	0	0.94	0.05	0	0.438	0.965
MKI67	CENPE	4443142	4435566	9606.ENSP00000357643	9606.ENSP00000265148	0	0	0	0	0.955	0	0	0.262	0.965
CXCL5	CXCL13	4437222	4436695	9606.ENSP00000296027	9606.ENSP00000286758	0	0	0	0	0	0	0.9	0.654	0.964
CCNB1	CCNA1	4434484	4434435	9606.ENSP00000256442	9606.ENSP00000255465	0	0	0	0.744	0.557	0.086	0.9	0.771	0.964
CENPE	AURKA	4435566	4432988	9606.ENSP00000265148	9606.ENSP00000216911	0	0	0	0	0.887	0.189	0	0.64	0.964
PPBP	CXCL6	4437223	4433365	9606.ENSP00000296028	9606.ENSP00000226317	0	0	0	0.869	0.228	0.523	0.9	0.818	0.964
CXCL2	CXCL5	4449392	4437222	9606.ENSP00000427279	9606.ENSP00000296027	0	0	0	0.898	0.319	0.473	0.9	0.833	0.964
KIF4A	DLGAP5	4444386	4434015	9606.ENSP00000363524	9606.ENSP00000247191	0	0	0	0	0.939	0.056	0	0.427	0.964
CDKN3	CCNA2	4440665	4436109	9606.ENSP00000335357	9606.ENSP00000274026	0	0	0	0	0.887	0.112	0	0.672	0.964
MELK	CCNB1	4437455	4434484	9606.ENSP00000298048	9606.ENSP00000256442	0	0	0	0	0.92	0.262	0	0.45	0.964
PBK	CCNA2	4449452	4436109	9606.ENSP00000428489	9606.ENSP00000274026	0	0	0	0	0.946	0.09	0	0.312	0.963
SPC25	CENPE	4436467	4435566	9606.ENSP00000282074	9606.ENSP00000265148	0	0	0	0	0.567	0	0.9	0.219	0.963
KIF4A	CDC20	4444386	4443940	9606.ENSP00000363524	9606.ENSP00000361540	0	0	0	0	0.937	0.078	0	0.417	0.963
FOXM1	MELK	4441245	4437455	9606.ENSP00000342307	9606.ENSP00000298048	0	0	0	0	0.816	0.112	0	0.789	0.962
FPR1	PLAUR	4450996	4440945	9606.ENSP00000471493	9606.ENSP00000339328	0	0	0	0	0.141	0	0.9	0.593	0.962
KIF4A	AURKA	4444386	4432988	9606.ENSP00000363524	9606.ENSP00000216911	0	0	0	0	0.921	0.125	0	0.498	0.962
MKI67	FOXM1	4443142	4441245	9606.ENSP00000357643	9606.ENSP00000342307	0	0	0	0	0.937	0	0	0.406	0.961
RRM2	CCNA2	4442396	4436109	9606.ENSP00000353770	9606.ENSP00000274026	0	0	0	0	0.927	0	0	0.49	0.961
MMP9	MMP1	4443919	4439553	9606.ENSP00000361405	9606.ENSP00000322788	0	0	0	0.75	0.518	0	0.9	0.91	0.961
PBK	KIF20A	4449452	4446341	9606.ENSP00000428489	9606.ENSP00000378356	0	0	0	0	0.937	0.126	0	0.356	0.961
PBK	NDC80	4449452	4434910	9606.ENSP00000428489	9606.ENSP00000261597	0	0	0	0	0.956	0	0	0.122	0.96
MELK	CCNA2	4437455	4436109	9606.ENSP00000298048	9606.ENSP00000274026	0	0	0	0	0.93	0.186	0	0.36	0.96
RRM2	MELK	4442396	4437455	9606.ENSP00000353770	9606.ENSP00000298048	0	0	0	0	0.925	0.131	0	0.438	0.96
LCN2	LTF	4444080	4433548	9606.ENSP00000362108	9606.ENSP00000231751	0	0	0	0	0.187	0	0.9	0.556	0.96
CEP55	BUB1	4443758	4437860	9606.ENSP00000360540	9606.ENSP00000302530	0	0	0	0	0.932	0	0	0.443	0.96
CXCL1	CCR1	4446449	4437243	9606.ENSP00000379110	9606.ENSP00000296140	0	0	0	0	0.096	0	0.9	0.594	0.96
TCN1	LTF	4434538	4433548	9606.ENSP00000257264	9606.ENSP00000231751	0	0	0	0	0.139	0	0.9	0.57	0.959
MMP9	MMP3	4443919	4437610	9606.ENSP00000361405	9606.ENSP00000299855	0	0	0	0.791	0.518	0	0.9	0.911	0.959
CXCL1	LCN2	4446449	4444080	9606.ENSP00000379110	9606.ENSP00000362108	0	0	0	0	0.146	0	0.9	0.562	0.959
MELK	KIF23	4437455	4434773	9606.ENSP00000298048	9606.ENSP00000260363	0	0	0	0	0.943	0	0	0.319	0.959
PBK	NCAPG	4449452	4434176	9606.ENSP00000428489	9606.ENSP00000251496	0	0	0	0	0.937	0	0	0.378	0.959
MMP12	PLAUR	4450601	4440945	9606.ENSP00000458585	9606.ENSP00000339328	0	0	0	0	0.065	0.379	0.9	0.384	0.959
KIF20A	NDC80	4446341	4434910	9606.ENSP00000378356	9606.ENSP00000261597	0	0	0	0	0.934	0.18	0	0.315	0.959
LILRB2	FCER1G	4445945	4436828	9606.ENSP00000375629	9606.ENSP00000289902	0	0	0	0	0.549	0	0.9	0.165	0.959
PBK	UBE2C	4449452	4441865	9606.ENSP00000428489	9606.ENSP00000348838	0	0	0	0	0.938	0.183	0	0.258	0.959
TYMS	NCAPG	4439011	4434176	9606.ENSP00000315644	9606.ENSP00000251496	0	0	0	0	0.95	0	0	0.194	0.958
CEP55	MKI67	4443758	4443142	9606.ENSP00000360540	9606.ENSP00000357643	0	0	0	0	0.916	0	0	0.519	0.958
SHCBP1	KIF23	4438225	4434773	9606.ENSP00000306473	9606.ENSP00000260363	0	0	0	0	0.717	0.793	0	0.347	0.958
KIF4A	CCNA2	4444386	4436109	9606.ENSP00000363524	9606.ENSP00000274026	0	0	0	0	0.924	0.15	0	0.389	0.957
CXCL2	CXCL13	4449392	4436695	9606.ENSP00000427279	9606.ENSP00000286758	0	0	0	0	0	0	0.9	0.596	0.957
RRM2	UBE2C	4442396	4441865	9606.ENSP00000353770	9606.ENSP00000348838	0	0	0	0	0.92	0.064	0	0.474	0.957
CDK1	MKI67	4446389	4443142	9606.ENSP00000378699	9606.ENSP00000357643	0	0	0	0	0.841	0.379	0	0.599	0.957
FPR1	C5AR1	4450996	4441697	9606.ENSP00000471493	9606.ENSP00000347197	0	0	0	0.811	0.546	0	0.9	0.582	0.957
MMP10	TIMP1	4436347	4433052	9606.ENSP00000279441	9606.ENSP00000218388	0	0	0	0	0.086	0.861	0	0.69	0.957
CXCL2	CCR1	4449392	4437243	9606.ENSP00000427279	9606.ENSP00000296140	0	0	0	0	0.085	0	0.9	0.572	0.957
CCR1	CXCL13	4437243	4436695	9606.ENSP00000296140	9606.ENSP00000286758	0	0	0	0	0.064	0	0.9	0.586	0.957
CEP55	UBE2C	4443758	4441865	9606.ENSP00000360540	9606.ENSP00000348838	0	0	0	0	0.911	0	0	0.535	0.957
MMP9	TNFAIP6	4443919	4433852	9606.ENSP00000361405	9606.ENSP00000243347	0	0	0	0	0.155	0	0.9	0.527	0.956
DCT	TYRP1	4447766	4445805	9606.ENSP00000392762	9606.ENSP00000373570	0	0	0	0.927	0.549	0	0.9	0.911	0.956
PBK	CEP55	4449452	4443758	9606.ENSP00000428489	9606.ENSP00000360540	0	0	0	0	0.924	0	0	0.45	0.956
CEP55	RRM2	4443758	4442396	9606.ENSP00000360540	9606.ENSP00000353770	0	0	0	0	0.92	0	0	0.473	0.956
FOXM1	AURKA	4441245	4432988	9606.ENSP00000342307	9606.ENSP00000216911	0	0	0	0	0.818	0	0	0.764	0.955
CCR1	CXCL5	4437243	4437222	9606.ENSP00000296140	9606.ENSP00000296027	0	0	0	0	0.085	0	0.9	0.551	0.955
CYBB	CD53	4445083	4435973	9606.ENSP00000367851	9606.ENSP00000271324	0	0	0	0	0.488	0	0.9	0.199	0.955
MKI67	CCNA2	4443142	4436109	9606.ENSP00000357643	9606.ENSP00000274026	0	0	0	0	0.922	0	0	0.444	0.955
CXCL10	CCL27	4438146	4434715	9606.ENSP00000305651	9606.ENSP00000259631	0	0	0	0	0	0	0.9	0.571	0.955
CXCL3	CXCL13	4437221	4436695	9606.ENSP00000296026	9606.ENSP00000286758	0	0	0	0	0	0	0.9	0.56	0.954
CEP55	CCNB1	4443758	4434484	9606.ENSP00000360540	9606.ENSP00000256442	0	0	0	0	0.867	0	0	0.671	0.954
RRM2	CCNB1	4442396	4434484	9606.ENSP00000353770	9606.ENSP00000256442	0	0	0	0	0.899	0	0	0.567	0.954
PBK	RRM2	4449452	4442396	9606.ENSP00000428489	9606.ENSP00000353770	0	0	0	0	0.936	0	0	0.311	0.954
CEP55	BUB1B	4443758	4436731	9606.ENSP00000360540	9606.ENSP00000287598	0	0	0	0	0.921	0	0	0.443	0.954
CEP55	CCNA2	4443758	4436109	9606.ENSP00000360540	9606.ENSP00000274026	0	0	0	0	0.942	0	0	0.247	0.954
CDKN3	CCNB1	4440665	4434484	9606.ENSP00000335357	9606.ENSP00000256442	0	0	0	0	0.868	0.185	0	0.607	0.954
CHEK1	CCNB1	4447561	4434484	9606.ENSP00000388648	9606.ENSP00000256442	0	0	0	0	0.739	0.072	0	0.821	0.953
CXCL1	CCL27	4446449	4434715	9606.ENSP00000379110	9606.ENSP00000259631	0	0	0	0	0	0	0.9	0.557	0.953
MKI67	RRM2	4443142	4442396	9606.ENSP00000357643	9606.ENSP00000353770	0	0	0	0	0.923	0	0	0.426	0.953
MELK	NCAPG	4437455	4434176	9606.ENSP00000298048	9606.ENSP00000251496	0	0	0	0	0.925	0	0	0.4	0.953
CXCL1	IL1B	4446449	4435241	9606.ENSP00000379110	9606.ENSP00000263341	0	0	0	0	0.601	0	0	0.888	0.953
CHEK1	CCNA2	4447561	4436109	9606.ENSP00000388648	9606.ENSP00000274026	0	0	0	0	0.853	0.064	0	0.685	0.953
MMP1	MMP3	4439553	4437610	9606.ENSP00000322788	9606.ENSP00000299855	0	0	0.298	0.953	0.529	0	0.9	0.921	0.953
CCL4	PPBP	4451651	4437223	9606.ENSP00000482259	9606.ENSP00000296028	0	0	0	0	0.16	0	0.9	0.482	0.952
CCL4	CXCL6	4451651	4433365	9606.ENSP00000482259	9606.ENSP00000226317	0	0	0	0	0.101	0	0.9	0.517	0.952
CXCL13	CXCL6	4436695	4433365	9606.ENSP00000286758	9606.ENSP00000226317	0	0	0	0	0	0	0.9	0.543	0.952
PPBP	SERPINE1	4437223	4433266	9606.ENSP00000296028	9606.ENSP00000223095	0	0	0	0	0.062	0	0.9	0.527	0.951
MKI67	BUB1B	4443142	4436731	9606.ENSP00000357643	9606.ENSP00000287598	0	0	0	0	0.92	0	0	0.406	0.951
LILRB2	CD53	4445945	4435973	9606.ENSP00000375629	9606.ENSP00000271324	0	0	0	0	0.53	0	0.9	0	0.95
CDC20	CEP55	4443940	4443758	9606.ENSP00000361540	9606.ENSP00000360540	0	0	0	0	0.898	0	0	0.531	0.95
KIF4A	MELK	4444386	4437455	9606.ENSP00000363524	9606.ENSP00000298048	0	0	0	0	0.926	0	0	0.356	0.95
CXCL3	CXCL6	4437221	4433365	9606.ENSP00000296026	9606.ENSP00000226317	0	0	0	0.884	0.329	0.234	0.9	0.838	0.949
NCAPG	AURKA	4434176	4432988	9606.ENSP00000251496	9606.ENSP00000216911	0	0	0	0	0.898	0.263	0	0.372	0.949
BIRC5	DLGAP5	4437778	4434015	9606.ENSP00000301633	9606.ENSP00000247191	0	0	0	0	0.913	0	0	0.44	0.949
CXCL13	CCL27	4436695	4434715	9606.ENSP00000286758	9606.ENSP00000259631	0	0	0	0	0	0	0.9	0.517	0.949
PBK	NUF2	4449452	4435979	9606.ENSP00000428489	9606.ENSP00000271452	0	0	0	0	0.919	0	0	0.401	0.949
RRM2	DLGAP5	4442396	4434015	9606.ENSP00000353770	9606.ENSP00000247191	0	0	0	0	0.913	0	0	0.441	0.949
TDO2	KMO	4450131	4442693	9606.ENSP00000444788	9606.ENSP00000355517	0.18	0	0	0	0.115	0	0	0.935	0.949
FOXM1	CCNA1	4441245	4434435	9606.ENSP00000342307	9606.ENSP00000255465	0	0	0	0	0.355	0.082	0.9	0.233	0.948
UBE2C	FOXM1	4441865	4441245	9606.ENSP00000348838	9606.ENSP00000342307	0	0	0	0	0.83	0.085	0	0.697	0.948
KIF4A	BIRC5	4444386	4437778	9606.ENSP00000363524	9606.ENSP00000301633	0	0	0	0	0.907	0	0	0.471	0.948
RRM2	BUB1	4442396	4437860	9606.ENSP00000353770	9606.ENSP00000302530	0	0	0	0	0.913	0	0	0.424	0.948
KIF20A	RRM2	4446341	4442396	9606.ENSP00000378356	9606.ENSP00000353770	0	0	0	0	0.927	0	0	0.317	0.948
DEPDC1	DLGAP5	4448643	4434015	9606.ENSP00000412292	9606.ENSP00000247191	0	0	0	0	0.923	0	0	0.338	0.947
CXCL1	TNFAIP6	4446449	4433852	9606.ENSP00000379110	9606.ENSP00000243347	0	0	0	0	0.194	0	0.9	0.398	0.947
FCER1G	CD53	4436828	4435973	9606.ENSP00000289902	9606.ENSP00000271324	0	0	0	0	0.346	0	0.9	0.255	0.947
MELK	BUB1B	4437455	4436731	9606.ENSP00000298048	9606.ENSP00000287598	0	0	0	0	0.907	0.056	0	0.446	0.947
KIF20A	FOXM1	4446341	4441245	9606.ENSP00000378356	9606.ENSP00000342307	0	0	0	0	0.844	0.05	0	0.673	0.947
LCN2	TCN1	4444080	4434538	9606.ENSP00000362108	9606.ENSP00000257264	0	0	0	0	0.306	0	0.9	0.286	0.946
CFB	CR1	4448835	4442796	9606.ENSP00000416561	9606.ENSP00000356016	0	0	0	0	0	0	0.9	0.483	0.946
CCR1	CXCL3	4437243	4437221	9606.ENSP00000296140	9606.ENSP00000296026	0	0	0	0	0.086	0	0.9	0.465	0.946
IL6	IL1A	4447254	4435240	9606.ENSP00000385675	9606.ENSP00000263339	0	0	0	0	0.375	0	0	0.918	0.946
FAM20A	SPP1	4450874	4446370	9606.ENSP00000468308	9606.ENSP00000378517	0	0	0	0	0	0.354	0.9	0.218	0.945
CDKN3	AURKA	4440665	4432988	9606.ENSP00000335357	9606.ENSP00000216911	0	0	0	0	0.901	0.194	0	0.36	0.945
CEP55	NCAPG	4443758	4434176	9606.ENSP00000360540	9606.ENSP00000251496	0	0	0	0	0.923	0	0	0.318	0.945
RRM2	NCAPG	4442396	4434176	9606.ENSP00000353770	9606.ENSP00000251496	0	0	0	0	0.925	0	0	0.293	0.945
CDC20	FBXW7	4443940	4436442	9606.ENSP00000361540	9606.ENSP00000281708	0	0	0.384	0.575	0.123	0.169	0.9	0.472	0.945
KIF4A	NCAPG	4444386	4434176	9606.ENSP00000363524	9606.ENSP00000251496	0	0	0	0	0.89	0.064	0	0.51	0.945
CCL4	CCL27	4451651	4434715	9606.ENSP00000482259	9606.ENSP00000259631	0	0	0	0	0	0	0.9	0.48	0.945
BIRC5	NCAPG	4437778	4434176	9606.ENSP00000301633	9606.ENSP00000251496	0	0	0	0	0.891	0.262	0	0.358	0.944
MMP9	PPBP	4443919	4437223	9606.ENSP00000361405	9606.ENSP00000296028	0	0	0	0	0.149	0	0.9	0.398	0.944
IL6	TLR2	4447254	4434743	9606.ENSP00000385675	9606.ENSP00000260010	0	0	0	0	0.064	0	0	0.942	0.944
KIF4A	CCNB1	4444386	4434484	9606.ENSP00000363524	9606.ENSP00000256442	0	0	0	0	0.888	0.15	0	0.463	0.944
EPHB1	MMP9	4446762	4443919	9606.ENSP00000381097	9606.ENSP00000361405	0	0	0	0	0	0	0.9	0.466	0.944
LILRB2	CYBB	4445945	4445083	9606.ENSP00000375629	9606.ENSP00000367851	0	0	0	0	0.38	0	0.9	0.175	0.944
CCR1	PPBP	4437243	4437223	9606.ENSP00000296140	9606.ENSP00000296028	0	0	0	0	0.153	0	0.9	0.391	0.943
CHEK1	BUB1	4447561	4437860	9606.ENSP00000388648	9606.ENSP00000302530	0	0	0	0	0.834	0.064	0	0.659	0.942
CCR1	CXCL6	4437243	4433365	9606.ENSP00000296140	9606.ENSP00000226317	0	0	0	0	0.062	0	0.9	0.434	0.942
KIF4A	NDC80	4444386	4434910	9606.ENSP00000363524	9606.ENSP00000261597	0	0	0	0	0.895	0.18	0	0.381	0.942
CEP55	MELK	4443758	4437455	9606.ENSP00000360540	9606.ENSP00000298048	0	0	0	0	0.909	0	0	0.389	0.942
CXCL5	CCL27	4437222	4434715	9606.ENSP00000296027	9606.ENSP00000259631	0	0	0	0	0	0	0.9	0.445	0.942
PPBP	CXCL13	4437223	4436695	9606.ENSP00000296028	9606.ENSP00000286758	0	0	0	0	0	0	0.9	0.441	0.941
MS4A4A	MS4A6E	4440887	4437649	9606.ENSP00000338648	9606.ENSP00000300182	0	0	0	0	0.215	0	0	0.929	0.941
CKS2	NCAPG	4444630	4434176	9606.ENSP00000364976	9606.ENSP00000251496	0	0	0	0	0.918	0	0	0.311	0.941
CYBB	FCER1G	4445083	4436828	9606.ENSP00000367851	9606.ENSP00000289902	0	0	0	0	0.366	0	0.9	0.151	0.941
KIF4A	UBE2C	4444386	4441865	9606.ENSP00000363524	9606.ENSP00000348838	0	0	0	0	0.905	0.084	0	0.38	0.941
CHEK1	TYMS	4447561	4439011	9606.ENSP00000388648	9606.ENSP00000315644	0	0	0	0	0.811	0.275	0	0.597	0.94
SRGN	SERPINE1	4433821	4433266	9606.ENSP00000242465	9606.ENSP00000223095	0	0	0	0	0	0	0.9	0.428	0.94
CCL4	C5AR1	4451651	4441697	9606.ENSP00000482259	9606.ENSP00000347197	0	0	0	0	0.226	0	0.9	0.292	0.94
BUB1B	KIF23	4436731	4434773	9606.ENSP00000287598	9606.ENSP00000260363	0	0	0	0	0.891	0.185	0	0.375	0.94
CEP55	FOXM1	4443758	4441245	9606.ENSP00000360540	9606.ENSP00000342307	0	0	0	0	0.826	0	0	0.671	0.94
MELK	NDC80	4437455	4434910	9606.ENSP00000298048	9606.ENSP00000261597	0	0	0	0	0.937	0	0	0.07	0.939
BIRC5	MELK	4437778	4437455	9606.ENSP00000301633	9606.ENSP00000298048	0	0	0	0	0.896	0.085	0	0.413	0.939
CXCL2	CCL27	4449392	4434715	9606.ENSP00000427279	9606.ENSP00000259631	0	0	0	0	0	0	0.9	0.422	0.939
MMP9	PTX3	4443919	4437211	9606.ENSP00000361405	9606.ENSP00000295927	0	0	0	0	0	0	0.9	0.421	0.939
CXCL1	PTX3	4446449	4437211	9606.ENSP00000379110	9606.ENSP00000295927	0	0	0	0	0.154	0	0.9	0.329	0.938
RRM2	BIRC5	4442396	4437778	9606.ENSP00000353770	9606.ENSP00000301633	0	0	0	0	0.884	0	0	0.491	0.938
FOXM1	BUB1B	4441245	4436731	9606.ENSP00000342307	9606.ENSP00000287598	0	0	0	0	0.816	0.085	0	0.665	0.938
MMP9	LTF	4443919	4433548	9606.ENSP00000361405	9606.ENSP00000231751	0	0	0	0	0.153	0	0.9	0.33	0.938
CEP55	CENPE	4443758	4435566	9606.ENSP00000360540	9606.ENSP00000265148	0	0	0	0	0.885	0.085	0	0.462	0.938
CCL8	CCR1	4446293	4437243	9606.ENSP00000378118	9606.ENSP00000296140	0	0	0	0	0.182	0.52	0.6	0.653	0.938
FPR3	PLAUR	4441189	4440945	9606.ENSP00000341821	9606.ENSP00000339328	0	0	0	0	0.064	0	0.9	0.388	0.937
UBE2C	MELK	4441865	4437455	9606.ENSP00000348838	9606.ENSP00000298048	0	0	0	0	0.89	0.079	0	0.428	0.937
CCL27	CXCL6	4434715	4433365	9606.ENSP00000259631	9606.ENSP00000226317	0	0	0	0	0	0	0.9	0.398	0.937
SHCBP1	NCAPG	4438225	4434176	9606.ENSP00000306473	9606.ENSP00000251496	0	0	0	0	0.936	0	0	0.047	0.937
TYMS	NDC80	4439011	4434910	9606.ENSP00000315644	9606.ENSP00000261597	0	0	0	0	0.921	0	0	0.232	0.937
CCL4	IL1B	4451651	4435241	9606.ENSP00000482259	9606.ENSP00000263341	0	0	0	0	0.619	0	0	0.839	0.936
HMMR	NCAPG	4446202	4434176	9606.ENSP00000377492	9606.ENSP00000251496	0	0	0	0	0.929	0	0	0.136	0.936
CCL4	FPR1	4451651	4450996	9606.ENSP00000482259	9606.ENSP00000471493	0	0	0	0	0.212	0.124	0.9	0.195	0.936
PBK	HMMR	4449452	4446202	9606.ENSP00000428489	9606.ENSP00000377492	0	0	0	0	0.911	0	0	0.311	0.936
MMP1	MMP10	4439553	4436347	9606.ENSP00000322788	9606.ENSP00000279441	0	0	0.28	0.948	0.361	0	0.9	0.76	0.936
FPR1	CXCL1	4450996	4446449	9606.ENSP00000471493	9606.ENSP00000379110	0	0	0	0	0.085	0	0.9	0.348	0.935
OCA2	TYR	4441645	4435237	9606.ENSP00000346659	9606.ENSP00000263321	0	0	0	0	0.224	0	0	0.919	0.934
CXCL1	C5AR1	4446449	4441697	9606.ENSP00000379110	9606.ENSP00000347197	0	0	0	0	0.062	0	0.9	0.355	0.934
CHEK1	CDC20	4447561	4443940	9606.ENSP00000388648	9606.ENSP00000361540	0	0	0	0	0.811	0.134	0	0.628	0.934
SHCBP1	CCNA2	4438225	4436109	9606.ENSP00000306473	9606.ENSP00000274026	0	0	0	0	0.929	0	0	0.108	0.934
DEPDC1	BUB1B	4448643	4436731	9606.ENSP00000412292	9606.ENSP00000287598	0	0	0	0	0.916	0	0	0.246	0.934
CXCL10	CXCL6	4438146	4433365	9606.ENSP00000305651	9606.ENSP00000226317	0	0	0	0.793	0.085	0.215	0.9	0.736	0.933
PPBP	CXCL5	4437223	4437222	9606.ENSP00000296028	9606.ENSP00000296027	0	0	0	0.89	0.304	0	0.9	0.818	0.933
PPBP	TIMP1	4437223	4433052	9606.ENSP00000296028	9606.ENSP00000218388	0	0	0	0	0.061	0	0.9	0.344	0.933
ADORA3	FPR3	4443373	4441189	9606.ENSP00000358730	9606.ENSP00000341821	0	0	0	0	0.25	0	0.9	0.188	0.933
CXCL2	IL6	4449392	4447254	9606.ENSP00000427279	9606.ENSP00000385675	0	0	0	0	0.631	0	0	0.825	0.932
CCR1	CCL27	4437243	4434715	9606.ENSP00000296140	9606.ENSP00000259631	0	0	0	0	0	0	0.9	0.35	0.932
CEP55	NDC80	4443758	4434910	9606.ENSP00000360540	9606.ENSP00000261597	0	0	0	0	0.91	0	0	0.268	0.932
MKI67	BIRC5	4443142	4437778	9606.ENSP00000357643	9606.ENSP00000301633	0	0	0	0	0.841	0	0	0.589	0.932
PPBP	CCL27	4437223	4434715	9606.ENSP00000296028	9606.ENSP00000259631	0	0	0	0	0	0	0.9	0.35	0.932
PBK	KIF4A	4449452	4444386	9606.ENSP00000428489	9606.ENSP00000363524	0	0	0	0	0.896	0.126	0	0.318	0.932
FPR3	CCR1	4441189	4437243	9606.ENSP00000341821	9606.ENSP00000296140	0	0	0	0.662	0.291	0	0.9	0.296	0.932
C5AR1	CCR1	4441697	4437243	9606.ENSP00000347197	9606.ENSP00000296140	0	0	0	0.724	0.252	0	0.9	0.446	0.931
CKS2	UBE2C	4444630	4441865	9606.ENSP00000364976	9606.ENSP00000348838	0	0	0	0	0.867	0.05	0	0.503	0.931
FPR1	CXCL2	4450996	4449392	9606.ENSP00000471493	9606.ENSP00000427279	0	0	0	0	0.082	0	0.9	0.311	0.931
KIF20A	MKI67	4446341	4443142	9606.ENSP00000378356	9606.ENSP00000357643	0	0	0	0	0.91	0	0	0.249	0.929
PPBP	SRGN	4437223	4433821	9606.ENSP00000296028	9606.ENSP00000242465	0	0	0	0	0.139	0	0.9	0.242	0.929
LCN2	PTX3	4444080	4437211	9606.ENSP00000362108	9606.ENSP00000295927	0	0	0	0	0	0	0.9	0.323	0.929
CHEK1	CDK1	4447561	4446389	9606.ENSP00000388648	9606.ENSP00000378699	0	0	0.287	0.726	0.853	0.331	0	0.939	0.929
CXCL2	C5AR1	4449392	4441697	9606.ENSP00000427279	9606.ENSP00000347197	0	0	0	0	0.083	0	0.9	0.294	0.929
KIF20A	MELK	4446341	4437455	9606.ENSP00000378356	9606.ENSP00000298048	0	0	0	0	0.909	0	0	0.256	0.929
HLA-DQB2	CD274	4447655	4445568	9606.ENSP00000390431	9606.ENSP00000370989	0	0	0	0	0.064	0	0.9	0.311	0.929
MELK	AURKA	4437455	4432988	9606.ENSP00000298048	9606.ENSP00000216911	0	0	0	0.738	0.917	0	0	0.54	0.928
C5AR1	CXCL10	4441697	4438146	9606.ENSP00000347197	9606.ENSP00000305651	0	0	0	0	0.072	0	0.9	0.287	0.928
HMMR	CEP55	4446202	4443758	9606.ENSP00000377492	9606.ENSP00000360540	0	0	0	0	0.907	0	0	0.258	0.928
CDKN3	BUB1	4440665	4437860	9606.ENSP00000335357	9606.ENSP00000302530	0	0	0	0	0.903	0.058	0	0.278	0.928
CCL4	ADORA3	4451651	4443373	9606.ENSP00000482259	9606.ENSP00000358730	0	0	0	0	0.127	0.124	0.9	0.166	0.927
FPR1	CCR1	4450996	4437243	9606.ENSP00000471493	9606.ENSP00000296140	0	0	0	0.689	0.213	0	0.9	0.4	0.927
FPR1	ADORA3	4450996	4443373	9606.ENSP00000471493	9606.ENSP00000358730	0	0	0	0	0.14	0	0.9	0.212	0.926
CXCL3	CCL27	4437221	4434715	9606.ENSP00000296026	9606.ENSP00000259631	0	0	0	0	0	0	0.9	0.297	0.926
KIF23	NCAPG	4434773	4434176	9606.ENSP00000260363	9606.ENSP00000251496	0	0	0	0	0.891	0.064	0	0.334	0.926
ADORA3	CCR1	4443373	4437243	9606.ENSP00000358730	9606.ENSP00000296140	0	0	0	0	0.214	0	0.9	0.136	0.926
CCL4	FPR3	4451651	4441189	9606.ENSP00000482259	9606.ENSP00000341821	0	0	0	0	0.177	0.124	0.9	0.085	0.925
CCNA2	TRIP13	4436109	4432699	9606.ENSP00000274026	9606.ENSP00000166345	0	0	0	0	0.905	0.165	0	0.132	0.925
UBE2C	FBXW7	4441865	4436442	9606.ENSP00000348838	9606.ENSP00000281708	0	0	0	0	0.063	0.084	0.9	0.231	0.925
KIF20A	NUF2	4446341	4435979	9606.ENSP00000378356	9606.ENSP00000271452	0	0	0	0	0.825	0.151	0	0.539	0.925
BUB1B	NCAPG	4436731	4434176	9606.ENSP00000287598	9606.ENSP00000251496	0	0	0	0	0.899	0	0	0.286	0.925
CCNA2	CCNA1	4436109	4434435	9606.ENSP00000274026	9606.ENSP00000255465	0	0	0	0.915	0.064	0.21	0.9	0.718	0.924
TYMP	TYMS	4446438	4439011	9606.ENSP00000379038	9606.ENSP00000315644	0.295	0	0	0	0	0	0	0.895	0.923
IL6	MMP9	4447254	4443919	9606.ENSP00000385675	9606.ENSP00000361405	0	0	0	0	0.074	0	0	0.92	0.923
PBK	KIF23	4449452	4434773	9606.ENSP00000428489	9606.ENSP00000260363	0	0	0	0	0.902	0.126	0	0.166	0.922
CYBB	PLAUR	4445083	4440945	9606.ENSP00000367851	9606.ENSP00000339328	0	0	0	0	0.061	0	0.9	0.239	0.922
UHRF1	CDC20	4451406	4443940	9606.ENSP00000479617	9606.ENSP00000361540	0	0	0	0	0.894	0	0	0.284	0.921
ADORA3	C5AR1	4443373	4441697	9606.ENSP00000358730	9606.ENSP00000347197	0	0	0	0	0.076	0	0.9	0.223	0.921
CXCL5	CXCL6	4437222	4433365	9606.ENSP00000296027	9606.ENSP00000226317	0	0	0	0.974	0.233	0	0.9	0.8	0.921
FPR1	PPBP	4450996	4437223	9606.ENSP00000471493	9606.ENSP00000296028	0	0	0	0	0.163	0	0.9	0.138	0.921
C5AR1	CXCL5	4441697	4437222	9606.ENSP00000347197	9606.ENSP00000296027	0	0	0	0	0.082	0	0.9	0.213	0.921
FPR1	CXCL5	4450996	4437222	9606.ENSP00000471493	9606.ENSP00000296027	0	0	0	0	0.063	0	0.9	0.221	0.92
PBK	CDKN3	4449452	4440665	9606.ENSP00000428489	9606.ENSP00000335357	0	0	0	0	0.904	0.131	0	0.113	0.92
DEPDC1	CEP55	4448643	4443758	9606.ENSP00000412292	9606.ENSP00000360540	0	0	0	0	0.86	0	0	0.454	0.92
DEPDC1	KIF20A	4448643	4446341	9606.ENSP00000412292	9606.ENSP00000378356	0	0	0	0	0.854	0	0	0.474	0.92
UBE2C	NDC80	4441865	4434910	9606.ENSP00000348838	9606.ENSP00000261597	0	0	0	0	0.885	0.067	0	0.317	0.92
FPR3	CXCL10	4441189	4438146	9606.ENSP00000341821	9606.ENSP00000305651	0	0	0	0	0.18	0	0.9	0.093	0.919
CDKN3	DLGAP5	4440665	4434015	9606.ENSP00000335357	9606.ENSP00000247191	0	0	0	0	0.913	0.058	0	0.086	0.919
UBE2C	ZBTB16	4441865	4440846	9606.ENSP00000348838	9606.ENSP00000338157	0	0	0	0	0	0.085	0.9	0.191	0.919
BUB1B	TRIP13	4436731	4432699	9606.ENSP00000287598	9606.ENSP00000166345	0	0	0	0	0.805	0.336	0	0.429	0.919
LCN2	MMP9	4444080	4443919	9606.ENSP00000362108	9606.ENSP00000361405	0	0	0	0	0.095	0.379	0	0.867	0.919
CDKN3	MELK	4440665	4437455	9606.ENSP00000335357	9606.ENSP00000298048	0	0	0	0	0.9	0.182	0	0.097	0.919
RRM2	NDC80	4442396	4434910	9606.ENSP00000353770	9606.ENSP00000261597	0	0	0	0	0.904	0	0	0.199	0.919
CXCL2	FPR3	4449392	4441189	9606.ENSP00000427279	9606.ENSP00000341821	0	0	0	0	0.09	0	0.9	0.172	0.918
C5AR1	FPR3	4441697	4441189	9606.ENSP00000347197	9606.ENSP00000341821	0	0	0	0.816	0.126	0	0.9	0.574	0.918
CCNA2	NUF2	4436109	4435979	9606.ENSP00000274026	9606.ENSP00000271452	0	0	0	0	0.879	0	0	0.352	0.918
CXCL1	ADORA3	4446449	4443373	9606.ENSP00000379110	9606.ENSP00000358730	0	0	0	0	0	0	0.9	0.222	0.918
FPR1	CXCL10	4450996	4438146	9606.ENSP00000471493	9606.ENSP00000305651	0	0	0	0	0.095	0	0.9	0.163	0.917
CXCL1	FPR3	4446449	4441189	9606.ENSP00000379110	9606.ENSP00000341821	0	0	0	0	0.087	0	0.9	0.172	0.917
KIF20A	SHCBP1	4446341	4438225	9606.ENSP00000378356	9606.ENSP00000306473	0	0	0	0	0.901	0.16	0	0.092	0.917
C5AR1	PPBP	4441697	4437223	9606.ENSP00000347197	9606.ENSP00000296028	0	0	0	0	0.15	0	0.9	0.108	0.917
GBP1	FCGR1B	4443543	4443305	9606.ENSP00000359504	9606.ENSP00000358391	0	0	0	0	0.097	0	0.9	0.161	0.917
ADORA3	CXCL10	4443373	4438146	9606.ENSP00000358730	9606.ENSP00000305651	0	0	0	0	0.07	0	0.9	0.187	0.917
PBK	AURKA	4449452	4432988	9606.ENSP00000428489	9606.ENSP00000216911	0	0	0	0	0.877	0.065	0	0.337	0.917
PPBP	LTF	4437223	4433548	9606.ENSP00000296028	9606.ENSP00000231751	0	0	0	0	0.076	0	0.9	0.173	0.916
LILRB2	FCGR2A	4445945	4435978	9606.ENSP00000375629	9606.ENSP00000271450	0	0	0	0	0.547	0	0.8	0.152	0.916
C5AR1	CXCL3	4441697	4437221	9606.ENSP00000347197	9606.ENSP00000296026	0	0	0	0	0.062	0	0.9	0.181	0.916
PMEL	DCT	4448246	4447766	9606.ENSP00000402758	9606.ENSP00000392762	0	0	0	0	0.661	0	0	0.762	0.916
FPR1	CXCL13	4450996	4436695	9606.ENSP00000471493	9606.ENSP00000286758	0	0	0	0	0.06	0	0.9	0.187	0.916
FPR1	FPR3	4450996	4441189	9606.ENSP00000471493	9606.ENSP00000341821	0	0	0	0.957	0.158	0	0.9	0.83	0.915
CXCL1	LTF	4446449	4433548	9606.ENSP00000379110	9606.ENSP00000231751	0	0	0	0	0.069	0	0.9	0.17	0.915
CDC20	TYMS	4443940	4439011	9606.ENSP00000361540	9606.ENSP00000315644	0	0	0	0	0.872	0	0	0.364	0.915
FPR1	CXCL3	4450996	4437221	9606.ENSP00000471493	9606.ENSP00000296026	0	0	0	0	0.062	0	0.9	0.17	0.915
UHRF1	CCNA2	4451406	4436109	9606.ENSP00000479617	9606.ENSP00000274026	0	0	0	0	0.877	0	0	0.33	0.914
SERPINB3	CTSC	4436553	4433384	9606.ENSP00000283752	9606.ENSP00000227266	0	0	0	0	0	0.157	0.9	0.066	0.914
KIF4A	CEP55	4444386	4443758	9606.ENSP00000363524	9606.ENSP00000360540	0	0	0	0	0.825	0.085	0	0.508	0.914
SRGN	TIMP1	4433821	4433052	9606.ENSP00000242465	9606.ENSP00000218388	0	0	0	0	0.081	0	0.9	0.139	0.914
PPBP	TNFAIP6	4437223	4433852	9606.ENSP00000296028	9606.ENSP00000243347	0	0	0	0	0.088	0	0.9	0.136	0.914
MELK	NUF2	4437455	4435979	9606.ENSP00000298048	9606.ENSP00000271452	0	0	0	0	0.868	0.077	0	0.354	0.914
CEP55	AURKA	4443758	4432988	9606.ENSP00000360540	9606.ENSP00000216911	0	0	0	0	0.848	0.102	0	0.426	0.914
HLA-DQB2	FCGR1B	4447655	4443305	9606.ENSP00000390431	9606.ENSP00000358391	0	0	0	0	0.063	0	0.9	0.158	0.914
FOXM1	BUB1	4441245	4437860	9606.ENSP00000342307	9606.ENSP00000302530	0	0	0	0	0.84	0.085	0	0.458	0.914
C5AR1	CXCL13	4441697	4436695	9606.ENSP00000347197	9606.ENSP00000286758	0	0	0	0	0.061	0	0.9	0.151	0.913
MMP9	IL1B	4443919	4435241	9606.ENSP00000361405	9606.ENSP00000263341	0	0	0	0	0.2	0	0	0.895	0.913
KIF14	DLGAP5	4442863	4434015	9606.ENSP00000356319	9606.ENSP00000247191	0	0	0	0	0.847	0.056	0	0.45	0.913
CXCL2	ADORA3	4449392	4443373	9606.ENSP00000427279	9606.ENSP00000358730	0	0	0	0	0	0	0.9	0.167	0.913
CDC20	ZBTB16	4443940	4440846	9606.ENSP00000361540	9606.ENSP00000338157	0	0	0	0	0	0.125	0.9	0.089	0.913
CEP55	NUF2	4443758	4435979	9606.ENSP00000360540	9606.ENSP00000271452	0	0	0	0	0.832	0	0	0.496	0.912
FPR3	PPBP	4441189	4437223	9606.ENSP00000341821	9606.ENSP00000296028	0	0	0	0	0.098	0	0.9	0.105	0.912
FPR1	CXCL6	4450996	4433365	9606.ENSP00000471493	9606.ENSP00000226317	0	0	0	0	0	0	0.9	0.164	0.912
MKI67	CCNB1	4443142	4434484	9606.ENSP00000357643	9606.ENSP00000256442	0	0	0	0	0.791	0	0	0.596	0.912
PPBP	CXCL3	4437223	4437221	9606.ENSP00000296028	9606.ENSP00000296026	0	0	0	0.89	0.078	0	0.9	0.803	0.912
MKI67	UBE2C	4443142	4441865	9606.ENSP00000357643	9606.ENSP00000348838	0	0	0	0	0.846	0	0	0.454	0.912
FPR3	CXCL13	4441189	4436695	9606.ENSP00000341821	9606.ENSP00000286758	0	0	0	0	0.104	0	0.9	0.088	0.911
FOXM1	BIRC5	4441245	4437778	9606.ENSP00000342307	9606.ENSP00000301633	0	0	0	0	0.809	0	0	0.556	0.911
TYRP1	MLANA	4445805	4445554	9606.ENSP00000373570	9606.ENSP00000370886	0	0	0	0	0.642	0	0	0.763	0.911
PLAC8	CTSC	4448082	4433384	9606.ENSP00000399700	9606.ENSP00000227266	0	0	0	0	0.071	0	0.9	0.115	0.91
PPBP	PTX3	4437223	4437211	9606.ENSP00000296028	9606.ENSP00000295927	0	0	0	0	0.061	0	0.9	0.126	0.91
CXCL2	PPBP	4449392	4437223	9606.ENSP00000427279	9606.ENSP00000296028	0	0	0	0.898	0.076	0	0.9	0.753	0.91
GAN	UBE2C	4451180	4441865	9606.ENSP00000476795	9606.ENSP00000348838	0	0	0	0	0.062	0.111	0.9	0	0.909
PLAUR	SLC2A3	4440945	4432652	9606.ENSP00000339328	9606.ENSP00000075120	0	0	0	0	0.1	0	0.9	0.073	0.909
PTX3	LTF	4437211	4433548	9606.ENSP00000295927	9606.ENSP00000231751	0	0	0	0	0	0	0.9	0.136	0.909
CXCL1	PPBP	4446449	4437223	9606.ENSP00000379110	9606.ENSP00000296028	0	0	0	0.909	0.071	0	0.9	0.705	0.909
HLA-DQB2	GBP1	4447655	4443543	9606.ENSP00000390431	9606.ENSP00000359504	0	0	0	0	0.064	0	0.9	0.096	0.908
CDC20	CDKN3	4443940	4440665	9606.ENSP00000361540	9606.ENSP00000335357	0	0	0	0	0.825	0.161	0	0.427	0.908
CHEK1	BUB1B	4447561	4436731	9606.ENSP00000388648	9606.ENSP00000287598	0	0	0	0	0.729	0.064	0	0.667	0.908
PLAUR	CD53	4440945	4435973	9606.ENSP00000339328	9606.ENSP00000271324	0	0	0	0	0	0	0.9	0.119	0.908
C5AR1	CXCL6	4441697	4433365	9606.ENSP00000347197	9606.ENSP00000226317	0	0	0	0	0.061	0	0.9	0.099	0.908
TCN1	TNFAIP6	4434538	4433852	9606.ENSP00000257264	9606.ENSP00000243347	0	0	0	0	0.065	0	0.9	0.09	0.907
TNFAIP6	LTF	4433852	4433548	9606.ENSP00000243347	9606.ENSP00000231751	0	0	0	0	0.076	0	0.9	0.076	0.907
IL6	UBE2C	4447254	4441865	9606.ENSP00000385675	9606.ENSP00000348838	0	0	0	0	0	0	0.9	0.115	0.907
CHEK1	RRM2	4447561	4442396	9606.ENSP00000388648	9606.ENSP00000353770	0	0	0	0	0.799	0	0	0.556	0.907
TYMS	CCNA2	4439011	4436109	9606.ENSP00000315644	9606.ENSP00000274026	0	0	0	0	0.838	0	0	0.447	0.907
CDKN3	NCAPG	4440665	4434176	9606.ENSP00000335357	9606.ENSP00000251496	0	0	0	0	0.904	0.053	0	0.058	0.907
MMP9	TCN1	4443919	4434538	9606.ENSP00000361405	9606.ENSP00000257264	0	0	0	0	0.104	0	0.9	0.052	0.907
CKS2	TYMS	4444630	4439011	9606.ENSP00000364976	9606.ENSP00000315644	0	0	0	0	0.863	0	0	0.348	0.907
UBE2C	SOCS3	4441865	4440175	9606.ENSP00000348838	9606.ENSP00000330341	0	0	0	0	0	0	0.9	0.106	0.906
FPR3	CXCL3	4441189	4437221	9606.ENSP00000341821	9606.ENSP00000296026	0	0	0	0	0.089	0	0.9	0.056	0.906
CD207	FCGR1B	4447367	4443305	9606.ENSP00000386378	9606.ENSP00000358391	0	0	0	0	0.061	0	0.9	0.083	0.906
FCER1G	FCGR2A	4436828	4435978	9606.ENSP00000289902	9606.ENSP00000271450	0	0	0	0	0.619	0	0	0.765	0.906
CDC20	SOCS3	4443940	4440175	9606.ENSP00000361540	9606.ENSP00000330341	0	0	0	0	0.061	0	0.9	0.085	0.906
CXCL2	IL1B	4449392	4435241	9606.ENSP00000427279	9606.ENSP00000263341	0	0	0	0	0.592	0	0	0.781	0.906
FPR3	CXCL5	4441189	4437222	9606.ENSP00000341821	9606.ENSP00000296027	0	0	0	0	0.073	0	0.9	0.074	0.906
ZBTB16	SOCS3	4440846	4440175	9606.ENSP00000338157	9606.ENSP00000330341	0	0	0	0	0	0	0.9	0.107	0.906
HLA-DQB2	CTSB	4447655	4441541	9606.ENSP00000390431	9606.ENSP00000345672	0	0	0	0	0.062	0	0.9	0.082	0.906
RNASE2	CTSC	4437950	4433384	9606.ENSP00000303276	9606.ENSP00000227266	0	0	0	0	0.05	0	0.9	0.09	0.906
SOCS3	FBXW7	4440175	4436442	9606.ENSP00000330341	9606.ENSP00000281708	0	0	0	0	0	0	0.9	0.107	0.906
PLAC8	RNASE2	4448082	4437950	9606.ENSP00000399700	9606.ENSP00000303276	0	0	0	0	0.071	0	0.9	0.073	0.906
CXCL1	TCN1	4446449	4434538	9606.ENSP00000379110	9606.ENSP00000257264	0	0	0	0	0.098	0	0.9	0.041	0.905
CKS2	BIRC5	4444630	4437778	9606.ENSP00000364976	9606.ENSP00000301633	0	0	0	0	0.838	0	0	0.441	0.905
WNT2B	WNT16	4443364	4433230	9606.ENSP00000358698	9606.ENSP00000222462	0	0	0	0.907	0	0	0.9	0.653	0.905
PPBP	TCN1	4437223	4434538	9606.ENSP00000296028	9606.ENSP00000257264	0	0	0	0	0.076	0	0.9	0.058	0.905
FAM20A	TIMP1	4450874	4433052	9606.ENSP00000468308	9606.ENSP00000218388	0	0	0	0	0.098	0	0.9	0	0.905
LONRF1	ZBTB16	4446796	4440846	9606.ENSP00000381298	9606.ENSP00000338157	0	0	0	0	0	0	0.9	0.091	0.905
DSC2	DSC1	4436400	4434534	9606.ENSP00000280904	9606.ENSP00000257198	0	0	0	0.95	0.062	0	0.9	0.645	0.905
ADORA3	PPBP	4443373	4437223	9606.ENSP00000358730	9606.ENSP00000296028	0	0	0	0	0.079	0	0.9	0.047	0.904
HLA-DQB2	CTSC	4447655	4433384	9606.ENSP00000390431	9606.ENSP00000227266	0	0	0	0	0.081	0	0.9	0	0.904
FPR3	CCL27	4441189	4434715	9606.ENSP00000341821	9606.ENSP00000259631	0	0	0	0	0	0	0.9	0.088	0.904
FPR1	CCL27	4450996	4434715	9606.ENSP00000471493	9606.ENSP00000259631	0	0	0	0	0	0	0.9	0.088	0.904
TYMS	AURKA	4439011	4432988	9606.ENSP00000315644	9606.ENSP00000216911	0	0	0	0	0.86	0	0	0.339	0.904
RRM2	AURKA	4442396	4432988	9606.ENSP00000353770	9606.ENSP00000216911	0	0	0	0	0.825	0	0	0.476	0.904
UBE2C	CENPE	4441865	4435566	9606.ENSP00000348838	9606.ENSP00000265148	0	0	0	0	0.821	0.084	0	0.461	0.904
CYBB	SLC2A3	4445083	4432652	9606.ENSP00000367851	9606.ENSP00000075120	0	0	0	0	0	0	0.9	0.08	0.904
GAN	CDC20	4451180	4443940	9606.ENSP00000476795	9606.ENSP00000361540	0	0	0	0	0.062	0	0.9	0.067	0.904
MKI67	NDC80	4443142	4434910	9606.ENSP00000357643	9606.ENSP00000261597	0	0	0	0	0.883	0	0	0.206	0.903
GBP1	CXCL10	4443543	4438146	9606.ENSP00000359504	9606.ENSP00000305651	0	0	0	0	0.796	0	0	0.544	0.903
FPR3	CXCL6	4441189	4433365	9606.ENSP00000341821	9606.ENSP00000226317	0	0	0	0	0	0	0.9	0.07	0.903
ADORA3	CXCL5	4443373	4437222	9606.ENSP00000358730	9606.ENSP00000296027	0	0	0	0	0	0	0.9	0.079	0.903
ZBTB16	FBXW7	4440846	4436442	9606.ENSP00000338157	9606.ENSP00000281708	0	0	0	0	0	0.064	0.9	0.053	0.903
CYBB	MMP9	4445083	4443919	9606.ENSP00000367851	9606.ENSP00000361405	0	0	0	0	0.17	0	0.65	0.695	0.903
CEP55	BIRC5	4443758	4437778	9606.ENSP00000360540	9606.ENSP00000301633	0	0	0	0	0.834	0	0	0.443	0.903
CCL8	CXCL10	4446293	4438146	9606.ENSP00000378118	9606.ENSP00000305651	0	0	0	0	0.572	0.213	0	0.735	0.903
GAN	ZBTB16	4451180	4440846	9606.ENSP00000476795	9606.ENSP00000338157	0	0	0	0	0	0.057	0.9	0.058	0.903
LYPD6B	THY1	4447466	4436571	9606.ENSP00000387077	9606.ENSP00000284240	0	0	0	0	0.061	0	0.9	0	0.902
UBE2C	NCAPG	4441865	4434176	9606.ENSP00000348838	9606.ENSP00000251496	0	0	0	0	0.864	0	0	0.312	0.902
ADORA3	CXCL3	4443373	4437221	9606.ENSP00000358730	9606.ENSP00000296026	0	0	0	0	0	0	0.9	0.069	0.902
DAB2	IL7R	4438856	4438199	9606.ENSP00000313391	9606.ENSP00000306157	0	0	0	0	0.061	0	0.9	0	0.902
LONRF1	FBXW7	4446796	4436442	9606.ENSP00000381298	9606.ENSP00000281708	0	0	0	0	0.062	0	0.9	0	0.902
LONRF1	CDC20	4446796	4443940	9606.ENSP00000381298	9606.ENSP00000361540	0	0	0	0	0.064	0	0.9	0	0.902
ADORA3	CXCL6	4443373	4433365	9606.ENSP00000358730	9606.ENSP00000226317	0	0	0	0	0	0	0.9	0.064	0.902
DSC2	PI3	4436400	4433871	9606.ENSP00000280904	9606.ENSP00000243924	0	0	0	0	0.065	0	0.9	0	0.902
CD53	SLC2A3	4435973	4432652	9606.ENSP00000271324	9606.ENSP00000075120	0	0	0	0	0.063	0	0.9	0	0.902
LONRF1	UBE2C	4446796	4441865	9606.ENSP00000381298	9606.ENSP00000348838	0	0	0	0	0.064	0	0.9	0	0.902
GAN	LONRF1	4451180	4446796	9606.ENSP00000476795	9606.ENSP00000381298	0	0	0	0	0.061	0	0.9	0	0.902
DSC1	PI3	4434534	4433871	9606.ENSP00000257198	9606.ENSP00000243924	0	0	0	0	0	0	0.9	0.058	0.901
KIF14	BUB1	4442863	4437860	9606.ENSP00000356319	9606.ENSP00000302530	0	0	0	0	0.809	0.185	0	0.414	0.901
GAN	SOCS3	4451180	4440175	9606.ENSP00000476795	9606.ENSP00000330341	0	0	0	0	0	0	0.9	0	0.9
LILRB2	SLC2A3	4445945	4432652	9606.ENSP00000375629	9606.ENSP00000075120	0	0	0	0	0	0	0.9	0.049	0.9
FAM20A	IL6	4450874	4447254	9606.ENSP00000468308	9606.ENSP00000385675	0	0	0	0	0	0	0.9	0	0.9
FPR1	GLIPR1	4450996	4435718	9606.ENSP00000471493	9606.ENSP00000266659	0	0	0	0	0	0	0.9	0.041	0.9
HLA-DQB2	CENPE	4447655	4435566	9606.ENSP00000390431	9606.ENSP00000265148	0	0	0	0	0	0	0.9	0	0.9
ADORA3	CXCL13	4443373	4436695	9606.ENSP00000358730	9606.ENSP00000286758	0	0	0	0	0	0	0.9	0	0.9
GAN	FBXW7	4451180	4436442	9606.ENSP00000476795	9606.ENSP00000281708	0	0	0	0	0	0	0.9	0	0.9
PLAC8	SERPINB3	4448082	4436553	9606.ENSP00000399700	9606.ENSP00000283752	0	0	0	0	0	0	0.9	0	0.9
FCER1G	SLC2A3	4436828	4432652	9606.ENSP00000289902	9606.ENSP00000075120	0	0	0	0	0	0	0.9	0	0.9
LONRF1	SOCS3	4446796	4440175	9606.ENSP00000381298	9606.ENSP00000330341	0	0	0	0	0	0	0.9	0	0.9
LCE2B	PI3	4443183	4433871	9606.ENSP00000357769	9606.ENSP00000243924	0	0	0	0	0	0	0.9	0.041	0.9
LCE1B	PI3	4442331	4433871	9606.ENSP00000353203	9606.ENSP00000243924	0	0	0	0	0	0	0.9	0	0.9
HLA-DQB2	KIF4A	4447655	4444386	9606.ENSP00000390431	9606.ENSP00000363524	0	0	0	0	0	0	0.9	0	0.9
ADORA3	CCL27	4443373	4434715	9606.ENSP00000358730	9606.ENSP00000259631	0	0	0	0	0	0	0.9	0	0.9
CEP55	KIF14	4443758	4442863	9606.ENSP00000360540	9606.ENSP00000356319	0	0	0	0	0.843	0.085	0	0.359	0.9
RNASE2	SERPINB3	4437950	4436553	9606.ENSP00000303276	9606.ENSP00000283752	0	0	0	0	0	0	0.9	0	0.9
C5AR1	CCL27	4441697	4434715	9606.ENSP00000347197	9606.ENSP00000259631	0	0	0	0	0	0	0.9	0	0.9
PTX3	TCN1	4437211	4434538	9606.ENSP00000295927	9606.ENSP00000257264	0	0	0	0	0	0	0.9	0	0.9
HLA-DQB2	KIF20A	4447655	4446341	9606.ENSP00000390431	9606.ENSP00000378356	0	0	0	0	0	0	0.9	0	0.9
HLA-DQB2	KIF23	4447655	4434773	9606.ENSP00000390431	9606.ENSP00000260363	0	0	0	0	0	0	0.9	0	0.9
KIF4A	NUF2	4444386	4435979	9606.ENSP00000363524	9606.ENSP00000271452	0	0	0	0	0.816	0.151	0	0.406	0.899
CKS2	AURKA	4444630	4432988	9606.ENSP00000364976	9606.ENSP00000216911	0	0	0	0	0.809	0	0	0.494	0.899
FOXM1	DLGAP5	4441245	4434015	9606.ENSP00000342307	9606.ENSP00000247191	0	0	0	0	0.864	0	0	0.291	0.899
KIF20A	KIF14	4446341	4442863	9606.ENSP00000378356	9606.ENSP00000356319	0	0	0	0.571	0.808	0.168	0	0.912	0.898
NUF2	AURKA	4435979	4432988	9606.ENSP00000271452	9606.ENSP00000216911	0	0	0	0	0.739	0.328	0	0.467	0.898
PBK	MKI67	4449452	4443142	9606.ENSP00000428489	9606.ENSP00000357643	0	0	0	0	0.869	0	0	0.247	0.897
KIF4A	MKI67	4444386	4443142	9606.ENSP00000363524	9606.ENSP00000357643	0	0	0	0	0.867	0	0	0.262	0.897
KIF14	NCAPG	4442863	4434176	9606.ENSP00000356319	9606.ENSP00000251496	0	0	0	0	0.828	0.064	0	0.415	0.897
MKI67	NCAPG	4443142	4434176	9606.ENSP00000357643	9606.ENSP00000251496	0	0	0	0	0.887	0	0	0.116	0.896
DEPDC1	CENPE	4448643	4435566	9606.ENSP00000412292	9606.ENSP00000265148	0	0	0	0	0.868	0	0	0.244	0.896
CEP55	CDKN3	4443758	4440665	9606.ENSP00000360540	9606.ENSP00000335357	0	0	0	0	0.891	0	0	0.069	0.895
HMMR	UBE2C	4446202	4441865	9606.ENSP00000377492	9606.ENSP00000348838	0	0	0	0	0.83	0	0	0.404	0.894
PMEL	TYRP1	4448246	4445805	9606.ENSP00000402758	9606.ENSP00000373570	0	0	0	0	0.352	0	0	0.843	0.894
MKI67	AURKA	4443142	4432988	9606.ENSP00000357643	9606.ENSP00000216911	0	0	0	0	0.777	0	0	0.541	0.893
TYMS	BUB1	4439011	4437860	9606.ENSP00000315644	9606.ENSP00000302530	0	0	0	0	0.848	0	0	0.325	0.893
CDK1	SHCBP1	4446389	4438225	9606.ENSP00000378699	9606.ENSP00000306473	0	0	0	0	0.881	0	0	0.139	0.893
TYRP1	TYR	4445805	4435237	9606.ENSP00000373570	9606.ENSP00000263321	0	0	0	0.901	0.783	0.472	0	0.924	0.891
HMMR	CCNB1	4446202	4434484	9606.ENSP00000377492	9606.ENSP00000256442	0	0	0	0	0.825	0	0	0.403	0.891
PBK	CENPE	4449452	4435566	9606.ENSP00000428489	9606.ENSP00000265148	0	0	0	0	0.854	0.126	0	0.21	0.891
IL6	IL7R	4447254	4438199	9606.ENSP00000385675	9606.ENSP00000306157	0	0	0	0	0.076	0	0.6	0.724	0.889
KIF20A	HMMR	4446341	4446202	9606.ENSP00000378356	9606.ENSP00000377492	0	0	0	0	0.845	0	0	0.302	0.887
NUF2	KIF23	4435979	4434773	9606.ENSP00000271452	9606.ENSP00000260363	0	0	0	0	0.802	0.151	0	0.377	0.886
KIF14	BUB1B	4442863	4436731	9606.ENSP00000356319	9606.ENSP00000287598	0	0	0	0	0.796	0.185	0	0.364	0.885
SHCBP1	BUB1B	4438225	4436731	9606.ENSP00000306473	9606.ENSP00000287598	0	0	0	0	0.885	0	0	0	0.885
CHEK1	CDKN3	4447561	4440665	9606.ENSP00000388648	9606.ENSP00000335357	0	0	0	0	0.783	0.063	0	0.48	0.885
IL6	CXCL10	4447254	4438146	9606.ENSP00000385675	9606.ENSP00000305651	0	0	0	0	0.18	0	0	0.865	0.884
HMMR	CENPE	4446202	4435566	9606.ENSP00000377492	9606.ENSP00000265148	0	0	0	0	0.843	0	0	0.288	0.884
CKS2	BUB1	4444630	4437860	9606.ENSP00000364976	9606.ENSP00000302530	0	0	0	0	0.808	0	0	0.423	0.884
UBE2C	KIF23	4441865	4434773	9606.ENSP00000348838	9606.ENSP00000260363	0	0	0	0	0.819	0.084	0	0.353	0.883
UBE2C	SPC25	4441865	4436467	9606.ENSP00000348838	9606.ENSP00000282074	0	0	0	0	0.837	0.067	0	0.293	0.883
HMMR	CDC20	4446202	4443940	9606.ENSP00000377492	9606.ENSP00000361540	0	0	0	0	0.824	0	0	0.359	0.882
HMMR	MELK	4446202	4437455	9606.ENSP00000377492	9606.ENSP00000298048	0	0	0	0	0.845	0	0	0.271	0.882
CDK1	KIF14	4446389	4442863	9606.ENSP00000378699	9606.ENSP00000356319	0	0	0	0	0.796	0.157	0	0.366	0.881
CCNB1	TRIP13	4434484	4432699	9606.ENSP00000256442	9606.ENSP00000166345	0	0	0	0	0.831	0.165	0	0.217	0.88
MKI67	MELK	4443142	4437455	9606.ENSP00000357643	9606.ENSP00000298048	0	0	0	0	0.813	0	0	0.386	0.88
AURKA	TRIP13	4432988	4432699	9606.ENSP00000216911	9606.ENSP00000166345	0	0	0	0	0.859	0	0	0.186	0.88
HMMR	CCNA2	4446202	4436109	9606.ENSP00000377492	9606.ENSP00000274026	0	0	0	0	0.837	0	0	0.295	0.88
SPC25	NCAPG	4436467	4434176	9606.ENSP00000282074	9606.ENSP00000251496	0	0	0	0	0.858	0	0	0.173	0.878
FOXM1	NDC80	4441245	4434910	9606.ENSP00000342307	9606.ENSP00000261597	0	0	0	0	0.864	0.064	0	0.12	0.878
DEPDC1	CCNA2	4448643	4436109	9606.ENSP00000412292	9606.ENSP00000274026	0	0	0	0	0.874	0	0	0.059	0.877
CDC20	PRR11	4443940	4435048	9606.ENSP00000361540	9606.ENSP00000262293	0	0	0	0	0.876	0	0	0.05	0.877
DEPDC1	CDK1	4448643	4446389	9606.ENSP00000412292	9606.ENSP00000378699	0	0	0	0	0.852	0	0	0.194	0.876
CXCL10	IL1B	4438146	4435241	9606.ENSP00000305651	9606.ENSP00000263341	0	0	0	0	0.244	0	0	0.841	0.876
FOXM1	KIF23	4441245	4434773	9606.ENSP00000342307	9606.ENSP00000260363	0	0	0	0	0.84	0.05	0	0.251	0.876
MELK	CENPE	4437455	4435566	9606.ENSP00000298048	9606.ENSP00000265148	0	0	0	0	0.845	0	0	0.234	0.876
PBK	FOXM1	4449452	4441245	9606.ENSP00000428489	9606.ENSP00000342307	0	0	0	0	0.808	0.099	0	0.33	0.874
HMMR	BIRC5	4446202	4437778	9606.ENSP00000377492	9606.ENSP00000301633	0	0	0	0	0.807	0	0	0.376	0.874
KIF14	CCNA2	4442863	4436109	9606.ENSP00000356319	9606.ENSP00000274026	0	0	0	0	0.816	0.15	0	0.258	0.874
KIF14	CCNB1	4442863	4434484	9606.ENSP00000356319	9606.ENSP00000256442	0	0	0	0	0.788	0.15	0	0.354	0.873
RRM2	FOXM1	4442396	4441245	9606.ENSP00000353770	9606.ENSP00000342307	0	0	0	0	0.815	0	0	0.342	0.873
TYMS	NUF2	4439011	4435979	9606.ENSP00000315644	9606.ENSP00000271452	0	0	0	0	0.819	0	0	0.325	0.873
HMMR	KIF4A	4446202	4444386	9606.ENSP00000377492	9606.ENSP00000363524	0	0	0	0	0.836	0	0	0.258	0.873
MMP3	IL1B	4437610	4435241	9606.ENSP00000299855	9606.ENSP00000263341	0	0	0	0	0.107	0	0	0.862	0.872
PBK	DEPDC1	4449452	4448643	9606.ENSP00000428489	9606.ENSP00000412292	0	0	0	0	0.816	0	0	0.329	0.871
SPC25	CCNA2	4436467	4436109	9606.ENSP00000282074	9606.ENSP00000274026	0	0	0	0	0.861	0	0	0.111	0.871
DEPDC1	BUB1	4448643	4437860	9606.ENSP00000412292	9606.ENSP00000302530	0	0	0	0	0.856	0	0	0.145	0.871
CDKN3	BUB1B	4440665	4436731	9606.ENSP00000335357	9606.ENSP00000287598	0	0	0	0	0.825	0.058	0	0.28	0.871
CHEK1	NCAPG	4447561	4434176	9606.ENSP00000388648	9606.ENSP00000251496	0	0	0	0	0.86	0	0	0.116	0.871
UBE2C	NUF2	4441865	4435979	9606.ENSP00000348838	9606.ENSP00000271452	0	0	0	0	0.816	0	0	0.325	0.87
CKS2	MELK	4444630	4437455	9606.ENSP00000364976	9606.ENSP00000298048	0	0	0	0	0.821	0.05	0	0.297	0.87
CDC20	SHCBP1	4443940	4438225	9606.ENSP00000361540	9606.ENSP00000306473	0	0	0	0	0.867	0	0	0.058	0.869
BUB1	TRIP13	4437860	4432699	9606.ENSP00000302530	9606.ENSP00000166345	0	0	0	0	0.824	0	0	0.279	0.868
FOXM1	NCAPG	4441245	4434176	9606.ENSP00000342307	9606.ENSP00000251496	0	0	0	0	0.838	0	0	0.217	0.868
RRM2	KIF23	4442396	4434773	9606.ENSP00000353770	9606.ENSP00000260363	0	0	0	0	0.842	0	0	0.189	0.867
DEPDC1	NDC80	4448643	4434910	9606.ENSP00000412292	9606.ENSP00000261597	0	0	0	0	0.848	0	0	0.162	0.867
UBE2C	TRIP13	4441865	4432699	9606.ENSP00000348838	9606.ENSP00000166345	0	0	0	0	0.801	0.141	0	0.281	0.866
SHCBP1	BUB1	4438225	4437860	9606.ENSP00000306473	9606.ENSP00000302530	0	0	0	0	0.859	0	0	0.089	0.866
KIF4A	KIF14	4444386	4442863	9606.ENSP00000363524	9606.ENSP00000356319	0	0	0	0.616	0.784	0.125	0	0.848	0.866
UBE2C	CDKN3	4441865	4440665	9606.ENSP00000348838	9606.ENSP00000335357	0	0	0	0	0.846	0	0	0.157	0.865
MKI67	KIF14	4443142	4442863	9606.ENSP00000357643	9606.ENSP00000356319	0	0	0	0	0.802	0	0	0.349	0.865
CXCL5	IL1B	4437222	4435241	9606.ENSP00000296027	9606.ENSP00000263341	0	0	0	0	0.19	0	0	0.84	0.865
RRM2	CDKN3	4442396	4440665	9606.ENSP00000353770	9606.ENSP00000335357	0	0	0	0	0.838	0	0	0.198	0.864
MELK	TRIP13	4437455	4432699	9606.ENSP00000298048	9606.ENSP00000166345	0	0	0	0	0.842	0	0	0.162	0.862
KIF20A	CDKN3	4446341	4440665	9606.ENSP00000378356	9606.ENSP00000335357	0	0	0	0	0.832	0.124	0	0.132	0.861
NCAPG	TRIP13	4434176	4432699	9606.ENSP00000251496	9606.ENSP00000166345	0	0	0	0	0.83	0	0	0.216	0.861
CKS2	DLGAP5	4444630	4434015	9606.ENSP00000364976	9606.ENSP00000247191	0	0	0	0	0.81	0	0	0.292	0.86
HMMR	BUB1B	4446202	4436731	9606.ENSP00000377492	9606.ENSP00000287598	0	0	0	0	0.816	0	0	0.272	0.86
KIF14	NDC80	4442863	4434910	9606.ENSP00000356319	9606.ENSP00000261597	0	0	0	0	0.8	0.18	0	0.219	0.86
CEP55	TRIP13	4443758	4432699	9606.ENSP00000360540	9606.ENSP00000166345	0	0	0	0	0.817	0	0	0.266	0.86
CDKN3	BIRC5	4440665	4437778	9606.ENSP00000335357	9606.ENSP00000301633	0	0	0	0	0.822	0.064	0	0.221	0.859
MMP1	IL1B	4439553	4435241	9606.ENSP00000322788	9606.ENSP00000263341	0	0	0	0	0.128	0	0	0.845	0.859
CKS2	BUB1B	4444630	4436731	9606.ENSP00000364976	9606.ENSP00000287598	0	0	0	0	0.77	0	0	0.412	0.859
KIF20A	TRIP13	4446341	4432699	9606.ENSP00000378356	9606.ENSP00000166345	0	0	0	0	0.824	0	0	0.231	0.859
CHEK1	MELK	4447561	4437455	9606.ENSP00000388648	9606.ENSP00000298048	0	0	0	0.702	0.84	0.063	0	0.319	0.858
TYMS	MELK	4439011	4437455	9606.ENSP00000315644	9606.ENSP00000298048	0	0	0	0	0.821	0	0	0.235	0.857
KIF14	CENPE	4442863	4435566	9606.ENSP00000356319	9606.ENSP00000265148	0	0	0	0.571	0.808	0	0	0.607	0.857
CDC20	KIF14	4443940	4442863	9606.ENSP00000361540	9606.ENSP00000356319	0	0	0	0	0.796	0.078	0	0.303	0.857
KIF4A	SHCBP1	4444386	4438225	9606.ENSP00000363524	9606.ENSP00000306473	0	0	0	0	0.8	0.081	0	0.278	0.856
TYRP1	OCA2	4445805	4441645	9606.ENSP00000373570	9606.ENSP00000346659	0	0	0	0	0.192	0	0	0.829	0.856
HMMR	RRM2	4446202	4442396	9606.ENSP00000377492	9606.ENSP00000353770	0	0	0	0	0.811	0	0	0.267	0.856
PBK	SHCBP1	4449452	4438225	9606.ENSP00000428489	9606.ENSP00000306473	0	0	0	0	0.811	0	0	0.267	0.856
KIF14	MELK	4442863	4437455	9606.ENSP00000356319	9606.ENSP00000298048	0	0	0	0	0.796	0	0	0.321	0.855
HMMR	NDC80	4446202	4434910	9606.ENSP00000377492	9606.ENSP00000261597	0	0	0	0	0.844	0	0	0.107	0.855
CHEK1	NDC80	4447561	4434910	9606.ENSP00000388648	9606.ENSP00000261597	0	0	0	0	0.832	0	0	0.173	0.855
PBK	TRIP13	4449452	4432699	9606.ENSP00000428489	9606.ENSP00000166345	0	0	0	0	0.821	0.102	0	0.167	0.854
IL7R	SELL	4438199	4433660	9606.ENSP00000306157	9606.ENSP00000236147	0	0	0	0	0.17	0	0	0.832	0.854
KIF4A	RRM2	4444386	4442396	9606.ENSP00000363524	9606.ENSP00000353770	0	0	0	0	0.812	0	0	0.251	0.853
PBK	CKS2	4449452	4444630	9606.ENSP00000428489	9606.ENSP00000364976	0	0	0	0	0.819	0	0	0.225	0.853
PBK	TYMS	4449452	4439011	9606.ENSP00000428489	9606.ENSP00000315644	0	0	0	0	0.822	0	0	0.21	0.853
PBK	CHEK1	4449452	4447561	9606.ENSP00000428489	9606.ENSP00000388648	0	0	0	0	0.81	0.13	0	0.174	0.852
KIF14	AURKA	4442863	4432988	9606.ENSP00000356319	9606.ENSP00000216911	0	0	0	0	0.797	0.125	0	0.23	0.852
HMMR	CDKN3	4446202	4440665	9606.ENSP00000377492	9606.ENSP00000335357	0	0	0	0	0.83	0	0	0.167	0.852
IL1B	TLR2	4435241	4434743	9606.ENSP00000263341	9606.ENSP00000260010	0	0	0	0	0.279	0	0	0.802	0.851
SHCBP1	MELK	4438225	4437455	9606.ENSP00000306473	9606.ENSP00000298048	0	0	0	0	0.832	0	0	0.144	0.85
KIF4A	FOXM1	4444386	4441245	9606.ENSP00000363524	9606.ENSP00000342307	0	0	0	0	0.819	0.05	0	0.198	0.85
FOXM1	CDKN3	4441245	4440665	9606.ENSP00000342307	9606.ENSP00000335357	0	0	0	0	0.782	0.127	0	0.275	0.85
HMMR	KIF14	4446202	4442863	9606.ENSP00000377492	9606.ENSP00000356319	0	0	0	0	0.791	0	0	0.306	0.848
DEPDC1	KIF14	4448643	4442863	9606.ENSP00000412292	9606.ENSP00000356319	0	0	0	0	0.787	0	0	0.314	0.848
CD207	CD1A	4447367	4436812	9606.ENSP00000386378	9606.ENSP00000289429	0	0	0	0	0.096	0	0	0.838	0.847
KIF14	KIF23	4442863	4434773	9606.ENSP00000356319	9606.ENSP00000260363	0	0	0	0.571	0.732	0.186	0	0.769	0.847
IL6	HMOX1	4447254	4432912	9606.ENSP00000385675	9606.ENSP00000216117	0	0	0	0	0.073	0	0	0.841	0.847
TYMS	BIRC5	4439011	4437778	9606.ENSP00000315644	9606.ENSP00000301633	0	0	0	0	0.754	0	0	0.402	0.846
CHEK1	AURKA	4447561	4432988	9606.ENSP00000388648	9606.ENSP00000216911	0	0	0.288	0.675	0.754	0.162	0	0.672	0.845
NDC80	TRIP13	4434910	4432699	9606.ENSP00000261597	9606.ENSP00000166345	0	0	0	0	0.833	0	0	0.104	0.844
CCL18	CCR1	4451437	4437243	9606.ENSP00000479955	9606.ENSP00000296140	0	0	0	0	0.174	0.2	0.6	0.482	0.844
CHEK1	CEP55	4447561	4443758	9606.ENSP00000388648	9606.ENSP00000360540	0	0	0	0	0.836	0	0	0.086	0.843
KIF20A	TYMS	4446341	4439011	9606.ENSP00000378356	9606.ENSP00000315644	0	0	0	0	0.802	0	0	0.228	0.841
PBK	KIF14	4449452	4442863	9606.ENSP00000428489	9606.ENSP00000356319	0	0	0	0	0.784	0.126	0	0.226	0.841
KIF20A	CKS2	4446341	4444630	9606.ENSP00000378356	9606.ENSP00000364976	0	0	0	0	0.806	0	0	0.208	0.84
KIF4A	TRIP13	4444386	4432699	9606.ENSP00000363524	9606.ENSP00000166345	0	0	0	0	0.81	0	0	0.18	0.838
HMMR	NUF2	4446202	4435979	9606.ENSP00000377492	9606.ENSP00000271452	0	0	0	0	0.808	0	0	0.192	0.838
MKI67	NUF2	4443142	4435979	9606.ENSP00000357643	9606.ENSP00000271452	0	0	0	0	0.759	0	0	0.355	0.837
TYMS	DLGAP5	4439011	4434015	9606.ENSP00000315644	9606.ENSP00000247191	0	0	0	0	0.819	0	0	0.138	0.837
IL6	CXCL5	4447254	4437222	9606.ENSP00000385675	9606.ENSP00000296027	0	0	0	0	0.227	0	0	0.798	0.837
RRM2	TRIP13	4442396	4432699	9606.ENSP00000353770	9606.ENSP00000166345	0	0	0	0	0.819	0	0	0.136	0.837
KIF14	NUF2	4442863	4435979	9606.ENSP00000356319	9606.ENSP00000271452	0	0	0	0	0.697	0.151	0	0.416	0.837
KIF4A	CDKN3	4444386	4440665	9606.ENSP00000363524	9606.ENSP00000335357	0	0	0	0	0.809	0.124	0	0.107	0.837
HMMR	MKI67	4446202	4443142	9606.ENSP00000377492	9606.ENSP00000357643	0	0	0	0	0.783	0	0	0.281	0.837
IL6	MMP1	4447254	4439553	9606.ENSP00000385675	9606.ENSP00000322788	0	0	0	0	0.154	0	0	0.814	0.836
CEP55	TYMS	4443758	4439011	9606.ENSP00000360540	9606.ENSP00000315644	0	0	0	0	0.785	0	0	0.263	0.835
HMMR	FOXM1	4446202	4441245	9606.ENSP00000377492	9606.ENSP00000342307	0	0	0	0	0.785	0	0	0.266	0.835
CKS2	RRM2	4444630	4442396	9606.ENSP00000364976	9606.ENSP00000353770	0	0	0	0	0.758	0	0	0.348	0.835
UHRF1	BUB1	4451406	4437860	9606.ENSP00000479617	9606.ENSP00000302530	0	0	0	0	0.798	0	0	0.211	0.834
DEPDC1	HMMR	4448643	4446202	9606.ENSP00000412292	9606.ENSP00000377492	0	0	0	0	0.805	0	0	0.185	0.834
HMMR	CKS2	4446202	4444630	9606.ENSP00000377492	9606.ENSP00000364976	0	0	0	0	0.788	0	0	0.249	0.834
CHEK1	DLGAP5	4447561	4434015	9606.ENSP00000388648	9606.ENSP00000247191	0	0	0	0	0.817	0	0	0.134	0.834
KIF14	BIRC5	4442863	4437778	9606.ENSP00000356319	9606.ENSP00000301633	0	0	0	0	0.783	0	0	0.264	0.833
CEP55	SHCBP1	4443758	4438225	9606.ENSP00000360540	9606.ENSP00000306473	0	0	0	0	0.805	0	0	0.164	0.83
CDKN3	CENPE	4440665	4435566	9606.ENSP00000335357	9606.ENSP00000265148	0	0	0	0	0.792	0.151	0	0.116	0.83
SHCBP1	CENPE	4438225	4435566	9606.ENSP00000306473	9606.ENSP00000265148	0	0	0	0	0.773	0.081	0	0.25	0.83
PTHLH	IL6	4450000	4447254	9606.ENSP00000441765	9606.ENSP00000385675	0	0	0	0	0.065	0.379	0	0.73	0.83
HMMR	KIF23	4446202	4434773	9606.ENSP00000377492	9606.ENSP00000260363	0	0	0	0	0.802	0	0	0.174	0.829
CCL4	IL6	4451651	4447254	9606.ENSP00000482259	9606.ENSP00000385675	0	0	0	0	0.155	0	0	0.805	0.829
TYMS	CCNB1	4439011	4434484	9606.ENSP00000315644	9606.ENSP00000256442	0	0	0	0	0.725	0	0	0.405	0.829
DLGAP5	TRIP13	4434015	4432699	9606.ENSP00000247191	9606.ENSP00000166345	0	0	0	0	0.803	0	0	0.163	0.828
FOXM1	TRIP13	4441245	4432699	9606.ENSP00000342307	9606.ENSP00000166345	0	0	0	0	0.799	0	0	0.175	0.828
CR1	C5AR1	4442796	4441697	9606.ENSP00000356016	9606.ENSP00000347197	0	0	0	0	0.172	0	0	0.801	0.828
CXCL2	CCL8	4449392	4446293	9606.ENSP00000427279	9606.ENSP00000378118	0	0	0	0	0.145	0.547	0	0.59	0.827
HMMR	TRIP13	4446202	4432699	9606.ENSP00000377492	9606.ENSP00000166345	0	0	0	0	0.788	0	0	0.218	0.827
SHCBP1	NDC80	4438225	4434910	9606.ENSP00000306473	9606.ENSP00000261597	0	0	0	0	0.826	0	0	0	0.826
UHRF1	BUB1B	4451406	4436731	9606.ENSP00000479617	9606.ENSP00000287598	0	0	0	0	0.801	0	0	0.157	0.826
SHCBP1	DLGAP5	4438225	4434015	9606.ENSP00000306473	9606.ENSP00000247191	0	0	0	0	0.784	0	0	0.229	0.826
CKS2	CDKN3	4444630	4440665	9606.ENSP00000364976	9606.ENSP00000335357	0	0	0	0	0.795	0.047	0	0.175	0.825
CDKN3	NDC80	4440665	4434910	9606.ENSP00000335357	9606.ENSP00000261597	0	0	0	0	0.807	0	0	0.119	0.823
LILRB2	TLR2	4445945	4434743	9606.ENSP00000375629	9606.ENSP00000260010	0	0	0	0	0.778	0	0	0.233	0.822
DEPDC1	RRM2	4448643	4442396	9606.ENSP00000412292	9606.ENSP00000353770	0	0	0	0	0.773	0	0	0.25	0.822
UHRF1	RRM2	4451406	4442396	9606.ENSP00000479617	9606.ENSP00000353770	0	0	0	0	0.77	0	0	0.256	0.822
CDKN3	KIF23	4440665	4434773	9606.ENSP00000335357	9606.ENSP00000260363	0	0	0	0	0.785	0.124	0	0.126	0.821
CKS2	NUF2	4444630	4435979	9606.ENSP00000364976	9606.ENSP00000271452	0	0	0	0	0.771	0	0	0.246	0.82
SHCBP1	BIRC5	4438225	4437778	9606.ENSP00000306473	9606.ENSP00000301633	0	0	0	0	0.779	0	0	0.218	0.82
IL1B	HMOX1	4435241	4432912	9606.ENSP00000263341	9606.ENSP00000216117	0	0	0	0	0.07	0	0	0.814	0.819
IL1B	TIMP1	4435241	4433052	9606.ENSP00000263341	9606.ENSP00000218388	0	0	0	0	0.084	0	0	0.811	0.819
CHEK1	BIRC5	4447561	4437778	9606.ENSP00000388648	9606.ENSP00000301633	0	0	0	0	0.699	0	0	0.425	0.819
DEPDC1	NUF2	4448643	4435979	9606.ENSP00000412292	9606.ENSP00000271452	0	0	0	0	0.645	0	0	0.51	0.819
CDKN3	TYMS	4440665	4439011	9606.ENSP00000335357	9606.ENSP00000315644	0	0	0	0	0.772	0	0	0.234	0.818
SPP1	MMP9	4446370	4443919	9606.ENSP00000378517	9606.ENSP00000361405	0	0	0	0	0.109	0	0	0.804	0.818
DEPDC1	NCAPG	4448643	4434176	9606.ENSP00000412292	9606.ENSP00000251496	0	0	0	0	0.797	0	0	0.131	0.816
CCL8	CXCL6	4446293	4433365	9606.ENSP00000378118	9606.ENSP00000226317	0	0	0	0	0.097	0.519	0	0.61	0.816
CXCL1	TLR2	4446449	4434743	9606.ENSP00000379110	9606.ENSP00000260010	0	0	0	0	0.133	0	0	0.796	0.816
IL6	SERPINE1	4447254	4433266	9606.ENSP00000385675	9606.ENSP00000223095	0	0	0	0	0.159	0	0	0.789	0.815
SHCBP1	CCNB1	4438225	4434484	9606.ENSP00000306473	9606.ENSP00000256442	0	0	0	0	0.775	0	0	0.206	0.814
UHRF1	NDC80	4451406	4434910	9606.ENSP00000479617	9606.ENSP00000261597	0	0	0	0	0.809	0	0	0.064	0.814
CHEK1	HMMR	4447561	4446202	9606.ENSP00000388648	9606.ENSP00000377492	0	0	0	0	0.794	0	0	0.127	0.812
FOXM1	CENPE	4441245	4435566	9606.ENSP00000342307	9606.ENSP00000265148	0	0	0	0	0.745	0.05	0	0.287	0.812
KIF14	TRIP13	4442863	4432699	9606.ENSP00000356319	9606.ENSP00000166345	0	0	0	0	0.786	0	0	0.157	0.812
CDKN3	NUF2	4440665	4435979	9606.ENSP00000335357	9606.ENSP00000271452	0	0	0	0	0.793	0	0	0.122	0.811
CD274	HAVCR2	4445568	4438742	9606.ENSP00000370989	9606.ENSP00000312002	0	0	0	0	0.061	0	0	0.806	0.81
RRM2	NUF2	4442396	4435979	9606.ENSP00000353770	9606.ENSP00000271452	0	0	0	0	0.74	0	0	0.292	0.808
HMMR	TYMS	4446202	4439011	9606.ENSP00000377492	9606.ENSP00000315644	0	0	0	0	0.785	0	0	0.141	0.807
SPC25	DLGAP5	4436467	4434015	9606.ENSP00000282074	9606.ENSP00000247191	0	0	0	0	0.782	0	0	0.148	0.806
CHEK1	KIF20A	4447561	4446341	9606.ENSP00000388648	9606.ENSP00000378356	0	0	0	0	0.789	0	0	0.108	0.804
KIF14	UBE2C	4442863	4441865	9606.ENSP00000356319	9606.ENSP00000348838	0	0	0	0	0.761	0.084	0	0.174	0.803
IL6	GATA3	4447254	4445191	9606.ENSP00000385675	9606.ENSP00000368632	0	0	0	0	0	0	0	0.801	0.801
DEPDC1	MKI67	4448643	4443142	9606.ENSP00000412292	9606.ENSP00000357643	0	0	0	0	0.793	0	0	0.072	0.8
UHRF1	CCNB1	4451406	4434484	9606.ENSP00000479617	9606.ENSP00000256442	0	0	0	0	0.725	0	0	0.301	0.8
MMP9	TLR2	4443919	4434743	9606.ENSP00000361405	9606.ENSP00000260010	0	0	0	0	0.165	0	0	0.769	0.799
BIRC5	TRIP13	4437778	4432699	9606.ENSP00000301633	9606.ENSP00000166345	0	0	0	0	0.763	0.08	0	0.14	0.796
IL6	CXCL3	4447254	4437221	9606.ENSP00000385675	9606.ENSP00000296026	0	0	0	0	0.276	0	0	0.725	0.793
FPR1	LILRB2	4450996	4445945	9606.ENSP00000471493	9606.ENSP00000375629	0	0	0	0	0.772	0	0	0.123	0.791
DCT	MLANA	4447766	4445554	9606.ENSP00000392762	9606.ENSP00000370886	0	0	0	0	0.348	0	0	0.692	0.791
CXCL3	IL1B	4437221	4435241	9606.ENSP00000296026	9606.ENSP00000263341	0	0	0	0	0.354	0	0	0.69	0.791
DEPDC1	KIF4A	4448643	4444386	9606.ENSP00000412292	9606.ENSP00000363524	0	0	0	0	0.727	0	0	0.265	0.79
CKS2	CENPE	4444630	4435566	9606.ENSP00000364976	9606.ENSP00000265148	0	0	0	0	0.731	0	0	0.253	0.79
CDKN3	TRIP13	4440665	4432699	9606.ENSP00000335357	9606.ENSP00000166345	0	0	0	0	0.773	0.084	0	0.07	0.79
MMP9	CXCL5	4443919	4437222	9606.ENSP00000361405	9606.ENSP00000296027	0	0	0	0	0.134	0.379	0	0.638	0.788
UHRF1	KIF20A	4451406	4446341	9606.ENSP00000479617	9606.ENSP00000378356	0	0	0	0	0.755	0	0	0.167	0.787
DEPDC1	CCNB1	4448643	4434484	9606.ENSP00000412292	9606.ENSP00000256442	0	0	0	0	0.726	0	0	0.25	0.786
CHEK1	CENPE	4447561	4435566	9606.ENSP00000388648	9606.ENSP00000265148	0	0	0	0	0.689	0	0	0.338	0.785
CKS2	NDC80	4444630	4434910	9606.ENSP00000364976	9606.ENSP00000261597	0	0	0	0	0.76	0	0	0.14	0.785
DEPDC1	MELK	4448643	4437455	9606.ENSP00000412292	9606.ENSP00000298048	0	0	0	0	0.731	0	0	0.23	0.784
CHEK1	UBE2C	4447561	4441865	9606.ENSP00000388648	9606.ENSP00000348838	0	0	0	0	0.701	0.112	0	0.251	0.783
SOCS3	IL1B	4440175	4435241	9606.ENSP00000330341	9606.ENSP00000263341	0	0	0	0	0.219	0	0	0.733	0.783
CHEK1	FOXM1	4447561	4441245	9606.ENSP00000388648	9606.ENSP00000342307	0	0	0	0	0.625	0.056	0	0.437	0.783
RRM2	SHCBP1	4442396	4438225	9606.ENSP00000353770	9606.ENSP00000306473	0	0	0	0	0.743	0	0	0.186	0.782
CKS2	CEP55	4444630	4443758	9606.ENSP00000364976	9606.ENSP00000360540	0	0	0	0	0.74	0	0	0.189	0.78
TYMS	BUB1B	4439011	4436731	9606.ENSP00000315644	9606.ENSP00000287598	0	0	0	0	0.711	0	0	0.269	0.78
IL6	PTX3	4447254	4437211	9606.ENSP00000385675	9606.ENSP00000295927	0	0	0	0	0.173	0	0	0.743	0.778
KIF14	CDKN3	4442863	4440665	9606.ENSP00000356319	9606.ENSP00000335357	0	0	0	0	0.756	0.124	0	0.046	0.778
RRM2	CENPE	4442396	4435566	9606.ENSP00000353770	9606.ENSP00000265148	0	0	0	0	0.709	0	0	0.267	0.778
CCNA2	PRR11	4436109	4435048	9606.ENSP00000274026	9606.ENSP00000262293	0	0	0	0	0.738	0	0	0.19	0.778
UHRF1	MELK	4451406	4437455	9606.ENSP00000479617	9606.ENSP00000298048	0	0	0	0	0.741	0	0	0.174	0.777
CHEK1	TRIP13	4447561	4432699	9606.ENSP00000388648	9606.ENSP00000166345	0	0	0	0	0.738	0.08	0	0.149	0.777
MMP12	TIMP1	4450601	4433052	9606.ENSP00000458585	9606.ENSP00000218388	0	0	0	0	0.085	0.168	0	0.729	0.776
IL6	PPBP	4447254	4437223	9606.ENSP00000385675	9606.ENSP00000296028	0	0	0	0	0.108	0	0	0.756	0.774
CKS2	CCNA1	4444630	4434435	9606.ENSP00000364976	9606.ENSP00000255465	0	0	0	0	0.229	0.41	0.36	0.317	0.774
BUB1	CCNA1	4437860	4434435	9606.ENSP00000302530	9606.ENSP00000255465	0	0	0	0	0.645	0.079	0	0.366	0.774
ETS1	MMP3	4446058	4437610	9606.ENSP00000376436	9606.ENSP00000299855	0	0	0	0	0	0.336	0	0.672	0.773
CHEK1	KIF23	4447561	4434773	9606.ENSP00000388648	9606.ENSP00000260363	0	0	0	0	0.739	0	0	0.167	0.773
LILRB2	FCN1	4445945	4443817	9606.ENSP00000375629	9606.ENSP00000360871	0	0	0	0	0.771	0	0	0	0.771
IL6	CYBB	4447254	4445083	9606.ENSP00000385675	9606.ENSP00000367851	0	0	0	0	0.062	0	0	0.766	0.771
CCL8	PPBP	4446293	4437223	9606.ENSP00000378118	9606.ENSP00000296028	0	0	0	0	0.098	0.519	0	0.511	0.769
MMP3	SERPINE1	4437610	4433266	9606.ENSP00000299855	9606.ENSP00000223095	0	0	0	0	0.159	0.379	0	0.594	0.769
MMP9	CXCL10	4443919	4438146	9606.ENSP00000361405	9606.ENSP00000305651	0	0	0	0	0.14	0	0	0.742	0.769
C1QB	FCER1G	4438900	4436828	9606.ENSP00000313967	9606.ENSP00000289902	0	0	0	0	0.647	0	0	0.372	0.768
DEPDC1	CDKN3	4448643	4440665	9606.ENSP00000412292	9606.ENSP00000335357	0	0	0	0	0.728	0	0	0.181	0.768
DEPDC1	AURKA	4448643	4432988	9606.ENSP00000412292	9606.ENSP00000216911	0	0	0	0	0.695	0	0	0.268	0.767
CYBB	HMOX1	4445083	4432912	9606.ENSP00000367851	9606.ENSP00000216117	0	0	0	0	0.069	0	0	0.76	0.767
IL6	MMP3	4447254	4437610	9606.ENSP00000385675	9606.ENSP00000299855	0	0	0	0	0.112	0	0	0.747	0.766
SHCBP1	AURKA	4438225	4432988	9606.ENSP00000306473	9606.ENSP00000216911	0	0	0	0	0.748	0	0	0.11	0.766
UHRF1	PBK	4451406	4449452	9606.ENSP00000479617	9606.ENSP00000428489	0	0	0	0	0.724	0	0	0.174	0.763
DEPDC1	KIF23	4448643	4434773	9606.ENSP00000412292	9606.ENSP00000260363	0	0	0	0	0.735	0	0	0.145	0.763
SHCBP1	NUF2	4438225	4435979	9606.ENSP00000306473	9606.ENSP00000271452	0	0	0	0	0.762	0	0	0	0.762
IL6	IL37	4447254	4435238	9606.ENSP00000385675	9606.ENSP00000263326	0	0	0	0	0.064	0	0	0.756	0.762
UBE2C	SHCBP1	4441865	4438225	9606.ENSP00000348838	9606.ENSP00000306473	0	0	0	0	0.681	0	0	0.287	0.762
MKI67	KIF23	4443142	4434773	9606.ENSP00000357643	9606.ENSP00000260363	0	0	0	0	0.731	0	0	0.144	0.76
ETS1	MMP1	4446058	4439553	9606.ENSP00000376436	9606.ENSP00000322788	0	0	0	0	0.07	0	0	0.752	0.76
DEPDC1	UBE2C	4448643	4441865	9606.ENSP00000412292	9606.ENSP00000348838	0	0	0	0	0.673	0	0	0.294	0.759
MMP9	HMOX1	4443919	4432912	9606.ENSP00000361405	9606.ENSP00000216117	0	0	0	0	0.088	0	0	0.745	0.759
BIRC5	CCNA1	4437778	4434435	9606.ENSP00000301633	9606.ENSP00000255465	0	0	0	0	0.649	0.157	0	0.249	0.758
LIPG	POU2F3	4434849	4434763	9606.ENSP00000261292	9606.ENSP00000260264	0	0	0	0	0	0	0	0.757	0.757
CD53	PLEK	4435973	4433624	9606.ENSP00000271324	9606.ENSP00000234313	0	0	0	0	0.729	0	0	0.138	0.756
MKI67	SHCBP1	4443142	4438225	9606.ENSP00000357643	9606.ENSP00000306473	0	0	0	0	0.742	0	0	0.086	0.754
IL6	MMP10	4447254	4436347	9606.ENSP00000385675	9606.ENSP00000279441	0	0	0	0	0.117	0	0	0.731	0.753
FBXW7	AURKA	4436442	4432988	9606.ENSP00000281708	9606.ENSP00000216911	0	0	0	0	0.062	0.379	0	0.61	0.753
UHRF1	CDK1	4451406	4446389	9606.ENSP00000479617	9606.ENSP00000378699	0	0	0	0	0.656	0	0	0.31	0.752
IL6	IL1F10	4447254	4446118	9606.ENSP00000385675	9606.ENSP00000376893	0	0	0	0	0.064	0	0	0.745	0.751
KIF14	RRM2	4442863	4442396	9606.ENSP00000356319	9606.ENSP00000353770	0	0	0	0	0.705	0	0	0.19	0.751
PBK	SPC25	4449452	4436467	9606.ENSP00000428489	9606.ENSP00000282074	0	0	0	0	0.726	0	0	0.123	0.749
FPR1	TLR2	4450996	4434743	9606.ENSP00000471493	9606.ENSP00000260010	0	0	0	0	0.57	0	0	0.441	0.749
MKI67	CDKN3	4443142	4440665	9606.ENSP00000357643	9606.ENSP00000335357	0	0	0	0	0.708	0	0	0.173	0.748
IL6	CXCL6	4447254	4433365	9606.ENSP00000385675	9606.ENSP00000226317	0	0	0	0	0.193	0	0	0.7	0.747
MMP1	IL1A	4439553	4435240	9606.ENSP00000322788	9606.ENSP00000263339	0	0	0	0	0.111	0	0	0.725	0.745
CXCL1	IL1A	4446449	4435240	9606.ENSP00000379110	9606.ENSP00000263339	0	0	0	0	0.295	0	0	0.652	0.744
ETS1	GATA3	4446058	4445191	9606.ENSP00000376436	9606.ENSP00000368632	0	0	0	0	0.049	0.379	0	0.602	0.744
KIF23	CCNA1	4434773	4434435	9606.ENSP00000260363	9606.ENSP00000255465	0	0	0	0	0.665	0.15	0	0.174	0.744
LILRB2	IGSF6	4445945	4435822	9606.ENSP00000375629	9606.ENSP00000268389	0	0	0	0	0.744	0	0	0	0.744
CKS2	KIF23	4444630	4434773	9606.ENSP00000364976	9606.ENSP00000260363	0	0	0	0	0.67	0	0	0.251	0.742
KIF4A	SPC25	4444386	4436467	9606.ENSP00000363524	9606.ENSP00000282074	0	0	0	0	0.691	0	0	0.193	0.74
TLR2	HMOX1	4434743	4432912	9606.ENSP00000260010	9606.ENSP00000216117	0	0	0	0	0.088	0	0	0.724	0.738
DEPDC1	FOXM1	4448643	4441245	9606.ENSP00000412292	9606.ENSP00000342307	0	0	0	0	0.592	0.135	0	0.318	0.738
C1QB	IGSF6	4438900	4435822	9606.ENSP00000313967	9606.ENSP00000268389	0	0	0	0	0.717	0	0	0.102	0.735
MELK	SPC25	4437455	4436467	9606.ENSP00000298048	9606.ENSP00000282074	0	0	0	0	0.735	0	0	0	0.735
CXCL10	TLR2	4438146	4434743	9606.ENSP00000305651	9606.ENSP00000260010	0	0	0	0	0.208	0	0	0.679	0.734
SPC25	AURKA	4436467	4432988	9606.ENSP00000282074	9606.ENSP00000216911	0	0	0	0	0.651	0	0	0.269	0.734
TYMS	CENPE	4439011	4435566	9606.ENSP00000315644	9606.ENSP00000265148	0	0	0	0	0.557	0	0	0.424	0.734
IL6	C5AR1	4447254	4441697	9606.ENSP00000385675	9606.ENSP00000347197	0	0	0	0	0	0	0	0.734	0.734
UHRF1	AURKA	4451406	4432988	9606.ENSP00000479617	9606.ENSP00000216911	0	0	0	0	0.701	0	0	0.144	0.733
TYMS	TRIP13	4439011	4432699	9606.ENSP00000315644	9606.ENSP00000166345	0	0	0	0	0.696	0	0	0.154	0.732
CD14	FCER1G	4438033	4436828	9606.ENSP00000304236	9606.ENSP00000289902	0	0	0	0	0.723	0	0	0.073	0.732
CHL1	ST8SIA4	4434493	4433535	9606.ENSP00000256509	9606.ENSP00000231461	0	0	0	0	0	0	0	0.73	0.73
UHRF1	NCAPG	4451406	4434176	9606.ENSP00000479617	9606.ENSP00000251496	0	0	0	0	0.668	0	0	0.214	0.728
CDKN3	SPC25	4440665	4436467	9606.ENSP00000335357	9606.ENSP00000282074	0	0	0	0	0.662	0	0	0.227	0.728
LILRB2	CD14	4445945	4438033	9606.ENSP00000375629	9606.ENSP00000304236	0	0	0	0	0.727	0	0	0	0.727
IL1B	TNFAIP6	4435241	4433852	9606.ENSP00000263341	9606.ENSP00000243347	0	0	0	0	0.244	0	0	0.653	0.726
LCN2	IL1B	4444080	4435241	9606.ENSP00000362108	9606.ENSP00000263341	0	0	0	0	0.097	0	0	0.707	0.724
DEPDC1	CDC20	4448643	4443940	9606.ENSP00000412292	9606.ENSP00000361540	0	0	0	0	0.649	0	0	0.242	0.723
FCN1	PTX3	4443817	4437211	9606.ENSP00000360871	9606.ENSP00000295927	0	0	0	0	0.061	0.379	0	0.564	0.723
CEP55	SPC25	4443758	4436467	9606.ENSP00000360540	9606.ENSP00000282074	0	0	0	0	0.686	0	0	0.151	0.722
KIF14	FOXM1	4442863	4441245	9606.ENSP00000356319	9606.ENSP00000342307	0	0	0	0	0.698	0.05	0	0.103	0.721
IL1A	TLR2	4435240	4434743	9606.ENSP00000263339	9606.ENSP00000260010	0	0	0	0	0.084	0	0	0.706	0.72
CCL4	IL1A	4451651	4435240	9606.ENSP00000482259	9606.ENSP00000263339	0	0	0	0	0.26	0	0	0.636	0.719
RGS18	PLEK	4442889	4433624	9606.ENSP00000356430	9606.ENSP00000234313	0	0	0	0	0.674	0	0	0.175	0.719
IL6	CD274	4447254	4445568	9606.ENSP00000385675	9606.ENSP00000370989	0	0	0	0	0.17	0	0	0.675	0.719
MS4A6A	FCER1G	4447767	4436828	9606.ENSP00000392770	9606.ENSP00000289902	0	0	0	0	0.686	0	0	0.141	0.718
KIF14	SHCBP1	4442863	4438225	9606.ENSP00000356319	9606.ENSP00000306473	0	0	0	0	0.621	0.081	0	0.251	0.717
MMP9	CXCL6	4443919	4433365	9606.ENSP00000361405	9606.ENSP00000226317	0	0	0	0	0.106	0.379	0	0.526	0.714
SPP1	IL1B	4446370	4435241	9606.ENSP00000378517	9606.ENSP00000263341	0	0	0	0	0.061	0	0	0.708	0.714
MMP9	SERPINE1	4443919	4433266	9606.ENSP00000361405	9606.ENSP00000223095	0	0	0	0	0.061	0	0	0.707	0.714
DEPDC1	SHCBP1	4448643	4438225	9606.ENSP00000412292	9606.ENSP00000306473	0	0	0	0	0.607	0	0	0.292	0.71
NDC80	CCNA1	4434910	4434435	9606.ENSP00000261597	9606.ENSP00000255465	0	0	0	0	0.677	0	0	0.139	0.71
STEAP1B	STEAP1	4447112	4437378	9606.ENSP00000384370	9606.ENSP00000297205	0	0	0	0.974	0.093	0.692	0	0.319	0.71
MKI67	SPC25	4443142	4436467	9606.ENSP00000357643	9606.ENSP00000282074	0	0	0	0	0.687	0	0	0.108	0.709
IL1A	TIMP1	4435240	4433052	9606.ENSP00000263339	9606.ENSP00000218388	0	0	0	0	0	0	0	0.709	0.709
KIF23	TRIP13	4434773	4432699	9606.ENSP00000260363	9606.ENSP00000166345	0	0	0	0	0.692	0	0	0.089	0.708
RNASE2	TLR2	4437950	4434743	9606.ENSP00000303276	9606.ENSP00000260010	0	0	0	0	0.285	0	0	0.609	0.708
S100A8	TLR2	4443164	4434743	9606.ENSP00000357722	9606.ENSP00000260010	0	0	0	0	0.545	0	0	0.384	0.707
FCGR2A	SELL	4435978	4433660	9606.ENSP00000271450	9606.ENSP00000236147	0	0	0	0	0.141	0	0	0.672	0.706
CENPE	CCNA1	4435566	4434435	9606.ENSP00000265148	9606.ENSP00000255465	0	0	0	0	0.644	0.172	0	0.081	0.705
IL6	SELL	4447254	4433660	9606.ENSP00000385675	9606.ENSP00000236147	0	0	0	0	0	0	0	0.704	0.704
MS4A6A	IGSF6	4447767	4435822	9606.ENSP00000392770	9606.ENSP00000268389	0	0	0	0	0.634	0	0	0.225	0.704
UHRF1	SHCBP1	4451406	4438225	9606.ENSP00000479617	9606.ENSP00000306473	0	0	0	0	0.704	0	0	0	0.704
PCSK1	SCG5	4438382	4437645	9606.ENSP00000308024	9606.ENSP00000300175	0	0	0	0	0.193	0.266	0	0.539	0.703
MS4A6A	MS4A4A	4447767	4440887	9606.ENSP00000392770	9606.ENSP00000338648	0	0	0	0.641	0.561	0	0	0.904	0.703
CD274	CXCL10	4445568	4438146	9606.ENSP00000370989	9606.ENSP00000305651	0	0	0	0	0.327	0	0	0.576	0.702
UPP1	TYMS	4440150	4439011	9606.ENSP00000330032	9606.ENSP00000315644	0	0	0	0	0.063	0	0	0.695	0.702
KIF20A	SPC25	4446341	4436467	9606.ENSP00000378356	9606.ENSP00000282074	0	0	0	0	0.641	0	0	0.205	0.702
RRM2	SPC25	4442396	4436467	9606.ENSP00000353770	9606.ENSP00000282074	0	0	0	0	0.661	0	0	0.153	0.7
C5AR1	IGSF6	4441697	4435822	9606.ENSP00000347197	9606.ENSP00000268389	0	0	0	0	0.651	0	0	0.171	0.698
GATA3	FOXM1	4445191	4441245	9606.ENSP00000368632	9606.ENSP00000342307	0	0	0	0	0.065	0.153	0	0.649	0.698
CXCL1	CCL8	4446449	4446293	9606.ENSP00000379110	9606.ENSP00000378118	0	0	0	0	0.145	0	0	0.659	0.696
MKI67	TYMS	4443142	4439011	9606.ENSP00000357643	9606.ENSP00000315644	0	0	0	0	0.553	0	0	0.348	0.696
CCNA1	DLGAP5	4434435	4434015	9606.ENSP00000255465	9606.ENSP00000247191	0	0	0	0	0.647	0	0	0.174	0.695
FPR1	S100A8	4450996	4443164	9606.ENSP00000471493	9606.ENSP00000357722	0	0	0	0	0.676	0	0	0.097	0.695
MMP9	PLAUR	4443919	4440945	9606.ENSP00000361405	9606.ENSP00000339328	0	0	0	0	0.111	0	0	0.669	0.693
MMP1	SERPINE1	4439553	4433266	9606.ENSP00000322788	9606.ENSP00000223095	0	0	0	0	0.303	0	0	0.576	0.692
PRR11	DLGAP5	4435048	4434015	9606.ENSP00000262293	9606.ENSP00000247191	0	0	0	0	0.651	0	0	0.152	0.692
CENPE	TRIP13	4435566	4432699	9606.ENSP00000265148	9606.ENSP00000166345	0	0	0	0	0.624	0	0	0.214	0.692
IL1B	CXCL6	4435241	4433365	9606.ENSP00000263341	9606.ENSP00000226317	0	0	0	0	0.142	0	0	0.656	0.692
FCGR2A	TLR2	4435978	4434743	9606.ENSP00000271450	9606.ENSP00000260010	0	0	0	0	0.336	0	0	0.553	0.69
CCL8	CXCL5	4446293	4437222	9606.ENSP00000378118	9606.ENSP00000296027	0	0	0	0	0.109	0	0	0.665	0.689
AIM2	IL1B	4443042	4435241	9606.ENSP00000357112	9606.ENSP00000263341	0	0	0	0	0.086	0	0	0.673	0.688
MS4A6A	C1QB	4447767	4438900	9606.ENSP00000392770	9606.ENSP00000313967	0	0	0	0	0.643	0	0	0.157	0.687
CXCL2	TLR2	4449392	4434743	9606.ENSP00000427279	9606.ENSP00000260010	0	0	0	0	0.14	0	0	0.647	0.683
DEPDC1	BIRC5	4448643	4437778	9606.ENSP00000412292	9606.ENSP00000301633	0	0	0	0	0.592	0	0	0.251	0.681
CXCL2	IL1A	4449392	4435240	9606.ENSP00000427279	9606.ENSP00000263339	0	0	0	0	0.246	0	0	0.595	0.681
MS4A6A	LILRB2	4447767	4445945	9606.ENSP00000392770	9606.ENSP00000375629	0	0	0	0	0.677	0	0	0.051	0.681
PTHLH	FGFR3	4450000	4440994	9606.ENSP00000441765	9606.ENSP00000339824	0	0	0	0	0	0	0	0.679	0.68
CCL18	CXCL10	4451437	4438146	9606.ENSP00000479955	9606.ENSP00000305651	0	0	0	0	0.221	0	0	0.605	0.68
FPR1	S100A9	4450996	4443166	9606.ENSP00000471493	9606.ENSP00000357727	0	0	0	0	0.634	0	0	0.162	0.68
AIM2	TLR2	4443042	4434743	9606.ENSP00000357112	9606.ENSP00000260010	0	0	0	0	0.07	0	0	0.669	0.679
LCN2	HMOX1	4444080	4432912	9606.ENSP00000362108	9606.ENSP00000216117	0	0	0	0	0.061	0	0	0.671	0.678
IL1B	PI3	4435241	4433871	9606.ENSP00000263341	9606.ENSP00000243924	0	0	0	0	0.139	0	0	0.641	0.678
UHRF1	UBE2C	4451406	4441865	9606.ENSP00000479617	9606.ENSP00000348838	0	0	0	0	0.518	0	0	0.357	0.677
S100A9	TLR2	4443166	4434743	9606.ENSP00000357727	9606.ENSP00000260010	0	0	0	0	0.56	0	0	0.297	0.677
IL6	LCN2	4447254	4444080	9606.ENSP00000385675	9606.ENSP00000362108	0	0	0	0	0.062	0	0	0.669	0.676
HMMR	SHCBP1	4446202	4438225	9606.ENSP00000377492	9606.ENSP00000306473	0	0	0	0	0.676	0	0	0	0.676
CHEK1	CKS2	4447561	4444630	9606.ENSP00000388648	9606.ENSP00000364976	0	0	0	0	0.588	0	0	0.245	0.675
IL1F10	IL1A	4446118	4435240	9606.ENSP00000376893	9606.ENSP00000263339	0	0	0	0	0.106	0	0	0.651	0.674
CXCL3	IL1A	4437221	4435240	9606.ENSP00000296026	9606.ENSP00000263339	0	0	0	0	0.295	0	0	0.555	0.673
CHEK1	MKI67	4447561	4443142	9606.ENSP00000388648	9606.ENSP00000357643	0	0	0	0	0.563	0	0	0.281	0.673
CCL4	TLR2	4451651	4434743	9606.ENSP00000482259	9606.ENSP00000260010	0	0	0	0	0.262	0	0	0.575	0.673
NUF2	TRIP13	4435979	4432699	9606.ENSP00000271452	9606.ENSP00000166345	0	0	0	0	0.63	0.057	0	0.137	0.672
IGSF6	PLEK	4435822	4433624	9606.ENSP00000268389	9606.ENSP00000234313	0	0	0	0	0.672	0	0	0	0.672
UHRF1	CHEK1	4451406	4447561	9606.ENSP00000479617	9606.ENSP00000388648	0	0	0	0	0.598	0	0	0.218	0.672
PTX3	IL1B	4437211	4435241	9606.ENSP00000295927	9606.ENSP00000263341	0	0	0	0	0.082	0	0	0.657	0.672
RNASE2	CLC	4437950	4433182	9606.ENSP00000303276	9606.ENSP00000221804	0	0	0	0	0.294	0	0	0.553	0.671
CXCL10	IL1A	4438146	4435240	9606.ENSP00000305651	9606.ENSP00000263339	0	0	0	0	0.119	0	0	0.641	0.67
TYRP1	CTSB	4445805	4441541	9606.ENSP00000373570	9606.ENSP00000345672	0	0	0	0	0	0	0	0.67	0.67
TYMS	KIF23	4439011	4434773	9606.ENSP00000315644	9606.ENSP00000260363	0	0	0	0	0.645	0	0	0.106	0.67
UHRF1	MKI67	4451406	4443142	9606.ENSP00000479617	9606.ENSP00000357643	0	0	0	0	0.627	0	0	0.15	0.67
MS4A6A	MS4A7	4447767	4437650	9606.ENSP00000392770	9606.ENSP00000300184	0	0	0	0.818	0.656	0	0	0.259	0.67
CKS2	KIF4A	4444630	4444386	9606.ENSP00000364976	9606.ENSP00000363524	0	0	0	0	0.6	0	0	0.207	0.669
PLAUR	SLURP1	4440945	4433982	9606.ENSP00000339328	9606.ENSP00000246515	0	0	0	0	0	0	0	0.669	0.669
MME	MLANA	4448967	4445554	9606.ENSP00000418525	9606.ENSP00000370886	0	0	0	0	0	0	0	0.669	0.669
CCL18	C1QB	4451437	4438900	9606.ENSP00000479955	9606.ENSP00000313967	0	0	0	0	0.598	0	0	0.205	0.667
LCN2	TLR2	4444080	4434743	9606.ENSP00000362108	9606.ENSP00000260010	0	0	0	0	0.086	0	0	0.65	0.667
FPR1	IGSF6	4450996	4435822	9606.ENSP00000471493	9606.ENSP00000268389	0	0	0	0	0.655	0	0	0.069	0.665
HMMR	SPC25	4446202	4436467	9606.ENSP00000377492	9606.ENSP00000282074	0	0	0	0	0.664	0	0	0.042	0.664
CXCL2	MMP9	4449392	4443919	9606.ENSP00000427279	9606.ENSP00000361405	0	0	0	0	0.098	0	0	0.643	0.664
IL6	CCL8	4447254	4446293	9606.ENSP00000385675	9606.ENSP00000378118	0	0	0	0	0.173	0	0	0.61	0.664
IL1B	IL37	4435241	4435238	9606.ENSP00000263341	9606.ENSP00000263326	0	0	0	0	0	0	0	0.663	0.663
MS4A7	IGSF6	4437650	4435822	9606.ENSP00000300184	9606.ENSP00000268389	0	0	0	0	0.652	0	0	0.07	0.662
CD300LF	FCER1G	4450664	4436828	9606.ENSP00000462309	9606.ENSP00000289902	0	0	0	0	0.418	0.129	0	0.386	0.662
PMEL	OCA2	4448246	4441645	9606.ENSP00000402758	9606.ENSP00000346659	0	0	0	0	0.134	0	0	0.624	0.661
CYBB	TLR2	4445083	4434743	9606.ENSP00000367851	9606.ENSP00000260010	0	0	0	0	0.247	0.096	0	0.541	0.661
MS4A6A	CD14	4447767	4438033	9606.ENSP00000392770	9606.ENSP00000304236	0	0	0	0	0.659	0	0	0	0.659
FOXM1	TYMS	4441245	4439011	9606.ENSP00000342307	9606.ENSP00000315644	0	0	0	0	0.586	0	0	0.21	0.659
CHEK1	KIF4A	4447561	4444386	9606.ENSP00000388648	9606.ENSP00000363524	0	0	0	0	0.645	0	0	0.074	0.657
CCNA1	AURKA	4434435	4432988	9606.ENSP00000255465	9606.ENSP00000216911	0	0	0	0	0.444	0.177	0	0.31	0.656
CXCL1	HMOX1	4446449	4432912	9606.ENSP00000379110	9606.ENSP00000216117	0	0	0	0	0.077	0	0	0.643	0.656
IL1F10	IL1B	4446118	4435241	9606.ENSP00000376893	9606.ENSP00000263341	0	0	0	0	0	0	0	0.655	0.655
MKI67	TRIP13	4443142	4432699	9606.ENSP00000357643	9606.ENSP00000166345	0	0	0	0	0.64	0	0	0.081	0.655
C5AR1	C1QB	4441697	4438900	9606.ENSP00000347197	9606.ENSP00000313967	0	0	0	0	0.384	0	0	0.455	0.65
CXCL10	HMOX1	4438146	4432912	9606.ENSP00000305651	9606.ENSP00000216117	0	0	0	0	0.065	0	0	0.641	0.65
LILRB2	MS4A7	4445945	4437650	9606.ENSP00000375629	9606.ENSP00000300184	0	0	0	0	0.646	0	0	0	0.646
FCER1G	IGSF6	4436828	4435822	9606.ENSP00000289902	9606.ENSP00000268389	0	0	0	0	0.569	0	0	0.212	0.646
FBXW7	CCNB1	4436442	4434484	9606.ENSP00000281708	9606.ENSP00000256442	0	0	0	0	0.063	0.435	0	0.381	0.644
CCL18	CXCL13	4451437	4436695	9606.ENSP00000479955	9606.ENSP00000286758	0	0	0	0	0.213	0	0	0.567	0.644
DCT	OCA2	4447766	4441645	9606.ENSP00000392762	9606.ENSP00000346659	0	0	0	0	0.206	0	0	0.568	0.642
CR1	FCGR2A	4442796	4435978	9606.ENSP00000356016	9606.ENSP00000271450	0	0	0	0	0.152	0	0	0.595	0.642
CHEK1	NUF2	4447561	4435979	9606.ENSP00000388648	9606.ENSP00000271452	0	0	0	0	0.608	0	0	0.124	0.642
SPP1	CCR1	4446370	4437243	9606.ENSP00000378517	9606.ENSP00000296140	0	0	0	0	0.069	0	0	0.63	0.641
C1QB	CD14	4438900	4438033	9606.ENSP00000313967	9606.ENSP00000304236	0	0	0	0	0.629	0	0	0.069	0.64
IGSF6	GPR65	4435822	4435771	9606.ENSP00000268389	9606.ENSP00000267549	0	0	0	0	0.64	0	0	0	0.64
IGSF6	TLR2	4435822	4434743	9606.ENSP00000268389	9606.ENSP00000260010	0	0	0	0	0.618	0	0	0.093	0.639
MMP1	TLR2	4439553	4434743	9606.ENSP00000322788	9606.ENSP00000260010	0	0	0	0	0.055	0	0	0.633	0.638
CCL4	PLEK	4451651	4433624	9606.ENSP00000482259	9606.ENSP00000234313	0	0	0	0	0.623	0	0	0.073	0.636
FPR1	CD14	4450996	4438033	9606.ENSP00000471493	9606.ENSP00000304236	0	0	0	0	0.575	0.086	0	0.138	0.635
CDK1	DAB2	4446389	4438856	9606.ENSP00000378699	9606.ENSP00000313391	0	0	0	0	0	0.379	0	0.435	0.635
CKS2	MKI67	4444630	4443142	9606.ENSP00000364976	9606.ENSP00000357643	0	0	0	0	0.461	0	0	0.348	0.633
IL6	CXCL13	4447254	4436695	9606.ENSP00000385675	9606.ENSP00000286758	0	0	0	0	0	0	0	0.633	0.633
IL6	FCGR2A	4447254	4435978	9606.ENSP00000385675	9606.ENSP00000271450	0	0	0	0	0.051	0	0	0.63	0.633
CHEK1	KIF14	4447561	4442863	9606.ENSP00000388648	9606.ENSP00000356319	0	0	0	0	0.605	0	0	0.108	0.633
IL7R	CCL27	4438199	4434715	9606.ENSP00000306157	9606.ENSP00000259631	0	0	0	0	0	0	0	0.632	0.632
THY1	SELL	4436571	4433660	9606.ENSP00000284240	9606.ENSP00000236147	0	0	0	0	0	0	0	0.631	0.631
CD1A	IL1B	4436812	4435241	9606.ENSP00000289429	9606.ENSP00000263341	0	0	0	0	0.061	0	0	0.622	0.629
IL6	SERPINB3	4447254	4436553	9606.ENSP00000385675	9606.ENSP00000283752	0	0	0	0	0	0	0	0.628	0.628
TLR2	SELL	4434743	4433660	9606.ENSP00000260010	9606.ENSP00000236147	0	0	0	0	0.176	0.06	0	0.558	0.627
TLR2	SERPINE1	4434743	4433266	9606.ENSP00000260010	9606.ENSP00000223095	0	0	0	0	0.061	0	0	0.619	0.627
FOXM1	SPC25	4441245	4436467	9606.ENSP00000342307	9606.ENSP00000282074	0	0	0	0	0.587	0.079	0	0.1	0.627
SHCBP1	TRIP13	4438225	4432699	9606.ENSP00000306473	9606.ENSP00000166345	0	0	0	0	0.613	0	0	0.076	0.627
HAVCR2	IL7R	4438742	4438199	9606.ENSP00000312002	9606.ENSP00000306157	0	0	0	0	0.162	0	0	0.572	0.626
CD53	SRGN	4435973	4433821	9606.ENSP00000271324	9606.ENSP00000242465	0	0	0	0	0.567	0	0	0.171	0.625
CYBB	PLEK	4445083	4433624	9606.ENSP00000367851	9606.ENSP00000234313	0	0	0	0	0.584	0	0	0.136	0.625
KIF4A	TYMS	4444386	4439011	9606.ENSP00000363524	9606.ENSP00000315644	0	0	0	0	0.607	0	0	0.081	0.624
DEPDC1	CKS2	4448643	4444630	9606.ENSP00000412292	9606.ENSP00000364976	0	0	0	0	0.544	0	0	0.21	0.624
IL1B	SRGN	4435241	4433821	9606.ENSP00000263341	9606.ENSP00000242465	0	0	0	0	0.29	0	0	0.492	0.624
ETS1	THY1	4446058	4436571	9606.ENSP00000376436	9606.ENSP00000284240	0	0	0	0	0	0	0	0.624	0.624
S100A8	IL1B	4443164	4435241	9606.ENSP00000357722	9606.ENSP00000263341	0	0	0	0	0.308	0	0	0.478	0.623
KLF4	FOXM1	4444433	4441245	9606.ENSP00000363804	9606.ENSP00000342307	0	0	0	0	0	0.108	0	0.594	0.622
CXCL1	TIMP1	4446449	4433052	9606.ENSP00000379110	9606.ENSP00000218388	0	0	0	0	0.116	0	0	0.588	0.62
ARHGEF26	AADAC	4441864	4433567	9606.ENSP00000348828	9606.ENSP00000232892	0	0	0	0	0.049	0	0	0.616	0.62
C5AR1	TLR2	4441697	4434743	9606.ENSP00000347197	9606.ENSP00000260010	0	0	0	0	0.169	0	0	0.56	0.619
CCL8	CXCL13	4446293	4436695	9606.ENSP00000378118	9606.ENSP00000286758	0	0	0	0	0.104	0	0	0.59	0.617
FPR1	FCGR2A	4450996	4435978	9606.ENSP00000471493	9606.ENSP00000271450	0	0	0	0	0.535	0	0	0.207	0.616
S100A8	CD14	4443164	4438033	9606.ENSP00000357722	9606.ENSP00000304236	0	0	0	0	0.543	0	0	0.195	0.616
MMP12	MMP9	4450601	4443919	9606.ENSP00000458585	9606.ENSP00000361405	0	0	0	0.732	0.506	0	0	0.816	0.613
DEPDC1	TRIP13	4448643	4432699	9606.ENSP00000412292	9606.ENSP00000166345	0	0	0	0	0.574	0	0	0.126	0.612
C5AR1	FCGR2A	4441697	4435978	9606.ENSP00000347197	9606.ENSP00000271450	0	0	0	0	0.333	0	0	0.443	0.612
MKI67	CCNA1	4443142	4434435	9606.ENSP00000357643	9606.ENSP00000255465	0	0	0	0	0.521	0	0	0.222	0.611
GPR65	PLEK	4435771	4433624	9606.ENSP00000267549	9606.ENSP00000234313	0	0	0	0	0.604	0	0	0.055	0.61
IL6	CCR1	4447254	4437243	9606.ENSP00000385675	9606.ENSP00000296140	0	0	0	0	0.054	0	0	0.605	0.61
DEPDC1	PRR11	4448643	4435048	9606.ENSP00000412292	9606.ENSP00000262293	0	0	0	0	0.364	0	0	0.413	0.61
CD274	SELL	4445568	4433660	9606.ENSP00000370989	9606.ENSP00000236147	0	0	0	0	0.089	0	0	0.588	0.609
UHRF1	KIF4A	4451406	4444386	9606.ENSP00000479617	9606.ENSP00000363524	0	0	0	0	0.531	0	0	0.2	0.609
CCL8	IL1B	4446293	4435241	9606.ENSP00000378118	9606.ENSP00000263341	0	0	0	0	0.235	0	0	0.509	0.608
SPP1	HMOX1	4446370	4432912	9606.ENSP00000378517	9606.ENSP00000216117	0	0	0	0	0.061	0	0	0.6	0.608
SOX6	MMP9	4446535	4443919	9606.ENSP00000379644	9606.ENSP00000361405	0	0	0	0	0	0.064	0	0.598	0.607
CKS2	FBXW7	4444630	4436442	9606.ENSP00000364976	9606.ENSP00000281708	0	0	0	0	0	0.05	0.54	0.175	0.607
CDK1	FBXW7	4446389	4436442	9606.ENSP00000378699	9606.ENSP00000281708	0	0	0	0	0.062	0.186	0	0.526	0.607
CCL4	LILRB2	4451651	4445945	9606.ENSP00000482259	9606.ENSP00000375629	0	0	0	0	0.554	0	0	0.156	0.607
IL6	ZBTB16	4447254	4440846	9606.ENSP00000385675	9606.ENSP00000338157	0	0	0	0	0	0.519	0	0.216	0.606
KLF4	AURKA	4444433	4432988	9606.ENSP00000363804	9606.ENSP00000216911	0	0	0	0	0.062	0.53	0	0.172	0.603
DEPDC1	CHEK1	4448643	4447561	9606.ENSP00000412292	9606.ENSP00000388648	0	0	0	0	0.578	0	0	0.099	0.603
MME	THY1	4448967	4436571	9606.ENSP00000418525	9606.ENSP00000284240	0	0	0	0	0.058	0	0	0.595	0.602
CCL8	CXCL3	4446293	4437221	9606.ENSP00000378118	9606.ENSP00000296026	0	0	0	0	0.132	0	0	0.561	0.602
CKS2	TRIP13	4444630	4432699	9606.ENSP00000364976	9606.ENSP00000166345	0	0	0	0	0.588	0	0	0.074	0.602
IL6	TNFAIP6	4447254	4433852	9606.ENSP00000385675	9606.ENSP00000243347	0	0	0	0	0.221	0	0	0.51	0.602
CCL18	IL6	4451437	4447254	9606.ENSP00000479955	9606.ENSP00000385675	0	0	0	0	0.113	0	0	0.568	0.6
SPP1	LCN2	4446370	4444080	9606.ENSP00000378517	9606.ENSP00000362108	0	0	0	0	0.061	0	0	0.592	0.6
GATA3	CCL27	4445191	4434715	9606.ENSP00000368632	9606.ENSP00000259631	0	0	0	0	0	0	0	0.599	0.599
SAMD9	GBP1	4445294	4443543	9606.ENSP00000369292	9606.ENSP00000359504	0	0	0	0	0.482	0	0	0.255	0.598
CHEK1	SHCBP1	4447561	4438225	9606.ENSP00000388648	9606.ENSP00000306473	0	0	0	0	0.597	0	0	0	0.597
PLAUR	TIMP1	4440945	4433052	9606.ENSP00000339328	9606.ENSP00000218388	0	0	0	0	0.161	0	0	0.539	0.597
LCN2	TIMP1	4444080	4433052	9606.ENSP00000362108	9606.ENSP00000218388	0	0	0	0	0.064	0	0	0.586	0.596
MMP1	HMOX1	4439553	4432912	9606.ENSP00000322788	9606.ENSP00000216117	0	0	0	0	0.068	0	0	0.583	0.595
IL7R	THY1	4438199	4436571	9606.ENSP00000306157	9606.ENSP00000284240	0	0	0	0	0	0	0	0.594	0.594
CDKN3	SHCBP1	4440665	4438225	9606.ENSP00000335357	9606.ENSP00000306473	0	0	0	0	0.57	0	0	0.096	0.594
FOXM1	PLAUR	4441245	4440945	9606.ENSP00000342307	9606.ENSP00000339328	0	0	0	0	0	0	0	0.594	0.594
IL6	THY1	4447254	4436571	9606.ENSP00000385675	9606.ENSP00000284240	0	0	0	0	0	0	0	0.594	0.594
C1QB	MS4A7	4438900	4437650	9606.ENSP00000313967	9606.ENSP00000300184	0	0	0	0	0.582	0	0	0.068	0.594
CXCL1	MMP3	4446449	4437610	9606.ENSP00000379110	9606.ENSP00000299855	0	0	0	0	0.123	0	0	0.556	0.594
LILRB2	RNASE2	4445945	4437950	9606.ENSP00000375629	9606.ENSP00000303276	0	0	0	0	0.332	0	0	0.416	0.593
C1QB	PLEK	4438900	4433624	9606.ENSP00000313967	9606.ENSP00000234313	0	0	0	0	0.583	0	0	0.064	0.593
CD274	IL7R	4445568	4438199	9606.ENSP00000370989	9606.ENSP00000306157	0	0	0	0	0.118	0	0	0.558	0.593
GATA3	IL7R	4445191	4438199	9606.ENSP00000368632	9606.ENSP00000306157	0	0	0	0	0	0	0	0.593	0.593
PMEL	CD274	4448246	4445568	9606.ENSP00000402758	9606.ENSP00000370989	0	0	0	0	0	0	0	0.592	0.592
KIF20A	PRR11	4446341	4435048	9606.ENSP00000378356	9606.ENSP00000262293	0	0	0	0	0.591	0	0	0	0.591
CR1	CD1A	4442796	4436812	9606.ENSP00000356016	9606.ENSP00000289429	0	0	0	0	0.076	0	0	0.575	0.59
IL1B	SERPINE1	4435241	4433266	9606.ENSP00000263341	9606.ENSP00000223095	0	0	0	0	0.063	0	0	0.58	0.589
CYBB	IL1B	4445083	4435241	9606.ENSP00000367851	9606.ENSP00000263341	0	0	0	0	0.161	0	0	0.53	0.589
MME	CD1A	4448967	4436812	9606.ENSP00000418525	9606.ENSP00000289429	0	0	0	0	0	0	0	0.589	0.589
PI3	PLEK	4433871	4433624	9606.ENSP00000243924	9606.ENSP00000234313	0	0	0	0	0	0	0	0.588	0.588
FCN1	S100A8	4443817	4443164	9606.ENSP00000360871	9606.ENSP00000357722	0	0	0	0	0.555	0	0	0.111	0.588
S100A9	CD14	4443166	4438033	9606.ENSP00000357727	9606.ENSP00000304236	0	0	0	0	0.551	0	0	0.12	0.588
SRGN	PLEK	4433821	4433624	9606.ENSP00000242465	9606.ENSP00000234313	0	0	0	0	0.573	0	0	0.074	0.588
PTHLH	SPP1	4450000	4446370	9606.ENSP00000441765	9606.ENSP00000378517	0	0	0	0	0	0	0	0.588	0.588
CXCL1	MMP1	4446449	4439553	9606.ENSP00000379110	9606.ENSP00000322788	0	0	0	0	0.225	0	0	0.489	0.587
BUB1B	PRR11	4436731	4435048	9606.ENSP00000287598	9606.ENSP00000262293	0	0	0	0	0.587	0	0	0	0.587
MELK	CCNA1	4437455	4434435	9606.ENSP00000298048	9606.ENSP00000255465	0	0	0	0	0.509	0.186	0	0.051	0.587
MMP9	CTSB	4443919	4441541	9606.ENSP00000361405	9606.ENSP00000345672	0	0	0	0	0.069	0	0	0.574	0.586
GATA3	SELL	4445191	4433660	9606.ENSP00000368632	9606.ENSP00000236147	0	0	0	0	0	0.08	0	0.568	0.586
MELK	PRR11	4437455	4435048	9606.ENSP00000298048	9606.ENSP00000262293	0	0	0	0	0.328	0	0	0.409	0.586
CCNA1	TRIP13	4434435	4432699	9606.ENSP00000255465	9606.ENSP00000166345	0	0	0	0	0.521	0.165	0	0.049	0.586
BCL2A1	IL1B	4435793	4435241	9606.ENSP00000267953	9606.ENSP00000263341	0	0	0	0	0.436	0	0	0.297	0.586
UHRF1	CEP55	4451406	4443758	9606.ENSP00000479617	9606.ENSP00000360540	0	0	0	0	0.515	0	0	0.181	0.586
SOCS3	TLR2	4440175	4434743	9606.ENSP00000330341	9606.ENSP00000260010	0	0	0	0	0.098	0	0	0.558	0.584
COL4A1	MMP9	4444632	4443919	9606.ENSP00000364979	9606.ENSP00000361405	0	0	0	0	0	0.328	0	0.405	0.583
ETS1	MMP9	4446058	4443919	9606.ENSP00000376436	9606.ENSP00000361405	0	0	0	0	0.061	0	0	0.574	0.583
CXCL5	IL1A	4437222	4435240	9606.ENSP00000296027	9606.ENSP00000263339	0	0	0	0	0.119	0	0	0.544	0.582
IL7R	FCGR2A	4438199	4435978	9606.ENSP00000306157	9606.ENSP00000271450	0	0	0	0	0.097	0	0	0.555	0.581
MMP9	CCR1	4443919	4437243	9606.ENSP00000361405	9606.ENSP00000296140	0	0	0	0	0.23	0.064	0	0.464	0.58
CCL4	MMP9	4451651	4443919	9606.ENSP00000482259	9606.ENSP00000361405	0	0	0	0	0.152	0	0	0.525	0.58
CD274	TLR2	4445568	4434743	9606.ENSP00000370989	9606.ENSP00000260010	0	0	0	0	0.119	0	0	0.543	0.58
C1QB	PTX3	4438900	4437211	9606.ENSP00000313967	9606.ENSP00000295927	0	0	0	0	0	0.379	0	0.35	0.579
MS4A4A	C1QB	4440887	4438900	9606.ENSP00000338648	9606.ENSP00000313967	0	0	0	0	0.532	0	0	0.135	0.577
LILRB2	C1QB	4445945	4438900	9606.ENSP00000375629	9606.ENSP00000313967	0	0	0	0	0.558	0	0	0.079	0.576
PPBP	IL1B	4437223	4435241	9606.ENSP00000296028	9606.ENSP00000263341	0	0	0	0	0.249	0	0	0.458	0.576
CCL18	CXCL1	4451437	4446449	9606.ENSP00000479955	9606.ENSP00000379110	0	0	0	0	0.103	0	0	0.547	0.576
IL1B	SELL	4435241	4433660	9606.ENSP00000263341	9606.ENSP00000236147	0	0	0	0	0.144	0	0	0.526	0.576
CXCL10	SELL	4438146	4433660	9606.ENSP00000305651	9606.ENSP00000236147	0	0	0	0	0.105	0	0	0.546	0.576
IL6	CD14	4447254	4438033	9606.ENSP00000385675	9606.ENSP00000304236	0	0	0	0	0.078	0	0	0.558	0.575
SERPINB3	LTF	4436553	4433548	9606.ENSP00000283752	9606.ENSP00000231751	0	0	0	0	0.055	0	0	0.569	0.575
SPP1	THY1	4446370	4436571	9606.ENSP00000378517	9606.ENSP00000284240	0	0	0	0	0.116	0	0	0.539	0.575
CH25H	IL1B	4443826	4435241	9606.ENSP00000360918	9606.ENSP00000263341	0	0	0	0	0.111	0	0	0.542	0.575
UHRF1	FOXM1	4451406	4441245	9606.ENSP00000479617	9606.ENSP00000342307	0	0	0	0	0.451	0	0	0.256	0.574
MMP12	IL6	4450601	4447254	9606.ENSP00000458585	9606.ENSP00000385675	0	0	0	0	0.09	0	0	0.551	0.574
CTSB	IL1B	4441541	4435241	9606.ENSP00000345672	9606.ENSP00000263341	0	0	0	0	0.076	0	0	0.557	0.573
FGFR3	FBXW7	4440994	4436442	9606.ENSP00000339824	9606.ENSP00000281708	0	0	0	0	0	0.087	0	0.552	0.573
CD14	IGSF6	4438033	4435822	9606.ENSP00000304236	9606.ENSP00000268389	0	0	0	0	0.56	0	0	0.07	0.573
FCER1G	PLEK	4436828	4433624	9606.ENSP00000289902	9606.ENSP00000234313	0	0	0	0	0.562	0	0	0.064	0.573
LILRB2	S100A9	4445945	4443166	9606.ENSP00000375629	9606.ENSP00000357727	0	0	0	0	0.561	0	0	0.066	0.572
IL6	PI3	4447254	4433871	9606.ENSP00000385675	9606.ENSP00000243924	0	0	0	0	0.069	0	0	0.56	0.572
KIF14	PRR11	4442863	4435048	9606.ENSP00000356319	9606.ENSP00000262293	0	0	0	0	0.337	0	0	0.381	0.572
FPR1	FCN1	4450996	4443817	9606.ENSP00000471493	9606.ENSP00000360871	0	0	0	0	0.55	0	0	0.086	0.571
DLG2	DLGAP5	4444679	4434015	9606.ENSP00000365272	9606.ENSP00000247191	0	0	0	0	0	0.349	0	0.368	0.571
CD274	HMOX1	4445568	4432912	9606.ENSP00000370989	9606.ENSP00000216117	0	0	0	0	0.076	0	0	0.554	0.57
IL6	STEAP4	4447254	4445321	9606.ENSP00000385675	9606.ENSP00000369419	0	0	0	0	0.062	0	0	0.56	0.57
GATA3	FBXW7	4445191	4436442	9606.ENSP00000368632	9606.ENSP00000281708	0	0	0	0	0.055	0.435	0	0.256	0.569
CXCL10	TIMP1	4438146	4433052	9606.ENSP00000305651	9606.ENSP00000218388	0	0	0	0	0.062	0	0	0.558	0.568
CCR1	TLR2	4437243	4434743	9606.ENSP00000296140	9606.ENSP00000260010	0	0	0	0	0.25	0	0	0.448	0.568
CD300LF	LILRB2	4450664	4445945	9606.ENSP00000462309	9606.ENSP00000375629	0	0	0	0	0.507	0	0	0.157	0.566
GATA3	AURKA	4445191	4432988	9606.ENSP00000368632	9606.ENSP00000216911	0	0	0	0	0	0	0	0.566	0.566
IL1F10	MMP9	4446118	4443919	9606.ENSP00000376893	9606.ENSP00000361405	0	0	0	0	0	0	0	0.564	0.564
IL6	CTSB	4447254	4441541	9606.ENSP00000385675	9606.ENSP00000345672	0	0	0	0	0.076	0	0	0.548	0.564
CXCL5	TLR2	4437222	4434743	9606.ENSP00000296027	9606.ENSP00000260010	0	0	0	0	0.098	0	0	0.535	0.563
MMP9	IL37	4443919	4435238	9606.ENSP00000361405	9606.ENSP00000263326	0	0	0	0	0	0	0	0.563	0.563
LILRB2	PLEK	4445945	4433624	9606.ENSP00000375629	9606.ENSP00000234313	0	0	0	0	0.562	0	0	0	0.562
ETS1	IL7R	4446058	4438199	9606.ENSP00000376436	9606.ENSP00000306157	0	0	0	0	0.142	0	0	0.509	0.561
PTHLH	ETS1	4450000	4446058	9606.ENSP00000441765	9606.ENSP00000376436	0	0	0	0	0	0	0	0.561	0.561
UHRF1	BIRC5	4451406	4437778	9606.ENSP00000479617	9606.ENSP00000301633	0	0	0	0	0.436	0	0	0.254	0.561
GBP1	EPSTI1	4443543	4439246	9606.ENSP00000359504	9606.ENSP00000318982	0	0	0	0	0.384	0	0	0.316	0.56
LILRB2	S100A8	4445945	4443164	9606.ENSP00000375629	9606.ENSP00000357722	0	0	0	0	0.559	0	0	0	0.559
CD14	THY1	4438033	4436571	9606.ENSP00000304236	9606.ENSP00000284240	0	0	0	0	0	0	0	0.557	0.557
MMP1	INHBA	4439553	4433812	9606.ENSP00000322788	9606.ENSP00000242208	0	0	0	0	0.155	0	0	0.496	0.556
CKS2	SHCBP1	4444630	4438225	9606.ENSP00000364976	9606.ENSP00000306473	0	0	0	0	0.517	0	0	0.118	0.556
FCN1	CD14	4443817	4438033	9606.ENSP00000360871	9606.ENSP00000304236	0	0	0	0	0.555	0	0	0	0.555
PTHLH	IL1B	4450000	4435241	9606.ENSP00000441765	9606.ENSP00000263341	0	0	0	0	0	0	0	0.555	0.555
IL6	CD1A	4447254	4436812	9606.ENSP00000385675	9606.ENSP00000289429	0	0	0	0	0	0	0	0.555	0.555
HAVCR2	SELL	4438742	4433660	9606.ENSP00000312002	9606.ENSP00000236147	0	0	0	0	0.064	0	0	0.544	0.555
CXCL1	SERPINE1	4446449	4433266	9606.ENSP00000379110	9606.ENSP00000223095	0	0	0	0	0.135	0	0	0.505	0.554
CCR1	SELL	4437243	4433660	9606.ENSP00000296140	9606.ENSP00000236147	0	0	0	0	0.184	0	0	0.475	0.553
KIF4A	CCNA1	4444386	4434435	9606.ENSP00000363524	9606.ENSP00000255465	0	0	0	0	0.484	0.15	0	0.062	0.553
LILRB2	CCR1	4445945	4437243	9606.ENSP00000375629	9606.ENSP00000296140	0	0	0	0	0.533	0	0	0.083	0.553
GATA3	ZBTB16	4445191	4440846	9606.ENSP00000368632	9606.ENSP00000338157	0	0	0	0	0	0.078	0	0.534	0.552
PLAUR	MMP1	4440945	4439553	9606.ENSP00000339328	9606.ENSP00000322788	0	0	0	0	0.104	0	0	0.52	0.551
CCL18	MMP9	4451437	4443919	9606.ENSP00000479955	9606.ENSP00000361405	0	0	0	0	0.211	0	0	0.455	0.551
CCR1	CD53	4437243	4435973	9606.ENSP00000296140	9606.ENSP00000271324	0	0	0	0	0.524	0.054	0	0.085	0.551
IL37	TLR2	4435238	4434743	9606.ENSP00000263326	9606.ENSP00000260010	0	0	0	0	0.062	0	0	0.54	0.55
MMP3	IL1A	4437610	4435240	9606.ENSP00000299855	9606.ENSP00000263339	0	0	0	0	0.069	0	0	0.536	0.549
FCN1	FCER1G	4443817	4436828	9606.ENSP00000360871	9606.ENSP00000289902	0	0	0	0	0.531	0	0	0.076	0.549
CCR1	IL1B	4437243	4435241	9606.ENSP00000296140	9606.ENSP00000263341	0	0	0	0	0.218	0	0	0.446	0.548
DEPDC1	SPC25	4448643	4436467	9606.ENSP00000412292	9606.ENSP00000282074	0	0	0	0	0.44	0	0	0.227	0.548
IL1F10	MMP3	4446118	4437610	9606.ENSP00000376893	9606.ENSP00000299855	0	0	0	0	0	0	0	0.548	0.548
GATA3	RORA	4445191	4434895	9606.ENSP00000368632	9606.ENSP00000261523	0	0	0	0	0	0.099	0	0.518	0.547
FNDC3B	TRIP13	4440875	4432699	9606.ENSP00000338523	9606.ENSP00000166345	0	0	0	0	0.061	0.538	0	0	0.547
CYBB	CCR1	4445083	4437243	9606.ENSP00000367851	9606.ENSP00000296140	0	0	0	0	0.495	0	0	0.138	0.546
CFB	C1QB	4448835	4438900	9606.ENSP00000416561	9606.ENSP00000313967	0	0	0	0	0.095	0	0	0.517	0.544
GLUL	IL1B	4438369	4435241	9606.ENSP00000307900	9606.ENSP00000263341	0	0	0	0	0	0	0	0.543	0.543
ETS1	FOXM1	4446058	4441245	9606.ENSP00000376436	9606.ENSP00000342307	0	0	0	0	0	0.186	0	0.461	0.543
MMP9	IL1A	4443919	4435240	9606.ENSP00000361405	9606.ENSP00000263339	0	0	0	0	0.069	0	0	0.53	0.543
CXCL13	SELL	4436695	4433660	9606.ENSP00000286758	9606.ENSP00000236147	0	0	0	0	0.137	0	0	0.491	0.542
LILRB2	RGS18	4445945	4442889	9606.ENSP00000375629	9606.ENSP00000356430	0	0	0	0	0.541	0	0	0	0.541
IL1A	IL37	4435240	4435238	9606.ENSP00000263339	9606.ENSP00000263326	0	0	0	0	0.106	0	0	0.508	0.541
CCL8	MMP3	4446293	4437610	9606.ENSP00000378118	9606.ENSP00000299855	0	0	0	0	0.049	0.32	0	0.348	0.541
TFEC	HMOX1	4435607	4432912	9606.ENSP00000265440	9606.ENSP00000216117	0	0	0	0	0.07	0	0	0.527	0.541
IL6	AIM2	4447254	4443042	9606.ENSP00000385675	9606.ENSP00000357112	0	0	0	0	0.054	0	0	0.535	0.541
DEPDC1	PLEK	4448643	4433624	9606.ENSP00000412292	9606.ENSP00000234313	0	0	0	0	0	0	0	0.54	0.54
SPP1	SERPINE1	4446370	4433266	9606.ENSP00000378517	9606.ENSP00000223095	0	0	0	0	0.084	0	0	0.518	0.539
CD14	IL1B	4438033	4435241	9606.ENSP00000304236	9606.ENSP00000263341	0	0	0	0	0.257	0	0	0.405	0.539
UHRF1	CENPE	4451406	4435566	9606.ENSP00000479617	9606.ENSP00000265148	0	0	0	0	0.456	0	0	0.187	0.539
FPR3	C1QB	4441189	4438900	9606.ENSP00000341821	9606.ENSP00000313967	0	0	0	0	0.533	0	0	0.052	0.538
FCN1	S100A9	4443817	4443166	9606.ENSP00000360871	9606.ENSP00000357727	0	0	0	0	0.537	0	0	0	0.537
CCL18	CXCL5	4451437	4437222	9606.ENSP00000479955	9606.ENSP00000296027	0	0	0	0	0.097	0	0	0.507	0.536
UHRF1	TRIP13	4451406	4432699	9606.ENSP00000479617	9606.ENSP00000166345	0	0	0	0	0.496	0	0	0.116	0.536
ADORA3	C1QB	4443373	4438900	9606.ENSP00000358730	9606.ENSP00000313967	0	0	0	0	0.524	0	0	0.062	0.534
CCL18	CXCL3	4451437	4437221	9606.ENSP00000479955	9606.ENSP00000296026	0	0	0	0	0.099	0	0	0.504	0.534
FOXM1	NUF2	4441245	4435979	9606.ENSP00000342307	9606.ENSP00000271452	0	0	0	0	0.437	0	0	0.207	0.534
IL6	PLAUR	4447254	4440945	9606.ENSP00000385675	9606.ENSP00000339328	0	0	0	0	0.151	0	0	0.473	0.533
BCAT1	TYMS	4450085	4439011	9606.ENSP00000443459	9606.ENSP00000315644	0.181	0	0	0	0.102	0	0	0.416	0.533
TFEC	PLEK	4435607	4433624	9606.ENSP00000265440	9606.ENSP00000234313	0	0	0	0	0.533	0	0	0	0.533
FPR1	FCER1G	4450996	4436828	9606.ENSP00000471493	9606.ENSP00000289902	0	0	0	0	0.486	0	0	0.127	0.532
UHRF1	DLGAP5	4451406	4434015	9606.ENSP00000479617	9606.ENSP00000247191	0	0	0	0	0.464	0	0	0.163	0.532
CYBB	MS4A4A	4445083	4440887	9606.ENSP00000367851	9606.ENSP00000338648	0	0	0	0	0.524	0	0	0.055	0.53
CD300LF	RGS18	4450664	4442889	9606.ENSP00000462309	9606.ENSP00000356430	0	0	0	0	0.53	0	0	0	0.53
KIF14	TYMS	4442863	4439011	9606.ENSP00000356319	9606.ENSP00000315644	0	0	0	0	0.497	0	0	0.101	0.529
IL6	CYP19A1	4447254	4446543	9606.ENSP00000385675	9606.ENSP00000379683	0	0	0	0	0	0	0	0.529	0.529
CCR1	FCGR2A	4437243	4435978	9606.ENSP00000296140	9606.ENSP00000271450	0	0	0	0	0.347	0	0	0.307	0.528
CEP55	PRR11	4443758	4435048	9606.ENSP00000360540	9606.ENSP00000262293	0	0	0	0	0.368	0	0	0.284	0.528
MMP10	IL1B	4436347	4435241	9606.ENSP00000279441	9606.ENSP00000263341	0	0	0	0	0.128	0	0	0.48	0.528
IL6	KLK6	4447254	4444787	9606.ENSP00000385675	9606.ENSP00000366047	0	0	0	0	0	0	0	0.527	0.527
CTSB	PLAUR	4441541	4440945	9606.ENSP00000345672	9606.ENSP00000339328	0	0	0	0	0.088	0	0	0.502	0.527
TNFAIP6	INHBA	4433852	4433812	9606.ENSP00000243347	9606.ENSP00000242208	0	0	0	0	0.117	0.13	0	0.434	0.527
PTX3	SERPINE1	4437211	4433266	9606.ENSP00000295927	9606.ENSP00000223095	0	0	0	0	0.194	0	0	0.437	0.527
MMP9	CXCL3	4443919	4437221	9606.ENSP00000361405	9606.ENSP00000296026	0	0	0	0	0.119	0	0	0.484	0.526
SP8	RAPGEF4	4448496	4446635	9606.ENSP00000408792	9606.ENSP00000380271	0	0	0	0	0	0.05	0	0.521	0.526
MMP3	PPBP	4437610	4437223	9606.ENSP00000299855	9606.ENSP00000296028	0	0	0	0	0.063	0	0	0.515	0.526
MS4A4A	CCR1	4440887	4437243	9606.ENSP00000338648	9606.ENSP00000296140	0	0	0	0	0.433	0	0	0.199	0.526
MMP9	SRGN	4443919	4433821	9606.ENSP00000361405	9606.ENSP00000242465	0	0	0	0	0.098	0.379	0	0.223	0.526
MMP9	SOCS3	4443919	4440175	9606.ENSP00000361405	9606.ENSP00000330341	0	0	0	0	0.223	0	0	0.413	0.525
FCGR1B	FCER1G	4443305	4436828	9606.ENSP00000358391	9606.ENSP00000289902	0	0	0	0	0.331	0	0	0.319	0.525
PRR11	CCNB1	4435048	4434484	9606.ENSP00000262293	9606.ENSP00000256442	0	0	0	0	0.47	0	0	0.139	0.524
SOCS3	CXCL10	4440175	4438146	9606.ENSP00000330341	9606.ENSP00000305651	0	0	0	0	0.101	0	0	0.492	0.523
CCL4	CD274	4451651	4445568	9606.ENSP00000482259	9606.ENSP00000370989	0	0	0	0	0.17	0	0	0.449	0.523
MS4A4A	CD53	4440887	4435973	9606.ENSP00000338648	9606.ENSP00000271324	0	0	0	0	0.523	0	0	0	0.523
CEP55	CCNA1	4443758	4434435	9606.ENSP00000360540	9606.ENSP00000255465	0	0	0	0	0.52	0	0	0.046	0.522
PRR11	CCNA1	4435048	4434435	9606.ENSP00000262293	9606.ENSP00000255465	0	0	0	0	0.332	0	0	0.313	0.521
CXCL2	SOCS3	4449392	4440175	9606.ENSP00000427279	9606.ENSP00000330341	0	0	0	0	0.2	0	0	0.425	0.521
CD300LF	RNASE2	4450664	4437950	9606.ENSP00000462309	9606.ENSP00000303276	0	0	0	0	0.521	0	0	0	0.521
SPP1	MMP1	4446370	4439553	9606.ENSP00000378517	9606.ENSP00000322788	0	0	0	0	0.049	0	0	0.516	0.52
MMP12	IL1B	4450601	4435241	9606.ENSP00000458585	9606.ENSP00000263341	0	0	0	0	0.126	0	0	0.473	0.52
TFEC	TYR	4435607	4435237	9606.ENSP00000265440	9606.ENSP00000263321	0	0	0	0	0.064	0.183	0	0.423	0.52
SHCBP1	CCNA1	4438225	4434435	9606.ENSP00000306473	9606.ENSP00000255465	0	0	0	0	0.52	0	0	0	0.52
CXCL1	SOCS3	4446449	4440175	9606.ENSP00000379110	9606.ENSP00000330341	0	0	0	0	0.198	0	0	0.426	0.52
CH25H	TLR2	4443826	4434743	9606.ENSP00000360918	9606.ENSP00000260010	0	0	0	0	0.08	0	0	0.499	0.52
LCN2	CXCL5	4444080	4437222	9606.ENSP00000362108	9606.ENSP00000296027	0	0	0	0	0.09	0	0	0.493	0.519
THY1	FAP	4436571	4432748	9606.ENSP00000284240	9606.ENSP00000188790	0	0	0	0	0.124	0.354	0	0.218	0.519
RGS18	C1QB	4442889	4438900	9606.ENSP00000356430	9606.ENSP00000313967	0	0	0	0	0.518	0	0	0	0.518
CR1	CXCL13	4442796	4436695	9606.ENSP00000356016	9606.ENSP00000286758	0	0	0	0	0.051	0	0	0.512	0.517
S100A8	SERPINE1	4443164	4433266	9606.ENSP00000357722	9606.ENSP00000223095	0	0	0	0	0.062	0	0	0.506	0.516
CCL4	SELL	4451651	4433660	9606.ENSP00000482259	9606.ENSP00000236147	0	0	0	0	0.125	0	0	0.47	0.516
CXCL2	LCN2	4449392	4444080	9606.ENSP00000427279	9606.ENSP00000362108	0	0	0	0	0.098	0	0	0.485	0.515
CD14	FCGR2A	4438033	4435978	9606.ENSP00000304236	9606.ENSP00000271450	0	0	0	0	0.36	0	0	0.271	0.514
CYBB	C1QB	4445083	4438900	9606.ENSP00000367851	9606.ENSP00000313967	0	0	0	0	0.412	0	0	0.207	0.514
KLF4	THY1	4444433	4436571	9606.ENSP00000363804	9606.ENSP00000284240	0	0	0	0	0	0	0	0.513	0.513
UHRF1	NUF2	4451406	4435979	9606.ENSP00000479617	9606.ENSP00000271452	0	0	0	0	0.489	0	0	0.087	0.513
S100A9	LTF	4443166	4433548	9606.ENSP00000357727	9606.ENSP00000231751	0	0	0	0	0.202	0	0	0.415	0.513
CHEK1	MMP9	4447561	4443919	9606.ENSP00000388648	9606.ENSP00000361405	0	0	0	0	0	0	0	0.513	0.513
MMP3	CXCL5	4437610	4437222	9606.ENSP00000299855	9606.ENSP00000296027	0	0	0	0	0.093	0	0	0.484	0.512
MMP10	TCN1	4436347	4434538	9606.ENSP00000279441	9606.ENSP00000257264	0	0	0	0	0.063	0	0	0.501	0.512
TLR2	CLEC2B	4434743	4433411	9606.ENSP00000260010	9606.ENSP00000228438	0	0	0	0	0.088	0.06	0	0.476	0.511
IL6	CCL27	4447254	4434715	9606.ENSP00000385675	9606.ENSP00000259631	0	0	0	0	0	0	0	0.511	0.511
UHRF1	KIF23	4451406	4434773	9606.ENSP00000479617	9606.ENSP00000260363	0	0	0	0	0.463	0	0	0.126	0.511
IL6	HAVCR2	4447254	4438742	9606.ENSP00000385675	9606.ENSP00000312002	0	0	0	0	0	0	0	0.511	0.511
CD14	LTF	4438033	4433548	9606.ENSP00000304236	9606.ENSP00000231751	0	0	0	0	0.139	0.379	0	0.158	0.511
IL6	ADORA3	4447254	4443373	9606.ENSP00000385675	9606.ENSP00000358730	0	0	0	0	0	0	0	0.51	0.51
MMP12	CXCL1	4450601	4446449	9606.ENSP00000458585	9606.ENSP00000379110	0	0	0	0	0.13	0	0	0.46	0.51
ZBTB16	CCL27	4440846	4434715	9606.ENSP00000338157	9606.ENSP00000259631	0	0	0	0	0	0	0	0.51	0.51
MME	CXCL13	4448967	4436695	9606.ENSP00000418525	9606.ENSP00000286758	0	0	0	0	0	0	0	0.51	0.51
RGS18	BCL2A1	4442889	4435793	9606.ENSP00000356430	9606.ENSP00000267953	0	0	0	0	0.509	0	0	0	0.509
S100A9	IL1B	4443166	4435241	9606.ENSP00000357727	9606.ENSP00000263341	0	0	0	0	0.301	0	0	0.327	0.509
MMP9	PI3	4443919	4433871	9606.ENSP00000361405	9606.ENSP00000243924	0	0	0	0	0.099	0	0	0.478	0.509
FCGR2A	IL1B	4435978	4435241	9606.ENSP00000271450	9606.ENSP00000263341	0	0	0	0	0.158	0	0	0.441	0.509
IL1F10	TLR2	4446118	4434743	9606.ENSP00000376893	9606.ENSP00000260010	0	0	0	0	0	0	0	0.508	0.508
CD53	SELL	4435973	4433660	9606.ENSP00000271324	9606.ENSP00000236147	0	0	0	0	0.419	0	0	0.189	0.508
CTSB	TIMP1	4441541	4433052	9606.ENSP00000345672	9606.ENSP00000218388	0	0	0	0	0.157	0	0	0.44	0.508
MME	CR1	4448967	4442796	9606.ENSP00000418525	9606.ENSP00000356016	0	0	0	0	0	0	0	0.508	0.508
SAMD9	EPSTI1	4445294	4439246	9606.ENSP00000369292	9606.ENSP00000318982	0	0	0	0	0.388	0	0	0.226	0.507
LILRB2	GPR65	4445945	4435771	9606.ENSP00000375629	9606.ENSP00000267549	0	0	0	0	0.506	0	0	0	0.506
SPC25	KIF23	4436467	4434773	9606.ENSP00000282074	9606.ENSP00000260363	0	0	0	0	0.455	0	0	0.131	0.506
FBXW7	CCNA2	4436442	4436109	9606.ENSP00000281708	9606.ENSP00000274026	0	0	0	0	0.063	0.186	0	0.403	0.505
CXCL1	SELL	4446449	4433660	9606.ENSP00000379110	9606.ENSP00000236147	0	0	0	0	0	0	0	0.504	0.504
S100A8	LTF	4443164	4433548	9606.ENSP00000357722	9606.ENSP00000231751	0	0	0	0	0.212	0	0	0.396	0.504
CXCL5	TIMP1	4437222	4433052	9606.ENSP00000296027	9606.ENSP00000218388	0	0	0	0	0.065	0	0	0.491	0.504
C1QB	BCL2A1	4438900	4435793	9606.ENSP00000313967	9606.ENSP00000267953	0	0	0	0	0.487	0	0	0.071	0.503
SPC25	TRIP13	4436467	4432699	9606.ENSP00000282074	9606.ENSP00000166345	0	0	0	0	0.503	0	0	0	0.503
BTC	MMP9	4446445	4443919	9606.ENSP00000379092	9606.ENSP00000361405	0	0	0	0	0	0.379	0	0.231	0.502
CCL8	IL1A	4446293	4435240	9606.ENSP00000378118	9606.ENSP00000263339	0	0	0	0	0.129	0	0	0.451	0.502
MMP9	SELL	4443919	4433660	9606.ENSP00000361405	9606.ENSP00000236147	0	0	0	0	0.098	0	0	0.47	0.501
LCN2	PI3	4444080	4433871	9606.ENSP00000362108	9606.ENSP00000243924	0	0	0	0	0.323	0	0	0.294	0.501
MLANA	OCA2	4445554	4441645	9606.ENSP00000370886	9606.ENSP00000346659	0	0	0	0	0.142	0	0	0.442	0.501
CXCL1	SPP1	4446449	4446370	9606.ENSP00000379110	9606.ENSP00000378517	0	0	0	0	0.084	0	0	0.477	0.501
MLANA	CD1A	4445554	4436812	9606.ENSP00000370886	9606.ENSP00000289429	0	0	0	0	0.082	0	0	0.478	0.5
MMP12	SPP1	4450601	4446370	9606.ENSP00000458585	9606.ENSP00000378517	0	0	0	0	0.086	0	0	0.475	0.5
PTX3	TIMP1	4437211	4433052	9606.ENSP00000295927	9606.ENSP00000218388	0	0	0	0	0.131	0	0	0.447	0.499
CCL18	MMP12	4451437	4450601	9606.ENSP00000479955	9606.ENSP00000458585	0	0	0	0	0.214	0	0	0.389	0.499
MMP12	CXCL10	4450601	4438146	9606.ENSP00000458585	9606.ENSP00000305651	0	0	0	0	0.139	0	0	0.442	0.499
CCL4	TIMP1	4451651	4433052	9606.ENSP00000482259	9606.ENSP00000218388	0	0	0	0	0.063	0	0	0.487	0.499
SERPINB4	PI15	4441336	4434746	9606.ENSP00000343445	9606.ENSP00000260113	0	0	0	0	0	0	0	0.5	0.499
PLAUR	MMP3	4440945	4437610	9606.ENSP00000339328	9606.ENSP00000299855	0	0	0	0	0.07	0	0	0.483	0.498
CCL8	C1QB	4446293	4438900	9606.ENSP00000378118	9606.ENSP00000313967	0	0	0	0	0.409	0	0	0.186	0.498
BTC	TNFAIP6	4446445	4433852	9606.ENSP00000379092	9606.ENSP00000243347	0	0	0	0	0	0	0	0.497	0.497
C5AR1	IL1A	4441697	4435240	9606.ENSP00000347197	9606.ENSP00000263339	0	0	0	0	0.062	0	0	0.486	0.497
SERPINE1	HMOX1	4433266	4432912	9606.ENSP00000223095	9606.ENSP00000216117	0	0	0	0	0.085	0	0	0.473	0.497
LCN2	CXCL10	4444080	4438146	9606.ENSP00000362108	9606.ENSP00000305651	0	0	0	0	0.084	0	0	0.473	0.496
PBK	CCNA1	4449452	4434435	9606.ENSP00000428489	9606.ENSP00000255465	0	0	0	0	0.462	0.09	0	0.054	0.496
RGS18	C5AR1	4442889	4441697	9606.ENSP00000356430	9606.ENSP00000347197	0	0	0	0	0.372	0	0	0.229	0.496
CD300LF	S100A8	4450664	4443164	9606.ENSP00000462309	9606.ENSP00000357722	0	0	0	0	0.469	0	0	0.089	0.496
MMP9	S100A9	4443919	4443166	9606.ENSP00000361405	9606.ENSP00000357727	0	0	0	0	0.313	0	0	0.297	0.496
CCL18	PPBP	4451437	4437223	9606.ENSP00000479955	9606.ENSP00000296028	0	0	0	0	0.087	0	0	0.47	0.495
CXCL13	IL1B	4436695	4435241	9606.ENSP00000286758	9606.ENSP00000263341	0	0	0	0	0.062	0	0	0.483	0.494
CXCL10	MMP3	4438146	4437610	9606.ENSP00000305651	9606.ENSP00000299855	0	0	0	0	0.061	0	0	0.482	0.493
IL6	GLIPR1	4447254	4435718	9606.ENSP00000385675	9606.ENSP00000266659	0	0	0	0	0.069	0	0	0.477	0.493
THY1	IL1A	4436571	4435240	9606.ENSP00000284240	9606.ENSP00000263339	0	0	0	0	0	0	0	0.492	0.492
S100A8	FCER1G	4443164	4436828	9606.ENSP00000357722	9606.ENSP00000289902	0	0	0	0	0.349	0	0	0.25	0.491
S100A8	HMOX1	4443164	4432912	9606.ENSP00000357722	9606.ENSP00000216117	0	0	0	0	0.066	0	0	0.476	0.49
CD1A	FCGR2A	4436812	4435978	9606.ENSP00000289429	9606.ENSP00000271450	0	0	0	0	0.077	0	0	0.471	0.49
PRR11	NDC80	4435048	4434910	9606.ENSP00000262293	9606.ENSP00000261597	0	0	0	0	0.417	0	0	0.16	0.49
CCL18	CXCL2	4451437	4449392	9606.ENSP00000479955	9606.ENSP00000427279	0	0	0	0	0.108	0	0	0.45	0.489
CCL18	IL7R	4451437	4438199	9606.ENSP00000479955	9606.ENSP00000306157	0	0	0	0	0.126	0	0	0.439	0.489
MS4A6A	PLEK	4447767	4433624	9606.ENSP00000392770	9606.ENSP00000234313	0	0	0	0	0.489	0	0	0.041	0.489
IL7R	IL1B	4438199	4435241	9606.ENSP00000306157	9606.ENSP00000263341	0	0	0	0	0.123	0	0	0.442	0.489
CD274	FCGR2A	4445568	4435978	9606.ENSP00000370989	9606.ENSP00000271450	0	0	0	0	0.061	0	0	0.477	0.488
CXCL2	TIMP1	4449392	4433052	9606.ENSP00000427279	9606.ENSP00000218388	0	0	0	0	0.089	0	0	0.461	0.488
LCN2	S100A9	4444080	4443166	9606.ENSP00000362108	9606.ENSP00000357727	0	0	0	0	0.227	0	0	0.365	0.488
RGS18	IGSF6	4442889	4435822	9606.ENSP00000356430	9606.ENSP00000268389	0	0	0	0	0.487	0	0	0	0.487
IL6	MKI67	4447254	4443142	9606.ENSP00000385675	9606.ENSP00000357643	0	0	0	0	0	0	0	0.487	0.487
C1orf68	SERPINA12	4443180	4441222	9606.ENSP00000357764	9606.ENSP00000342109	0	0	0	0	0	0	0	0.487	0.487
CCL8	TLR2	4446293	4434743	9606.ENSP00000378118	9606.ENSP00000260010	0	0	0	0	0.154	0	0	0.418	0.487
CD207	TLR2	4447367	4434743	9606.ENSP00000386378	9606.ENSP00000260010	0	0	0	0	0	0.06	0	0.477	0.487
GREM1	INHBA	4451289	4433812	9606.ENSP00000478319	9606.ENSP00000242208	0	0	0	0	0.093	0	0	0.456	0.486
PLAUR	IL1B	4440945	4435241	9606.ENSP00000339328	9606.ENSP00000263341	0	0	0	0	0.288	0	0	0.306	0.485
IL1A	CXCL6	4435240	4433365	9606.ENSP00000263339	9606.ENSP00000226317	0	0	0	0	0.099	0	0	0.452	0.485
MMP9	CCNB1	4443919	4434484	9606.ENSP00000361405	9606.ENSP00000256442	0	0	0	0	0	0	0	0.485	0.485
IL6	BCL2A1	4447254	4435793	9606.ENSP00000385675	9606.ENSP00000267953	0	0	0	0	0.108	0	0	0.446	0.485
CCL4	BCL2A1	4451651	4435793	9606.ENSP00000482259	9606.ENSP00000267953	0	0	0	0	0.362	0	0	0.224	0.484
S100A9	FCER1G	4443166	4436828	9606.ENSP00000357727	9606.ENSP00000289902	0	0	0	0	0.483	0	0	0	0.483
MMP10	SERPINE1	4436347	4433266	9606.ENSP00000279441	9606.ENSP00000223095	0	0	0	0	0.098	0	0	0.45	0.483
GATA3	CYBB	4445191	4445083	9606.ENSP00000368632	9606.ENSP00000367851	0	0	0	0	0	0	0	0.482	0.483
GBP1	IL1B	4443543	4435241	9606.ENSP00000359504	9606.ENSP00000263341	0	0	0	0	0.172	0	0	0.4	0.482
CTSB	TLR2	4441541	4434743	9606.ENSP00000345672	9606.ENSP00000260010	0	0	0	0	0.083	0	0	0.456	0.481
TDO2	IL1B	4450131	4435241	9606.ENSP00000444788	9606.ENSP00000263341	0	0	0	0	0	0	0	0.481	0.481
C5AR1	IL1B	4441697	4435241	9606.ENSP00000347197	9606.ENSP00000263341	0	0	0	0	0.145	0	0	0.418	0.481
MMP12	CXCL5	4450601	4437222	9606.ENSP00000458585	9606.ENSP00000296027	0	0	0	0	0.096	0	0	0.45	0.481
AIM2	CXCL10	4443042	4438146	9606.ENSP00000357112	9606.ENSP00000305651	0	0	0	0	0.155	0	0	0.411	0.481
CXCL1	MMP10	4446449	4436347	9606.ENSP00000379110	9606.ENSP00000279441	0	0	0	0	0.162	0	0	0.405	0.48
C1QB	FCGR2A	4438900	4435978	9606.ENSP00000313967	9606.ENSP00000271450	0	0	0	0	0.365	0	0	0.214	0.48
IL6	S100A8	4447254	4443164	9606.ENSP00000385675	9606.ENSP00000357722	0	0	0	0	0	0	0	0.48	0.48
AIM2	CTSB	4443042	4441541	9606.ENSP00000357112	9606.ENSP00000345672	0	0	0	0	0	0	0	0.479	0.479
TLR2	TNFAIP6	4434743	4433852	9606.ENSP00000260010	9606.ENSP00000243347	0	0	0	0	0.152	0.054	0	0.402	0.479
ETS1	MMP10	4446058	4436347	9606.ENSP00000376436	9606.ENSP00000279441	0	0	0	0	0	0	0	0.479	0.479
CYBB	FCGR2A	4445083	4435978	9606.ENSP00000367851	9606.ENSP00000271450	0	0	0	0	0.333	0	0	0.251	0.479
HLA-DQB2	SELL	4447655	4433660	9606.ENSP00000390431	9606.ENSP00000236147	0	0	0	0	0.087	0	0	0.452	0.478
GLIPR1	AURKA	4435718	4432988	9606.ENSP00000266659	9606.ENSP00000216911	0	0	0	0	0	0	0	0.478	0.478
PMEL	HAVCR2	4448246	4438742	9606.ENSP00000402758	9606.ENSP00000312002	0	0	0	0	0	0	0	0.478	0.478
S100A7A	SERPINB4	4443163	4441336	9606.ENSP00000357718	9606.ENSP00000343445	0	0	0	0	0.087	0	0	0.451	0.477
LCN2	INHBA	4444080	4433812	9606.ENSP00000362108	9606.ENSP00000242208	0	0	0	0	0	0	0	0.477	0.477
DCT	IL6	4447766	4447254	9606.ENSP00000392762	9606.ENSP00000385675	0	0	0	0	0	0	0	0.477	0.477
BUB1	PRR11	4437860	4435048	9606.ENSP00000302530	9606.ENSP00000262293	0	0	0	0	0.45	0	0	0.084	0.475
C1QB	CD53	4438900	4435973	9606.ENSP00000313967	9606.ENSP00000271324	0	0	0	0	0.222	0	0	0.354	0.475
CFB	C5AR1	4448835	4441697	9606.ENSP00000416561	9606.ENSP00000347197	0	0	0	0	0.061	0	0	0.464	0.475
CTSB	MMP1	4441541	4439553	9606.ENSP00000345672	9606.ENSP00000322788	0	0	0	0	0.098	0	0	0.441	0.474
KLK6	DSC1	4444787	4434534	9606.ENSP00000366047	9606.ENSP00000257198	0	0	0	0	0	0	0	0.474	0.474
MMP1	CXCL5	4439553	4437222	9606.ENSP00000322788	9606.ENSP00000296027	0	0	0	0	0.107	0	0	0.435	0.474
SERPINB1	PI3	4445445	4433871	9606.ENSP00000370115	9606.ENSP00000243924	0	0	0	0	0.069	0	0	0.458	0.474
CCL18	CCL27	4451437	4434715	9606.ENSP00000479955	9606.ENSP00000259631	0	0	0	0	0	0	0	0.473	0.473
UBE2C	PRR11	4441865	4435048	9606.ENSP00000348838	9606.ENSP00000262293	0	0	0	0	0.326	0	0	0.25	0.473
KLK6	SPINK6	4444787	4439724	9606.ENSP00000366047	9606.ENSP00000324870	0	0	0	0	0	0	0	0.473	0.473
CCL8	CCL27	4446293	4434715	9606.ENSP00000378118	9606.ENSP00000259631	0	0	0	0	0	0	0	0.473	0.473
BIRC5	PRR11	4437778	4435048	9606.ENSP00000301633	9606.ENSP00000262293	0	0	0	0	0.406	0	0	0.148	0.473
PMEL	SELL	4448246	4433660	9606.ENSP00000402758	9606.ENSP00000236147	0	0	0	0	0	0	0	0.473	0.473
MMP9	MKI67	4443919	4443142	9606.ENSP00000361405	9606.ENSP00000357643	0	0	0	0	0	0	0	0.472	0.472
SELL	PLEK	4433660	4433624	9606.ENSP00000236147	9606.ENSP00000234313	0	0	0	0	0.393	0	0	0.165	0.472
ADAM12	TIMP1	4443148	4433052	9606.ENSP00000357668	9606.ENSP00000218388	0	0	0	0	0.077	0	0	0.45	0.471
CYBB	FPR3	4445083	4441189	9606.ENSP00000367851	9606.ENSP00000341821	0	0	0	0	0.326	0	0	0.248	0.471
LILRB2	CD274	4445945	4445568	9606.ENSP00000375629	9606.ENSP00000370989	0	0	0	0	0.091	0	0	0.441	0.47
CCR1	PLEK	4437243	4433624	9606.ENSP00000296140	9606.ENSP00000234313	0	0	0	0	0.456	0	0	0.065	0.47
CCL8	FPR3	4446293	4441189	9606.ENSP00000378118	9606.ENSP00000341821	0	0	0	0	0.323	0.124	0	0.179	0.47
CCL4	C1QB	4451651	4438900	9606.ENSP00000482259	9606.ENSP00000313967	0	0	0	0	0.324	0	0	0.246	0.469
CD300LF	S100A9	4450664	4443166	9606.ENSP00000462309	9606.ENSP00000357727	0	0	0	0	0.463	0	0	0.05	0.469
HAVCR2	TLR2	4438742	4434743	9606.ENSP00000312002	9606.ENSP00000260010	0	0	0	0	0.13	0	0	0.415	0.469
CFB	SLC14A1	4448835	4447665	9606.ENSP00000416561	9606.ENSP00000390637	0	0	0	0	0	0	0	0.469	0.469
ZBTB16	BTBD16	4440846	4434800	9606.ENSP00000338157	9606.ENSP00000260723	0	0	0	0	0	0	0	0.468	0.468
CD274	SERPINB3	4445568	4436553	9606.ENSP00000370989	9606.ENSP00000283752	0	0	0	0	0.061	0	0	0.457	0.468
MMP9	S100A8	4443919	4443164	9606.ENSP00000361405	9606.ENSP00000357722	0	0	0	0	0.229	0	0	0.339	0.468
PRR11	AURKA	4435048	4432988	9606.ENSP00000262293	9606.ENSP00000216911	0	0	0	0	0.388	0	0	0.167	0.468
KLF4	CXCL5	4444433	4437222	9606.ENSP00000363804	9606.ENSP00000296027	0	0	0	0	0	0	0	0.468	0.468
THY1	CHL1	4436571	4434493	9606.ENSP00000284240	9606.ENSP00000256509	0	0	0	0	0.117	0	0	0.422	0.468
MMP3	IL37	4437610	4435238	9606.ENSP00000299855	9606.ENSP00000263326	0	0	0	0	0	0	0	0.467	0.467
C1QB	CCR1	4438900	4437243	9606.ENSP00000313967	9606.ENSP00000296140	0	0	0	0	0.3	0	0	0.27	0.467
CHEK1	CD274	4447561	4445568	9606.ENSP00000388648	9606.ENSP00000370989	0	0	0	0	0	0	0	0.466	0.466
BTC	PPBP	4446445	4437223	9606.ENSP00000379092	9606.ENSP00000296028	0	0	0	0	0	0	0	0.466	0.466
HLA-DQB2	THY1	4447655	4436571	9606.ENSP00000390431	9606.ENSP00000284240	0	0	0	0	0	0	0	0.466	0.465
CKS2	FOXM1	4444630	4441245	9606.ENSP00000364976	9606.ENSP00000342307	0	0	0	0	0.342	0	0	0.22	0.465
SPP1	FOXM1	4446370	4441245	9606.ENSP00000378517	9606.ENSP00000342307	0	0	0	0	0	0	0	0.464	0.464
CXCL2	MMP3	4449392	4437610	9606.ENSP00000427279	9606.ENSP00000299855	0	0	0	0	0.063	0	0	0.452	0.464
CHEK1	CCNA1	4447561	4434435	9606.ENSP00000388648	9606.ENSP00000255465	0	0	0	0	0.173	0.064	0	0.364	0.464
BUB1B	DSC1	4436731	4434534	9606.ENSP00000287598	9606.ENSP00000257198	0	0	0	0	0	0	0	0.463	0.463
EPSTI1	CXCL10	4439246	4438146	9606.ENSP00000318982	9606.ENSP00000305651	0	0	0	0	0.366	0	0	0.187	0.462
CCR1	FCER1G	4437243	4436828	9606.ENSP00000296140	9606.ENSP00000289902	0	0	0	0	0.347	0	0	0.209	0.462
CDK1	ZBTB16	4446389	4440846	9606.ENSP00000378699	9606.ENSP00000338157	0	0	0	0	0.055	0.406	0	0.116	0.461
FOXM1	FBXW7	4441245	4436442	9606.ENSP00000342307	9606.ENSP00000281708	0	0	0	0	0	0.342	0	0.213	0.46
SLC46A2	IL1B	4444345	4435241	9606.ENSP00000363345	9606.ENSP00000263341	0	0	0	0	0.096	0	0	0.425	0.459
FOXM1	SHCBP1	4441245	4438225	9606.ENSP00000342307	9606.ENSP00000306473	0	0	0	0	0.38	0	0	0.163	0.459
PLAUR	FAP	4440945	4432748	9606.ENSP00000339328	9606.ENSP00000188790	0	0	0	0	0	0.379	0	0.165	0.459
RRM2	CCNA1	4442396	4434435	9606.ENSP00000353770	9606.ENSP00000255465	0	0	0	0	0.247	0	0	0.311	0.459
CD274	GBP1	4445568	4443543	9606.ENSP00000370989	9606.ENSP00000359504	0	0	0	0	0.309	0	0	0.249	0.459
SLC46A2	EGR3	4444345	4439170	9606.ENSP00000363345	9606.ENSP00000318057	0	0	0	0	0	0.079	0	0.437	0.459
COL4A1	TIMP1	4444632	4433052	9606.ENSP00000364979	9606.ENSP00000218388	0	0	0	0	0.099	0	0	0.423	0.458
GATA3	KLF4	4445191	4444433	9606.ENSP00000368632	9606.ENSP00000363804	0	0	0	0	0	0.078	0	0.436	0.458
CTSB	SERPINE1	4441541	4433266	9606.ENSP00000345672	9606.ENSP00000223095	0	0	0	0	0.096	0.157	0	0.347	0.458
CXCL13	TLR2	4436695	4434743	9606.ENSP00000286758	9606.ENSP00000260010	0	0	0	0	0.062	0	0	0.445	0.457
C5AR1	FCER1G	4441697	4436828	9606.ENSP00000347197	9606.ENSP00000289902	0	0	0	0	0.348	0	0	0.201	0.457
PTHLH	MMP9	4450000	4443919	9606.ENSP00000441765	9606.ENSP00000361405	0	0	0	0	0	0	0	0.457	0.457
MMP12	CXCL2	4450601	4449392	9606.ENSP00000458585	9606.ENSP00000427279	0	0	0	0	0.09	0	0	0.427	0.456
KIF20A	CCNA1	4446341	4434435	9606.ENSP00000378356	9606.ENSP00000255465	0	0	0	0	0.311	0.15	0	0.146	0.456
SERPINA12	DSC1	4441222	4434534	9606.ENSP00000342109	9606.ENSP00000257198	0	0	0	0	0	0	0	0.456	0.456
CCL4	CD14	4451651	4438033	9606.ENSP00000482259	9606.ENSP00000304236	0	0	0	0	0.327	0	0	0.225	0.456
TLR2	PI3	4434743	4433871	9606.ENSP00000260010	9606.ENSP00000243924	0	0	0	0	0.069	0	0	0.44	0.456
CXCL1	PLAUR	4446449	4440945	9606.ENSP00000379110	9606.ENSP00000339328	0	0	0	0	0.189	0	0	0.356	0.455
MME	CTSB	4448967	4441541	9606.ENSP00000418525	9606.ENSP00000345672	0	0	0	0	0	0	0	0.455	0.455
NUF2	CCNA1	4435979	4434435	9606.ENSP00000271452	9606.ENSP00000255465	0	0	0	0	0.455	0	0	0	0.455
MMP9	CXCL13	4443919	4436695	9606.ENSP00000361405	9606.ENSP00000286758	0	0	0	0	0.1	0	0	0.42	0.455
S100A9	GLUL	4443166	4438369	9606.ENSP00000357727	9606.ENSP00000307900	0	0	0	0	0.066	0	0	0.441	0.455
MMP1	CXCL10	4439553	4438146	9606.ENSP00000322788	9606.ENSP00000305651	0	0	0	0	0.065	0	0	0.44	0.454
BCL2A1	PLEK	4435793	4433624	9606.ENSP00000267953	9606.ENSP00000234313	0	0	0	0	0.434	0	0	0.074	0.453
BCAT1	GLUL	4450085	4438369	9606.ENSP00000443459	9606.ENSP00000307900	0	0	0	0	0.065	0	0	0.439	0.453
IL1A	SERPINE1	4435240	4433266	9606.ENSP00000263339	9606.ENSP00000223095	0	0	0	0	0.091	0	0	0.423	0.453
FCER1G	TLR2	4436828	4434743	9606.ENSP00000289902	9606.ENSP00000260010	0	0	0	0	0.301	0	0	0.248	0.452
CHEK1	PLAUR	4447561	4440945	9606.ENSP00000388648	9606.ENSP00000339328	0	0	0	0	0	0	0	0.452	0.452
THY1	CCL27	4436571	4434715	9606.ENSP00000284240	9606.ENSP00000259631	0	0	0	0	0.062	0	0	0.439	0.452
CD274	IL1B	4445568	4435241	9606.ENSP00000370989	9606.ENSP00000263341	0	0	0	0	0.236	0	0	0.312	0.452
DAB2	LTF	4438856	4433548	9606.ENSP00000313391	9606.ENSP00000231751	0	0	0	0	0.063	0	0	0.439	0.451
IL6	EPHB1	4447254	4446762	9606.ENSP00000385675	9606.ENSP00000381097	0	0	0	0	0	0	0	0.451	0.451
CXCL10	FCGR2A	4438146	4435978	9606.ENSP00000305651	9606.ENSP00000271450	0	0	0	0	0.089	0	0	0.423	0.451
SPP1	CXCL10	4446370	4438146	9606.ENSP00000378517	9606.ENSP00000305651	0	0	0	0	0.061	0	0	0.44	0.451
FCN1	C5AR1	4443817	4441697	9606.ENSP00000360871	9606.ENSP00000347197	0	0	0	0	0.329	0	0	0.216	0.451
THY1	FCGR2A	4436571	4435978	9606.ENSP00000284240	9606.ENSP00000271450	0	0	0	0	0	0	0	0.45	0.45
CD274	MLANA	4445568	4445554	9606.ENSP00000370989	9606.ENSP00000370886	0	0	0	0	0	0	0	0.45	0.45
CYBB	SELL	4445083	4433660	9606.ENSP00000367851	9606.ENSP00000236147	0	0	0	0	0.309	0	0	0.237	0.45
KLF4	SOCS3	4444433	4440175	9606.ENSP00000363804	9606.ENSP00000330341	0	0	0	0	0.106	0	0	0.409	0.449
TIMP1	HMOX1	4433052	4432912	9606.ENSP00000218388	9606.ENSP00000216117	0	0	0	0	0.089	0	0	0.42	0.449
IL6	KLF4	4447254	4444433	9606.ENSP00000385675	9606.ENSP00000363804	0	0	0	0	0.076	0	0	0.428	0.448
CCL18	CXCL6	4451437	4433365	9606.ENSP00000479955	9606.ENSP00000226317	0	0	0	0	0.086	0	0	0.42	0.447
UHRF1	TYMS	4451406	4439011	9606.ENSP00000479617	9606.ENSP00000315644	0	0	0	0	0.417	0	0	0.09	0.447
FCGR2A	IGSF6	4435978	4435822	9606.ENSP00000271450	9606.ENSP00000268389	0	0	0	0	0.413	0	0	0.095	0.446
HMMR	HAS3	4446202	4438055	9606.ENSP00000377492	9606.ENSP00000304440	0	0	0	0	0.048	0	0	0.442	0.446
TLR2	PLEK	4434743	4433624	9606.ENSP00000260010	9606.ENSP00000234313	0	0	0	0	0.344	0	0	0.19	0.446
PMEL	HLA-DQB2	4448246	4447655	9606.ENSP00000402758	9606.ENSP00000390431	0	0	0	0	0	0.413	0	0.095	0.446
LCN2	S100A8	4444080	4443164	9606.ENSP00000362108	9606.ENSP00000357722	0	0	0	0	0.208	0	0	0.329	0.446
CD274	THY1	4445568	4436571	9606.ENSP00000370989	9606.ENSP00000284240	0	0	0	0	0	0	0	0.446	0.446
CCL18	IL1B	4451437	4435241	9606.ENSP00000479955	9606.ENSP00000263341	0	0	0	0	0.176	0	0	0.356	0.446
CD300LF	FCGR2A	4450664	4435978	9606.ENSP00000462309	9606.ENSP00000271450	0	0	0	0	0.252	0	0	0.289	0.446
CXCL3	TLR2	4437221	4434743	9606.ENSP00000296026	9606.ENSP00000260010	0	0	0	0	0.119	0	0	0.396	0.446
FCGR2A	CD53	4435978	4435973	9606.ENSP00000271450	9606.ENSP00000271324	0	0	0	0	0.282	0	0	0.259	0.445
SHCBP1	SPC25	4438225	4436467	9606.ENSP00000306473	9606.ENSP00000282074	0	0	0	0	0.445	0	0	0	0.445
CYBB	BCL2A1	4445083	4435793	9606.ENSP00000367851	9606.ENSP00000267953	0	0	0	0	0.36	0	0	0.166	0.444
CXCL1	CD274	4446449	4445568	9606.ENSP00000379110	9606.ENSP00000370989	0	0	0	0	0.138	0	0	0.381	0.443
PBK	MMP9	4449452	4443919	9606.ENSP00000428489	9606.ENSP00000361405	0	0	0	0	0	0	0	0.443	0.443
CDK1	PRR11	4446389	4435048	9606.ENSP00000378699	9606.ENSP00000262293	0	0	0	0	0.422	0	0	0.074	0.442
IL6	SERPINA12	4447254	4441222	9606.ENSP00000385675	9606.ENSP00000342109	0	0	0	0	0	0	0	0.442	0.442
CXCL2	SELL	4449392	4433660	9606.ENSP00000427279	9606.ENSP00000236147	0	0	0	0	0	0	0	0.442	0.442
MME	IL6	4448967	4447254	9606.ENSP00000418525	9606.ENSP00000385675	0	0	0	0	0	0	0	0.441	0.441
MME	SELL	4448967	4433660	9606.ENSP00000418525	9606.ENSP00000236147	0	0	0	0	0	0	0	0.441	0.441
C5AR1	SELL	4441697	4433660	9606.ENSP00000347197	9606.ENSP00000236147	0	0	0	0	0.107	0	0	0.399	0.44
SPP1	TLR2	4446370	4434743	9606.ENSP00000378517	9606.ENSP00000260010	0	0	0	0	0.063	0	0	0.427	0.44
ZBTB16	THY1	4440846	4436571	9606.ENSP00000338157	9606.ENSP00000284240	0	0	0	0	0	0	0	0.44	0.44
FPR3	TLR2	4441189	4434743	9606.ENSP00000341821	9606.ENSP00000260010	0	0	0	0	0.175	0	0	0.349	0.44
MS4A4A	FCER1G	4440887	4436828	9606.ENSP00000338648	9606.ENSP00000289902	0	0	0	0	0.333	0	0	0.195	0.44
TLR2	TIMP1	4434743	4433052	9606.ENSP00000260010	9606.ENSP00000218388	0	0	0	0	0.063	0.064	0	0.412	0.439
GATA3	TLR2	4445191	4434743	9606.ENSP00000368632	9606.ENSP00000260010	0	0	0	0	0	0.058	0	0.429	0.439
SOX6	FGFR3	4446535	4440994	9606.ENSP00000379644	9606.ENSP00000339824	0	0	0	0	0.087	0	0	0.411	0.439
MMP3	TLR2	4437610	4434743	9606.ENSP00000299855	9606.ENSP00000260010	0	0	0	0	0.062	0	0	0.427	0.439
CD14	CCR1	4438033	4437243	9606.ENSP00000304236	9606.ENSP00000296140	0	0	0	0	0.345	0.086	0	0.138	0.439
CFB	IL6	4448835	4447254	9606.ENSP00000416561	9606.ENSP00000385675	0	0	0	0	0.098	0	0	0.403	0.438
CXCL10	SERPINE1	4438146	4433266	9606.ENSP00000305651	9606.ENSP00000223095	0	0	0	0	0.063	0	0	0.425	0.438
GATA3	SOCS3	4445191	4440175	9606.ENSP00000368632	9606.ENSP00000330341	0	0	0	0	0.061	0	0	0.426	0.438
CTSB	MMP3	4441541	4437610	9606.ENSP00000345672	9606.ENSP00000299855	0	0	0	0	0.071	0	0	0.42	0.438
KIF14	SPC25	4442863	4436467	9606.ENSP00000356319	9606.ENSP00000282074	0	0	0	0	0.345	0	0	0.174	0.436
MS4A6A	FCGR2A	4447767	4435978	9606.ENSP00000392770	9606.ENSP00000271450	0	0	0	0	0.4	0	0	0.099	0.436
CYP19A1	INHBA	4446543	4433812	9606.ENSP00000379683	9606.ENSP00000242208	0	0	0	0	0	0	0	0.436	0.436
CCL8	MMP9	4446293	4443919	9606.ENSP00000378118	9606.ENSP00000361405	0	0	0	0	0.152	0	0	0.361	0.435
HAVCR2	FCGR2A	4438742	4435978	9606.ENSP00000312002	9606.ENSP00000271450	0	0	0	0	0.16	0	0	0.355	0.435
CD207	CD274	4447367	4445568	9606.ENSP00000386378	9606.ENSP00000370989	0	0	0	0	0	0	0	0.435	0.435
FGFR3	CCNA2	4440994	4436109	9606.ENSP00000339824	9606.ENSP00000274026	0	0	0	0	0	0.077	0	0.411	0.434
CLIC4	IL1B	4444380	4435241	9606.ENSP00000363500	9606.ENSP00000263341	0	0	0	0	0	0	0	0.434	0.434
S100A8	GLUL	4443164	4438369	9606.ENSP00000357722	9606.ENSP00000307900	0	0	0	0	0.069	0	0	0.418	0.434
GREM1	SCG5	4451289	4437645	9606.ENSP00000478319	9606.ENSP00000300175	0	0	0	0	0.064	0	0	0.421	0.434
PTX3	TLR2	4437211	4434743	9606.ENSP00000295927	9606.ENSP00000260010	0	0	0	0	0.061	0	0	0.421	0.433
MKI67	IL7R	4443142	4438199	9606.ENSP00000357643	9606.ENSP00000306157	0	0	0	0	0	0	0	0.432	0.432
CLIC4	MMP9	4444380	4443919	9606.ENSP00000363500	9606.ENSP00000361405	0	0	0	0	0	0	0	0.432	0.432
FCGR1B	CD14	4443305	4438033	9606.ENSP00000358391	9606.ENSP00000304236	0	0	0	0	0.357	0	0	0.154	0.432
IL6	ETS1	4447254	4446058	9606.ENSP00000385675	9606.ENSP00000376436	0	0	0	0	0.069	0	0	0.415	0.432
MMP9	ADAM12	4443919	4443148	9606.ENSP00000361405	9606.ENSP00000357668	0	0	0	0	0	0	0	0.431	0.431
S100A9	CD1A	4443166	4436812	9606.ENSP00000357727	9606.ENSP00000289429	0	0	0	0	0.088	0	0	0.402	0.431
CD1A	TLR2	4436812	4434743	9606.ENSP00000289429	9606.ENSP00000260010	0	0	0	0	0.072	0	0	0.412	0.431
MMP12	SERPINE1	4450601	4433266	9606.ENSP00000458585	9606.ENSP00000223095	0	0	0	0	0.078	0	0	0.407	0.431
CCR1	BCL2A1	4437243	4435793	9606.ENSP00000296140	9606.ENSP00000267953	0	0	0	0	0.368	0	0	0.136	0.431
HRASLS	POU2F3	4435490	4434763	9606.ENSP00000264735	9606.ENSP00000260264	0	0	0	0	0	0	0	0.43	0.43
CCL4	FCGR2A	4451651	4435978	9606.ENSP00000482259	9606.ENSP00000271450	0	0	0	0	0.162	0	0	0.348	0.43
HMMR	TNFAIP6	4446202	4433852	9606.ENSP00000377492	9606.ENSP00000243347	0	0	0	0	0	0	0	0.43	0.43
CD274	GATA3	4445568	4445191	9606.ENSP00000370989	9606.ENSP00000368632	0	0	0	0	0	0	0	0.429	0.429
CD300LF	MS4A4A	4450664	4440887	9606.ENSP00000462309	9606.ENSP00000338648	0	0	0	0	0.383	0	0	0.112	0.429
MKI67	SELL	4443142	4433660	9606.ENSP00000357643	9606.ENSP00000236147	0	0	0	0	0	0	0	0.429	0.429
HAVCR2	CXCL10	4438742	4438146	9606.ENSP00000312002	9606.ENSP00000305651	0	0	0	0	0.088	0	0	0.4	0.429
FCN1	IGSF6	4443817	4435822	9606.ENSP00000360871	9606.ENSP00000268389	0	0	0	0	0.381	0	0	0.116	0.429
CD207	IL6	4447367	4447254	9606.ENSP00000386378	9606.ENSP00000385675	0	0	0	0	0	0	0	0.428	0.428
ALOXE3	KRT2	4438956	4438640	9606.ENSP00000314879	9606.ENSP00000310861	0	0	0	0	0	0	0	0.428	0.428
C5AR1	HAVCR2	4441697	4438742	9606.ENSP00000347197	9606.ENSP00000312002	0	0	0	0	0.149	0	0	0.354	0.427
UHRF1	SPC25	4451406	4436467	9606.ENSP00000479617	9606.ENSP00000282074	0	0	0	0	0.388	0	0	0.101	0.427
CCL18	MS4A4A	4451437	4440887	9606.ENSP00000479955	9606.ENSP00000338648	0	0	0	0	0.315	0	0	0.197	0.426
IL7R	CXCL10	4438199	4438146	9606.ENSP00000306157	9606.ENSP00000305651	0	0	0	0	0.086	0	0	0.398	0.426
CD300LF	TFEC	4450664	4435607	9606.ENSP00000462309	9606.ENSP00000265440	0	0	0	0	0.427	0	0	0	0.426
DLG2	RNASE2	4444679	4437950	9606.ENSP00000365272	9606.ENSP00000303276	0	0	0	0	0	0.426	0	0	0.426
SPP1	CXCL5	4446370	4437222	9606.ENSP00000378517	9606.ENSP00000296027	0	0	0	0	0.096	0	0	0.39	0.425
MKI67	THY1	4443142	4436571	9606.ENSP00000357643	9606.ENSP00000284240	0	0	0	0	0	0	0	0.425	0.425
C1QB	TLR2	4438900	4434743	9606.ENSP00000313967	9606.ENSP00000260010	0	0	0	0	0.229	0	0	0.284	0.425
PI3	HMOX1	4433871	4432912	9606.ENSP00000243924	9606.ENSP00000216117	0	0	0	0	0	0	0	0.425	0.424
CXCL2	MMP1	4449392	4439553	9606.ENSP00000427279	9606.ENSP00000322788	0	0	0	0	0.097	0	0	0.388	0.424
FGFR3	SOCS3	4440994	4440175	9606.ENSP00000339824	9606.ENSP00000330341	0	0	0	0	0	0.391	0	0.093	0.424
CXCL1	FCGR2A	4446449	4435978	9606.ENSP00000379110	9606.ENSP00000271450	0	0	0	0	0.08	0	0	0.399	0.423
FCN1	CR1	4443817	4442796	9606.ENSP00000360871	9606.ENSP00000356016	0	0	0	0	0.213	0.157	0	0.199	0.422
MMP1	CXCL3	4439553	4437221	9606.ENSP00000322788	9606.ENSP00000296026	0	0	0	0	0.155	0	0	0.343	0.422
PRR11	NCAPG	4435048	4434176	9606.ENSP00000262293	9606.ENSP00000251496	0	0	0	0	0.411	0	0	0.058	0.422
PTHLH	ADAM19	4450000	4434549	9606.ENSP00000441765	9606.ENSP00000257527	0	0	0	0	0	0	0	0.422	0.422
CD274	CD1A	4445568	4436812	9606.ENSP00000370989	9606.ENSP00000289429	0	0	0	0	0	0	0	0.422	0.422
RAPGEF4	PLEK	4446635	4433624	9606.ENSP00000380271	9606.ENSP00000234313	0	0	0	0	0	0	0	0.423	0.422
DCT	CD274	4447766	4445568	9606.ENSP00000392762	9606.ENSP00000370989	0	0	0	0	0	0	0	0.423	0.422
SELL	ST8SIA4	4433660	4433535	9606.ENSP00000236147	9606.ENSP00000231461	0	0	0	0	0.076	0	0	0.4	0.421
FCGR2A	PLEK	4435978	4433624	9606.ENSP00000271450	9606.ENSP00000234313	0	0	0	0	0.319	0	0	0.185	0.421
ZBTB16	IL7R	4440846	4438199	9606.ENSP00000338157	9606.ENSP00000306157	0	0	0	0	0	0	0	0.421	0.42
MMP9	CCNA2	4443919	4436109	9606.ENSP00000361405	9606.ENSP00000274026	0	0	0	0	0	0	0	0.42	0.42
IL6	S100A9	4447254	4443166	9606.ENSP00000385675	9606.ENSP00000357727	0	0	0	0	0	0	0	0.421	0.42
CD274	CXCL13	4445568	4436695	9606.ENSP00000370989	9606.ENSP00000286758	0	0	0	0	0	0	0	0.42	0.42
TYMP	MMP9	4446438	4443919	9606.ENSP00000379038	9606.ENSP00000361405	0	0	0	0	0.141	0	0	0.352	0.419
HAVCR2	HMOX1	4438742	4432912	9606.ENSP00000312002	9606.ENSP00000216117	0	0	0	0	0	0	0	0.419	0.419
GATA3	THY1	4445191	4436571	9606.ENSP00000368632	9606.ENSP00000284240	0	0	0	0	0	0	0	0.419	0.419
IL6	GBP1	4447254	4443543	9606.ENSP00000385675	9606.ENSP00000359504	0	0	0	0	0.139	0	0	0.353	0.419
CR1	TLR2	4442796	4434743	9606.ENSP00000356016	9606.ENSP00000260010	0	0	0	0	0.118	0.06	0	0.355	0.418
DEPDC1	TYMS	4448643	4439011	9606.ENSP00000412292	9606.ENSP00000315644	0	0	0	0	0.402	0	0	0.067	0.418
ETS1	KLF4	4446058	4444433	9606.ENSP00000376436	9606.ENSP00000363804	0	0	0	0	0.061	0.064	0	0.391	0.418
CYBB	S100A8	4445083	4443164	9606.ENSP00000367851	9606.ENSP00000357722	0	0	0	0	0.346	0	0	0.145	0.417
ADAM12	MMP3	4443148	4437610	9606.ENSP00000357668	9606.ENSP00000299855	0	0	0	0	0.098	0	0	0.38	0.417
CKS2	SPC25	4444630	4436467	9606.ENSP00000364976	9606.ENSP00000282074	0	0	0	0	0.416	0	0	0	0.416
LCE2B	C1orf68	4443183	4443180	9606.ENSP00000357769	9606.ENSP00000357764	0	0	0	0	0	0	0	0.416	0.416
S100A8	FOXM1	4443164	4441245	9606.ENSP00000357722	9606.ENSP00000342307	0	0	0	0	0	0	0	0.416	0.416
CDKN3	CCNA1	4440665	4434435	9606.ENSP00000335357	9606.ENSP00000255465	0	0	0	0	0.142	0.112	0	0.293	0.415
CYBB	IGSF6	4445083	4435822	9606.ENSP00000367851	9606.ENSP00000268389	0	0	0	0	0.415	0	0	0	0.415
HRASLS	GPRC5A	4435490	4432596	9606.ENSP00000264735	9606.ENSP00000014914	0	0	0	0	0	0	0	0.415	0.415
KLF4	PLAUR	4444433	4440945	9606.ENSP00000363804	9606.ENSP00000339328	0	0	0	0	0.084	0	0	0.388	0.415
CD300LF	CCR1	4450664	4437243	9606.ENSP00000462309	9606.ENSP00000296140	0	0	0	0	0.36	0	0	0.123	0.414
CXCL13	TIMP1	4436695	4433052	9606.ENSP00000286758	9606.ENSP00000218388	0	0	0	0	0	0	0	0.415	0.414
FCN1	TLR2	4443817	4434743	9606.ENSP00000360871	9606.ENSP00000260010	0	0	0	0	0.277	0.056	0	0.21	0.414
FPR1	SELL	4450996	4433660	9606.ENSP00000471493	9606.ENSP00000236147	0	0	0	0	0.212	0	0	0.286	0.413
IL6	APOBEC3B	4447254	4439923	9606.ENSP00000385675	9606.ENSP00000327459	0	0	0	0	0	0	0	0.413	0.413
COL4A1	SERPINE1	4444632	4433266	9606.ENSP00000364979	9606.ENSP00000223095	0	0	0	0	0.143	0.062	0	0.329	0.413
LAMB4	AADACL2	4445794	4441871	9606.ENSP00000373433	9606.ENSP00000348911	0	0	0	0	0.061	0	0	0.4	0.412
S100A8	PPBP	4443164	4437223	9606.ENSP00000357722	9606.ENSP00000296028	0	0	0	0	0.345	0	0	0.138	0.411
SPP1	PLAUR	4446370	4440945	9606.ENSP00000378517	9606.ENSP00000339328	0	0	0	0	0.062	0	0	0.398	0.411
HLA-DQB2	AURKA	4447655	4432988	9606.ENSP00000390431	9606.ENSP00000216911	0	0	0	0	0	0	0	0.41	0.41
LCN2	SERPINE1	4444080	4433266	9606.ENSP00000362108	9606.ENSP00000223095	0	0	0	0	0.061	0	0	0.398	0.41
CD300LF	TLR2	4450664	4434743	9606.ENSP00000462309	9606.ENSP00000260010	0	0	0	0	0.344	0	0	0.138	0.41
RGS18	PPBP	4442889	4437223	9606.ENSP00000356430	9606.ENSP00000296028	0	0	0	0	0.348	0	0	0.131	0.41
POU2F3	CTSC	4434763	4433384	9606.ENSP00000260264	9606.ENSP00000227266	0	0	0	0	0	0	0	0.41	0.41
MKI67	PRR11	4443142	4435048	9606.ENSP00000357643	9606.ENSP00000262293	0	0	0	0	0.409	0	0	0	0.409
PTHLH	SOX6	4450000	4446535	9606.ENSP00000441765	9606.ENSP00000379644	0	0	0	0	0	0	0	0.409	0.409
IL7R	PPBP	4438199	4437223	9606.ENSP00000306157	9606.ENSP00000296028	0	0	0	0	0.078	0	0	0.385	0.408
IL6	CTSC	4447254	4433384	9606.ENSP00000385675	9606.ENSP00000227266	0	0	0	0	0.061	0	0	0.396	0.408
CKS2	KIF14	4444630	4442863	9606.ENSP00000364976	9606.ENSP00000356319	0	0	0	0	0.357	0	0	0.116	0.408
CYBB	S100A9	4445083	4443166	9606.ENSP00000367851	9606.ENSP00000357727	0	0	0	0	0.35	0	0	0.126	0.408
SPP1	CEP55	4446370	4443758	9606.ENSP00000378517	9606.ENSP00000360540	0	0	0	0	0	0	0	0.406	0.406
TLR2	CXCL6	4434743	4433365	9606.ENSP00000260010	9606.ENSP00000226317	0	0	0	0	0.083	0	0	0.379	0.406
GREM1	KMO	4451289	4442693	9606.ENSP00000478319	9606.ENSP00000355517	0	0	0	0	0	0	0	0.406	0.406
BCL2A1	TLR2	4435793	4434743	9606.ENSP00000267953	9606.ENSP00000260010	0	0	0	0	0.196	0	0	0.291	0.406
S100A9	AURKA	4443166	4432988	9606.ENSP00000357727	9606.ENSP00000216911	0	0	0	0	0	0	0	0.406	0.406
MMP9	BCL2A1	4443919	4435793	9606.ENSP00000361405	9606.ENSP00000267953	0	0	0	0	0.193	0	0	0.295	0.406
S100A9	PPBP	4443166	4437223	9606.ENSP00000357727	9606.ENSP00000296028	0	0	0	0	0.343	0	0	0.129	0.404
SOCS3	PI3	4440175	4433871	9606.ENSP00000330341	9606.ENSP00000243924	0	0	0	0	0.065	0	0	0.388	0.403
SOX6	GATA3	4446535	4445191	9606.ENSP00000379644	9606.ENSP00000368632	0	0	0	0	0	0.26	0	0.227	0.403
S100A9	CCR1	4443166	4437243	9606.ENSP00000357727	9606.ENSP00000296140	0	0	0	0	0.347	0	0	0.123	0.403
CCL18	CCL8	4451437	4446293	9606.ENSP00000479955	9606.ENSP00000378118	0	0	0	0.806	0.334	0	0	0.557	0.403
LILRB2	SELL	4445945	4433660	9606.ENSP00000375629	9606.ENSP00000236147	0	0	0	0	0.336	0	0	0.139	0.403
CD300LF	MS4A6A	4450664	4447767	9606.ENSP00000462309	9606.ENSP00000392770	0	0	0	0	0.337	0	0	0.136	0.403
FPR1	CYBB	4450996	4445083	9606.ENSP00000471493	9606.ENSP00000367851	0	0	0	0	0.171	0	0	0.31	0.403
PTHLH	MMP1	4450000	4439553	9606.ENSP00000441765	9606.ENSP00000322788	0	0	0	0	0.078	0	0	0.377	0.401
C5AR1	PLEK	4441697	4433624	9606.ENSP00000347197	9606.ENSP00000234313	0	0	0	0	0.396	0	0	0.048	0.401
UHRF1	HMMR	4451406	4446202	9606.ENSP00000479617	9606.ENSP00000377492	0	0	0	0	0.386	0	0	0.064	0.4
CCL4	CD53	4451651	4435973	9606.ENSP00000482259	9606.ENSP00000271324	0	0	0	0	0.347	0	0	0.12	0.4
CD300LF	PLEK	4450664	4433624	9606.ENSP00000462309	9606.ENSP00000234313	0	0	0	0	0.4	0	0	0	0.4

## Sheet: the remodeling phase
#node1	node2	node1_string_internal_id	node2_string_internal_id	node1_external_id	node2_external_id	neighborhood_on_chromosome	gene_fusion	phylogenetic_cooccurrence	homology	coexpression	experimentally_determined_interaction	database_annotated	automated_textmining	combined_score
COL4A1	COL4A2	4444632	4442382	9606.ENSP00000364979	9606.ENSP00000353654	0	0	0.433	0.886	0.963	0.886	0.9	0.87	0.999
LY86	LY96	4445292	4436604	9606.ENSP00000369286	9606.ENSP00000284818	0	0	0	0	0.231	0.379	0.9	0.891	0.994
FZD2	WNT5A	4439648	4435460	9606.ENSP00000323901	9606.ENSP00000264634	0	0	0	0	0.083	0.511	0.9	0.77	0.988
COL5A1	COL6A1	4443819	4442622	9606.ENSP00000360882	9606.ENSP00000355180	0	0	0	0.606	0.77	0.361	0.9	0.711	0.988
FN1	THBS1	4441661	4434771	9606.ENSP00000346839	9606.ENSP00000260356	0	0	0	0	0.169	0.379	0.9	0.692	0.982
FBN2	MFAP2	4449297	4444582	9606.ENSP00000424571	9606.ENSP00000364685	0	0	0	0	0.117	0.379	0.9	0.673	0.979
COL4A1	COL5A1	4444632	4443819	9606.ENSP00000364979	9606.ENSP00000360882	0	0	0.4	0.684	0.616	0	0.9	0.684	0.972
COL5A2	COL5A1	4444466	4443819	9606.ENSP00000364000	9606.ENSP00000360882	0	0	0.421	0.838	0.674	0	0.9	0.823	0.972
COL4A1	COL5A2	4444632	4444466	9606.ENSP00000364979	9606.ENSP00000364000	0	0	0.43	0.699	0.581	0	0.9	0.68	0.969
WNT7B	FZD2	4441109	4439648	9606.ENSP00000341032	9606.ENSP00000323901	0	0	0	0	0.061	0.262	0.9	0.611	0.969
COL5A2	ADAMTS2	4444466	4434181	9606.ENSP00000364000	9606.ENSP00000251582	0	0	0	0	0.186	0.064	0.9	0.64	0.968
FN1	TGFB3	4441661	4433716	9606.ENSP00000346839	9606.ENSP00000238682	0	0	0	0	0.061	0	0.9	0.681	0.967
FN1	TNC	4441661	4435562	9606.ENSP00000346839	9606.ENSP00000265131	0	0	0	0.582	0.296	0.379	0.9	0.61	0.964
COL5A2	COL6A1	4444466	4442622	9606.ENSP00000364000	9606.ENSP00000355180	0	0	0	0.591	0.519	0	0.9	0.643	0.962
COL5A1	ADAMTS2	4443819	4434181	9606.ENSP00000360882	9606.ENSP00000251582	0	0	0	0	0.302	0.064	0.9	0.475	0.961
COL5A2	COL4A2	4444466	4442382	9606.ENSP00000364000	9606.ENSP00000353654	0	0	0.397	0.692	0.404	0	0.9	0.592	0.954
MYBPC1	MYL3	4448148	4446468	9606.ENSP00000400908	9606.ENSP00000379210	0	0	0	0	0.194	0	0.9	0.478	0.954
COL5A1	COL4A2	4443819	4442382	9606.ENSP00000360882	9606.ENSP00000353654	0	0	0.351	0.647	0.373	0	0.9	0.604	0.954
COL4A1	COL6A1	4444632	4442622	9606.ENSP00000364979	9606.ENSP00000355180	0	0	0	0.585	0.367	0	0.9	0.584	0.949
COL6A1	COL4A2	4442622	4442382	9606.ENSP00000355180	9606.ENSP00000353654	0	0	0	0.573	0.354	0	0.9	0.59	0.949
CXCL13	CCL27	4436695	4434715	9606.ENSP00000286758	9606.ENSP00000259631	0	0	0	0	0	0	0.9	0.517	0.949
CXCR6	CXCL13	4447901	4436695	9606.ENSP00000395704	9606.ENSP00000286758	0	0	0	0	0.097	0	0.9	0.452	0.946
CXCR6	CCL27	4447901	4434715	9606.ENSP00000395704	9606.ENSP00000259631	0	0	0	0	0	0	0.9	0.475	0.945
F2RL2	F2RL3	4437317	4434044	9606.ENSP00000296641	9606.ENSP00000248076	0	0	0	0.836	0	0.379	0.9	0.779	0.943
MMP1	NID1	4439553	4435391	9606.ENSP00000322788	9606.ENSP00000264187	0	0	0	0	0.091	0	0.9	0.348	0.935
MAPT	BRSK1	4441081	4438616	9606.ENSP00000340820	9606.ENSP00000310649	0	0	0	0	0.178	0	0.9	0.267	0.934
THBS1	TGFB3	4434771	4433716	9606.ENSP00000260356	9606.ENSP00000238682	0	0	0	0	0.062	0	0.9	0.338	0.932
ADAMTS14	COL5A1	4444132	4443819	9606.ENSP00000362304	9606.ENSP00000360882	0	0	0	0	0.117	0.064	0.9	0.255	0.93
NID1	NID2	4435391	4432944	9606.ENSP00000264187	9606.ENSP00000216286	0	0	0	0.913	0.287	0	0.9	0.786	0.93
THBS1	ADAMTS2	4434771	4434181	9606.ENSP00000260356	9606.ENSP00000251582	0	0	0	0.542	0.086	0	0.9	0.527	0.926
P4HA3	COL5A1	4448195	4443819	9606.ENSP00000401749	9606.ENSP00000360882	0	0	0	0	0.075	0	0.9	0.258	0.925
COL5A2	COL22A1	4444466	4437937	9606.ENSP00000364000	9606.ENSP00000303153	0	0	0.279	0.699	0.061	0.063	0.9	0.441	0.922
COL5A1	COL22A1	4443819	4437937	9606.ENSP00000360882	9606.ENSP00000303153	0	0	0.294	0.719	0.063	0.063	0.9	0.429	0.921
ADAMTS14	THBS1	4444132	4434771	9606.ENSP00000362304	9606.ENSP00000260356	0	0	0	0.543	0.062	0	0.9	0.449	0.921
COL4A2	COL22A1	4442382	4437937	9606.ENSP00000353654	9606.ENSP00000303153	0	0	0.213	0.661	0.096	0.063	0.9	0.279	0.92
COL4A1	COL22A1	4444632	4437937	9606.ENSP00000364979	9606.ENSP00000303153	0	0	0.239	0.691	0.096	0.063	0.9	0.285	0.92
P4HA3	COL4A1	4448195	4444632	9606.ENSP00000401749	9606.ENSP00000364979	0	0	0	0	0.052	0	0.9	0.224	0.92
ADAMTS9	ADAMTS14	4448984	4444132	9606.ENSP00000418735	9606.ENSP00000362304	0	0	0	0.711	0.063	0	0.9	0.649	0.92
GPR18	CXCL13	4441334	4436695	9606.ENSP00000343428	9606.ENSP00000286758	0	0	0	0	0.148	0	0.9	0.107	0.917
SPON1	THBS1	4450627	4434771	9606.ENSP00000460236	9606.ENSP00000260356	0	0	0	0.555	0	0	0.9	0.423	0.917
ADAMTS9	ADAMTS2	4448984	4434181	9606.ENSP00000418735	9606.ENSP00000251582	0	0	0	0.734	0.062	0	0.9	0.611	0.917
APLNR	CCL27	4451129	4434715	9606.ENSP00000475344	9606.ENSP00000259631	0	0	0	0	0	0	0.9	0.212	0.917
CXCR6	GPR18	4447901	4441334	9606.ENSP00000395704	9606.ENSP00000343428	0	0	0	0.636	0.172	0	0.9	0.127	0.916
P4HA3	COL6A1	4448195	4442622	9606.ENSP00000401749	9606.ENSP00000355180	0	0	0	0	0.052	0	0.9	0.181	0.915
APLNR	CXCR6	4451129	4447901	9606.ENSP00000475344	9606.ENSP00000395704	0	0	0	0.739	0	0	0.9	0.595	0.915
KIF1A	KIF26B	4449864	4447244	9606.ENSP00000438388	9606.ENSP00000385545	0	0	0	0.544	0.061	0	0.9	0.332	0.915
P4HA3	COL22A1	4448195	4437937	9606.ENSP00000401749	9606.ENSP00000303153	0	0	0	0	0.055	0	0.9	0.173	0.915
COL6A1	COL22A1	4442622	4437937	9606.ENSP00000355180	9606.ENSP00000303153	0	0	0	0.603	0.076	0.063	0.9	0.257	0.914
MMP1	MMP11	4439553	4432872	9606.ENSP00000322788	9606.ENSP00000215743	0	0	0	0.81	0	0	0.9	0.702	0.913
ADAMTS9	THBS1	4448984	4434771	9606.ENSP00000418735	9606.ENSP00000260356	0	0	0	0.541	0.055	0	0.9	0.298	0.913
P4HA3	COL5A2	4448195	4444466	9606.ENSP00000401749	9606.ENSP00000364000	0	0	0	0	0.092	0	0.9	0.112	0.912
COL5A2	ADAMTS14	4444466	4444132	9606.ENSP00000364000	9606.ENSP00000362304	0	0	0	0	0.096	0.064	0.9	0.089	0.912
SPON1	ADAMTS2	4450627	4434181	9606.ENSP00000460236	9606.ENSP00000251582	0	0	0	0	0.061	0	0.9	0.118	0.91
MMP1	MMP13	4439553	4434767	9606.ENSP00000322788	9606.ENSP00000260302	0	0	0	0.935	0.077	0	0.9	0.863	0.909
APLNR	GPR18	4451129	4441334	9606.ENSP00000475344	9606.ENSP00000343428	0	0	0	0.692	0	0	0.9	0.324	0.909
SPON1	ADAMTS9	4450627	4448984	9606.ENSP00000460236	9606.ENSP00000418735	0	0	0	0.552	0.095	0	0.9	0.087	0.907
ADAMTS14	ADAMTS2	4444132	4434181	9606.ENSP00000362304	9606.ENSP00000251582	0	0	0	0.946	0.07	0	0.9	0.729	0.906
P4HA3	COL4A2	4448195	4442382	9606.ENSP00000401749	9606.ENSP00000353654	0	0	0	0	0.052	0	0.9	0.092	0.906
WNT7B	WNT5A	4441109	4435460	9606.ENSP00000341032	9606.ENSP00000264634	0	0	0	0.932	0	0	0.9	0.757	0.905
RTN4RL1	THY1	4440199	4436571	9606.ENSP00000330631	9606.ENSP00000284240	0	0	0	0	0.082	0	0.9	0	0.904
SPON1	ADAMTS14	4450627	4444132	9606.ENSP00000460236	9606.ENSP00000362304	0	0	0	0.544	0.061	0	0.9	0.096	0.904
LYPD1	THY1	4446688	4436571	9606.ENSP00000380605	9606.ENSP00000284240	0	0	0	0	0.076	0	0.9	0	0.903
FAM20A	FN1	4450874	4441661	9606.ENSP00000468308	9606.ENSP00000346839	0	0	0	0	0.061	0	0.9	0	0.902
FAM20A	TNC	4450874	4435562	9606.ENSP00000468308	9606.ENSP00000265131	0	0	0	0	0.061	0	0.9	0	0.902
APLNR	CXCL13	4451129	4436695	9606.ENSP00000475344	9606.ENSP00000286758	0	0	0	0	0	0	0.9	0.056	0.901
GPR18	CCL27	4441334	4434715	9606.ENSP00000343428	9606.ENSP00000259631	0	0	0	0	0	0	0.9	0.054	0.901
KIAA0319	WNT5A	4445026	4435460	9606.ENSP00000367459	9606.ENSP00000264634	0	0	0	0	0	0	0.9	0	0.9
PDLIM7	NRTN	4441798	4437881	9606.ENSP00000348099	9606.ENSP00000302648	0	0	0	0	0	0	0.9	0	0.9
LYPD1	RTN4RL1	4446688	4440199	9606.ENSP00000380605	9606.ENSP00000330631	0	0	0	0	0	0	0.9	0	0.9
CD19	MME	4449841	4448967	9606.ENSP00000437940	9606.ENSP00000418525	0	0	0	0	0	0	0	0.87	0.87
FN1	NID1	4441661	4435391	9606.ENSP00000346839	9606.ENSP00000264187	0	0	0	0	0.216	0	0	0.839	0.869
CD19	THY1	4449841	4436571	9606.ENSP00000437940	9606.ENSP00000284240	0	0	0	0	0	0	0	0.815	0.815
LEFTY1	TGFB3	4436001	4433716	9606.ENSP00000272134	9606.ENSP00000238682	0	0	0	0	0	0	0.8	0.115	0.815
COL4A1	NID1	4444632	4435391	9606.ENSP00000364979	9606.ENSP00000264187	0	0	0	0	0.341	0.389	0	0.565	0.81
FASLG	GZMB	4442944	4432950	9606.ENSP00000356694	9606.ENSP00000216341	0	0	0	0	0.239	0	0	0.734	0.788
COL4A1	FN1	4444632	4441661	9606.ENSP00000364979	9606.ENSP00000346839	0	0	0	0	0.346	0.313	0	0.561	0.785
COL5A1	FN1	4443819	4441661	9606.ENSP00000360882	9606.ENSP00000346839	0	0	0	0	0.372	0.361	0	0.5	0.782
COL4A2	FN1	4442382	4441661	9606.ENSP00000353654	9606.ENSP00000346839	0	0	0	0	0.345	0.313	0	0.484	0.748
FN1	FAP	4441661	4432748	9606.ENSP00000346839	9606.ENSP00000188790	0	0	0	0	0.196	0.261	0	0.598	0.741
COL5A2	CDH11	4444466	4435829	9606.ENSP00000364000	9606.ENSP00000268603	0	0	0	0	0.627	0	0	0.326	0.738
ANGPT2	THBS1	4438957	4434771	9606.ENSP00000314897	9606.ENSP00000260356	0	0	0	0	0.061	0	0	0.728	0.735
MAPT	ENSG00000258947	4441081	4439351	9606.ENSP00000340820	9606.ENSP00000320295	0	0	0	0	0.085	0.52	0	0.432	0.729
ZNF469	COL5A1	4448226	4443819	9606.ENSP00000402343	9606.ENSP00000360882	0	0	0	0	0.12	0	0	0.702	0.726
WNT5A	RORA	4435460	4434895	9606.ENSP00000264634	9606.ENSP00000261523	0	0	0	0	0	0	0	0.725	0.725
COL4A1	NID2	4444632	4432944	9606.ENSP00000364979	9606.ENSP00000216286	0	0	0	0	0.262	0.331	0	0.485	0.723
CXCR6	CCL11	4447901	4437839	9606.ENSP00000395704	9606.ENSP00000302234	0	0	0	0	0	0	0.6	0.334	0.722
FN1	MMP1	4441661	4439553	9606.ENSP00000346839	9606.ENSP00000322788	0	0	0	0	0.139	0	0	0.683	0.715
FN1	KLK3	4441661	4438915	9606.ENSP00000346839	9606.ENSP00000314151	0	0	0	0	0	0.519	0	0.423	0.71
COL4A2	NID1	4442382	4435391	9606.ENSP00000353654	9606.ENSP00000264187	0	0	0	0	0.299	0.057	0	0.594	0.708
FASLG	FN1	4442944	4441661	9606.ENSP00000356694	9606.ENSP00000346839	0	0	0	0	0	0.527	0	0.381	0.694
CCL3L3	CXCR6	4451503	4447901	9606.ENSP00000480558	9606.ENSP00000395704	0	0	0	0	0.055	0	0.6	0.24	0.687
SAMD9	OAS2	4445294	4441243	9606.ENSP00000369292	9606.ENSP00000342278	0	0	0	0	0.566	0	0	0.303	0.685
FN1	THY1	4441661	4436571	9606.ENSP00000346839	9606.ENSP00000284240	0	0	0	0	0.153	0	0	0.643	0.685
COL5A1	THBS1	4443819	4434771	9606.ENSP00000360882	9606.ENSP00000260356	0	0	0	0	0.131	0.434	0	0.4	0.679
CCL11	CCL27	4437839	4434715	9606.ENSP00000302234	9606.ENSP00000259631	0	0	0	0	0	0.269	0	0.578	0.678
CD19	GZMB	4449841	4432950	9606.ENSP00000437940	9606.ENSP00000216341	0	0	0	0	0.085	0	0	0.66	0.675
CLEC4C	CD19	4449946	4449841	9606.ENSP00000440428	9606.ENSP00000437940	0	0	0	0	0	0	0	0.672	0.672
FN1	MMP11	4441661	4432872	9606.ENSP00000346839	9606.ENSP00000215743	0	0	0	0	0.081	0	0	0.654	0.669
FN1	MMP13	4441661	4434767	9606.ENSP00000346839	9606.ENSP00000260302	0	0	0	0	0	0	0	0.664	0.664
ADAMTS14	COL6A1	4444132	4442622	9606.ENSP00000362304	9606.ENSP00000355180	0	0	0	0	0.16	0.064	0	0.605	0.663
PCSK5	CD19	4450197	4449841	9606.ENSP00000446280	9606.ENSP00000437940	0	0	0	0	0	0	0	0.637	0.637
KIF1A	MAPT	4449864	4441081	9606.ENSP00000438388	9606.ENSP00000340820	0	0	0	0	0.199	0.377	0	0.33	0.636
MMP13	TGFB3	4434767	4433716	9606.ENSP00000260302	9606.ENSP00000238682	0	0	0	0	0	0	0	0.632	0.632
CCL11	CXCL13	4437839	4436695	9606.ENSP00000302234	9606.ENSP00000286758	0	0	0	0	0.098	0	0	0.606	0.629
MME	ENPEP	4448967	4435567	9606.ENSP00000418525	9606.ENSP00000265162	0.051	0	0.207	0	0.061	0	0	0.535	0.627
COL4A2	NID2	4442382	4432944	9606.ENSP00000353654	9606.ENSP00000216286	0	0	0	0	0.292	0.057	0	0.483	0.625
FBN2	FN1	4449297	4441661	9606.ENSP00000424571	9606.ENSP00000346839	0	0	0	0	0.098	0.294	0	0.453	0.621
COL6A1	FN1	4442622	4441661	9606.ENSP00000355180	9606.ENSP00000346839	0	0	0	0	0.304	0	0	0.473	0.617
COL4A1	THBS1	4444632	4434771	9606.ENSP00000364979	9606.ENSP00000260356	0	0	0	0	0.115	0.333	0	0.399	0.614
PLXDC1	NID1	4439651	4435391	9606.ENSP00000323927	9606.ENSP00000264187	0	0	0	0	0	0.379	0	0.4	0.611
COL5A2	FN1	4444466	4441661	9606.ENSP00000364000	9606.ENSP00000346839	0	0	0	0	0.351	0	0	0.421	0.608
FN1	WNT5A	4441661	4435460	9606.ENSP00000346839	9606.ENSP00000264634	0	0	0	0	0.214	0	0	0.519	0.605
MME	THY1	4448967	4436571	9606.ENSP00000418525	9606.ENSP00000284240	0	0	0	0	0.058	0	0	0.595	0.602
NOX4	THBS1	4435236	4434771	9606.ENSP00000263317	9606.ENSP00000260356	0	0	0	0	0	0	0	0.601	0.601
CD19	CXCL13	4449841	4436695	9606.ENSP00000437940	9606.ENSP00000286758	0	0	0	0	0.085	0	0	0.579	0.599
FN1	CDH11	4441661	4435829	9606.ENSP00000346839	9606.ENSP00000268603	0	0	0	0	0.22	0	0	0.497	0.591
COL5A2	FAP	4444466	4432748	9606.ENSP00000364000	9606.ENSP00000188790	0	0	0	0	0.562	0	0	0.093	0.585
WNT5A	WISP1	4435460	4434123	9606.ENSP00000264634	9606.ENSP00000250160	0	0	0	0	0.14	0	0	0.529	0.578
FMO1	CYP3A5	4451610	4433259	9606.ENSP00000481732	9606.ENSP00000222982	0.043	0	0	0	0.061	0.186	0	0.481	0.569
LYPD1	WNT5A	4446688	4435460	9606.ENSP00000380605	9606.ENSP00000264634	0	0	0	0	0.077	0.541	0	0.064	0.568
HES5	FABP7	4445056	4443101	9606.ENSP00000367714	9606.ENSP00000357429	0	0	0	0	0.092	0	0	0.536	0.561
FN1	GZMB	4441661	4432950	9606.ENSP00000346839	9606.ENSP00000216341	0	0	0	0	0	0.379	0	0.311	0.553
SGCD	TIMD4	4440864	4436142	9606.ENSP00000338343	9606.ENSP00000274532	0	0	0	0	0	0	0	0.552	0.552
FN1	NOX4	4441661	4435236	9606.ENSP00000346839	9606.ENSP00000263317	0	0	0	0	0	0	0	0.551	0.551
FN1	NID2	4441661	4432944	9606.ENSP00000346839	9606.ENSP00000216286	0	0	0	0	0.253	0	0	0.42	0.549
C2	HMCN1	4437564	4435983	9606.ENSP00000299367	9606.ENSP00000271588	0	0	0	0	0	0	0	0.545	0.545
WNT7B	ANGPT2	4441109	4438957	9606.ENSP00000341032	9606.ENSP00000314897	0	0	0	0	0	0	0	0.544	0.544
MDK	NOX4	4447231	4435236	9606.ENSP00000385451	9606.ENSP00000263317	0	0	0	0	0	0	0	0.54	0.54
MMP1	THBS1	4439553	4434771	9606.ENSP00000322788	9606.ENSP00000260356	0	0	0	0	0.152	0	0	0.477	0.538
CXCR6	GZMB	4447901	4432950	9606.ENSP00000395704	9606.ENSP00000216341	0	0	0	0	0.198	0	0	0.446	0.536
COL5A2	NID1	4444466	4435391	9606.ENSP00000364000	9606.ENSP00000264187	0	0	0	0	0.238	0.057	0	0.402	0.533
FASLG	THY1	4442944	4436571	9606.ENSP00000356694	9606.ENSP00000284240	0	0	0	0	0	0	0	0.532	0.532
SPON1	KLK1	4450627	4437758	9606.ENSP00000460236	9606.ENSP00000301420	0	0	0	0	0	0	0	0.532	0.532
COL5A1	NID2	4443819	4432944	9606.ENSP00000360882	9606.ENSP00000216286	0	0	0	0	0.331	0.057	0	0.316	0.531
COL4A1	PXDN	4444632	4434254	9606.ENSP00000364979	9606.ENSP00000252804	0	0	0	0	0.321	0	0	0.331	0.527
COL6A1	ADAMTS2	4442622	4434181	9606.ENSP00000355180	9606.ENSP00000251582	0	0	0	0	0.207	0.064	0	0.411	0.525
LCTL	FAP	4441337	4432748	9606.ENSP00000343490	9606.ENSP00000188790	0	0	0	0	0	0	0	0.523	0.523
ZNF469	GLT8D2	4448226	4442424	9606.ENSP00000402343	9606.ENSP00000354053	0	0	0	0	0.065	0	0	0.509	0.521
MYBPC1	SGCD	4448148	4440864	9606.ENSP00000400908	9606.ENSP00000338343	0	0	0	0	0.079	0	0	0.501	0.521
THY1	FAP	4436571	4432748	9606.ENSP00000284240	9606.ENSP00000188790	0	0	0	0	0.124	0.354	0	0.218	0.519
HES5	WNT5A	4445056	4435460	9606.ENSP00000367714	9606.ENSP00000264634	0	0	0	0	0	0	0	0.519	0.519
TNFRSF19	RTN4RL1	4445669	4440199	9606.ENSP00000371693	9606.ENSP00000330631	0	0	0	0	0.057	0	0	0.509	0.517
TPD52	PLLP	4449499	4433069	9606.ENSP00000429309	9606.ENSP00000219207	0	0	0	0	0	0	0	0.516	0.516
COL5A1	CDH11	4443819	4435829	9606.ENSP00000360882	9606.ENSP00000268603	0	0	0	0	0.323	0	0	0.31	0.513
FBN2	COL5A2	4449297	4444466	9606.ENSP00000424571	9606.ENSP00000364000	0	0	0	0	0.196	0.063	0	0.405	0.513
CD19	FASLG	4449841	4442944	9606.ENSP00000437940	9606.ENSP00000356694	0	0	0	0	0	0	0	0.511	0.511
MME	CXCL13	4448967	4436695	9606.ENSP00000418525	9606.ENSP00000286758	0	0	0	0	0	0	0	0.51	0.51
LEPR	PCSK1	4440182	4438382	9606.ENSP00000330393	9606.ENSP00000308024	0	0	0	0	0	0	0	0.51	0.51
SAMD9	EPSTI1	4445294	4439246	9606.ENSP00000369292	9606.ENSP00000318982	0	0	0	0	0.388	0	0	0.226	0.507
COL5A1	TNC	4443819	4435562	9606.ENSP00000360882	9606.ENSP00000265131	0	0	0	0	0.228	0.361	0	0.066	0.499
OAS2	EPSTI1	4441243	4439246	9606.ENSP00000342278	9606.ENSP00000318982	0	0	0	0	0.259	0	0	0.348	0.496
COL5A1	FKBP10	4443819	4439111	9606.ENSP00000360882	9606.ENSP00000317232	0	0	0	0	0.419	0	0	0.167	0.495
COL5A2	NID2	4444466	4432944	9606.ENSP00000364000	9606.ENSP00000216286	0	0	0	0	0.23	0.057	0	0.359	0.494
COL4A2	THBS1	4442382	4434771	9606.ENSP00000353654	9606.ENSP00000260356	0	0	0	0	0.12	0.08	0	0.422	0.492
COL5A1	NID1	4443819	4435391	9606.ENSP00000360882	9606.ENSP00000264187	0	0	0	0	0.219	0.057	0	0.362	0.489
MYL3	COL6A1	4446468	4442622	9606.ENSP00000379210	9606.ENSP00000355180	0	0	0	0	0.07	0	0	0.474	0.489
FABP7	ENSG00000258947	4443101	4439351	9606.ENSP00000357429	9606.ENSP00000320295	0	0	0	0	0.064	0	0	0.474	0.487
FBN2	COL5A1	4449297	4443819	9606.ENSP00000424571	9606.ENSP00000360882	0	0	0	0	0.119	0.063	0	0.426	0.485
CHN1	ENSG00000258947	4447417	4439351	9606.ENSP00000386741	9606.ENSP00000320295	0	0	0	0	0.064	0	0	0.473	0.485
OLFML2B	GLT8D2	4442988	4442424	9606.ENSP00000356917	9606.ENSP00000354053	0	0	0	0	0.084	0	0	0.458	0.482
FN1	ANGPT2	4441661	4438957	9606.ENSP00000346839	9606.ENSP00000314897	0	0	0	0	0	0	0	0.479	0.479
CTNNBIP1	FN1	4444859	4441661	9606.ENSP00000366474	9606.ENSP00000346839	0	0	0	0	0	0	0	0.479	0.479
CDH11	ADAM19	4435829	4434549	9606.ENSP00000268603	9606.ENSP00000257527	0	0	0	0	0.082	0	0	0.454	0.478
COL5A1	PXDN	4443819	4434254	9606.ENSP00000360882	9606.ENSP00000252804	0	0	0	0	0.344	0	0	0.233	0.475
SPON1	MDK	4450627	4447231	9606.ENSP00000460236	9606.ENSP00000385451	0	0	0	0	0	0.374	0	0.194	0.474
COL4A2	PXDN	4442382	4434254	9606.ENSP00000353654	9606.ENSP00000252804	0	0	0	0	0.317	0	0	0.258	0.471
SIM1	PCSK1	4443276	4438382	9606.ENSP00000358210	9606.ENSP00000308024	0	0	0	0	0	0	0	0.471	0.471
COL5A2	MMP11	4444466	4432872	9606.ENSP00000364000	9606.ENSP00000215743	0	0	0	0	0.117	0	0	0.425	0.471
WNT7B	WISP1	4441109	4434123	9606.ENSP00000341032	9606.ENSP00000250160	0	0	0	0	0	0	0	0.47	0.47
MFAP2	FN1	4444582	4441661	9606.ENSP00000364685	9606.ENSP00000346839	0	0	0	0	0.152	0	0	0.397	0.466
CXCR6	FASLG	4447901	4442944	9606.ENSP00000395704	9606.ENSP00000356694	0	0	0	0	0.311	0	0	0.25	0.461
FZD2	RORA	4439648	4434895	9606.ENSP00000323901	9606.ENSP00000261523	0	0	0	0	0	0	0	0.46	0.46
MYL3	SGCD	4446468	4440864	9606.ENSP00000379210	9606.ENSP00000338343	0	0	0	0	0.142	0	0	0.397	0.46
THBS1	WISP1	4434771	4434123	9606.ENSP00000260356	9606.ENSP00000250160	0	0	0	0	0.115	0	0	0.409	0.455
SPON1	PXDN	4450627	4434254	9606.ENSP00000460236	9606.ENSP00000252804	0	0	0	0	0.064	0	0	0.442	0.455
THY1	CCL27	4436571	4434715	9606.ENSP00000284240	9606.ENSP00000259631	0	0	0	0	0.062	0	0	0.439	0.452
FN1	WISP1	4441661	4434123	9606.ENSP00000346839	9606.ENSP00000250160	0	0	0	0	0.179	0	0	0.357	0.449
SIM1	LEPR	4443276	4440182	9606.ENSP00000358210	9606.ENSP00000330393	0	0	0	0	0	0	0	0.446	0.446
COL6A1	NID2	4442622	4432944	9606.ENSP00000355180	9606.ENSP00000216286	0	0	0	0	0.196	0.057	0	0.318	0.438
CXCL13	GZMB	4436695	4432950	9606.ENSP00000286758	9606.ENSP00000216341	0	0	0	0	0.1	0	0	0.4	0.436
FBN2	ADAMTS2	4449297	4434181	9606.ENSP00000424571	9606.ENSP00000251582	0	0	0	0	0.142	0	0	0.37	0.436
COL6A1	NID1	4442622	4435391	9606.ENSP00000355180	9606.ENSP00000264187	0	0	0	0	0.241	0.057	0	0.273	0.434
COL6A1	FKBP10	4442622	4439111	9606.ENSP00000355180	9606.ENSP00000317232	0	0	0	0	0.317	0	0	0.205	0.434
MFAP2	NID2	4444582	4432944	9606.ENSP00000364685	9606.ENSP00000216286	0	0	0	0	0.098	0	0	0.393	0.429
THY1	CDH11	4436571	4435829	9606.ENSP00000284240	9606.ENSP00000268603	0	0	0	0	0.232	0	0	0.284	0.427
KIF1A	FBN2	4449864	4449297	9606.ENSP00000438388	9606.ENSP00000424571	0	0	0	0	0.061	0	0	0.412	0.424
CD19	FN1	4449841	4441661	9606.ENSP00000437940	9606.ENSP00000346839	0	0	0	0	0	0	0	0.421	0.42
MME	PDLIM7	4448967	4441798	9606.ENSP00000418525	9606.ENSP00000348099	0	0	0	0	0	0	0	0.418	0.418
CDH11	FAP	4435829	4432748	9606.ENSP00000268603	9606.ENSP00000188790	0	0	0	0	0.344	0	0	0.148	0.418
P4HA3	FN1	4448195	4441661	9606.ENSP00000401749	9606.ENSP00000346839	0	0	0	0	0.065	0	0	0.402	0.417
COL5A1	WISP1	4443819	4434123	9606.ENSP00000360882	9606.ENSP00000250160	0	0	0	0	0.267	0	0	0.233	0.414
WISP1	TGFB3	4434123	4433716	9606.ENSP00000250160	9606.ENSP00000238682	0	0	0	0	0.108	0	0	0.367	0.412
GATM	KIAA0319	4446582	4445026	9606.ENSP00000379895	9606.ENSP00000367459	0	0	0	0	0	0	0	0.413	0.412
CPXM1	OLFML2B	4445423	4442988	9606.ENSP00000369979	9606.ENSP00000356917	0	0	0	0	0.086	0	0	0.377	0.407
COL4A1	ADAMTS2	4444632	4434181	9606.ENSP00000364979	9606.ENSP00000251582	0	0	0	0	0.119	0.064	0	0.338	0.407
ABCG4	BRSK1	4451609	4438616	9606.ENSP00000481728	9606.ENSP00000310649	0	0	0	0	0.313	0.157	0	0.057	0.406
ARHGAP28	HSD11B1	4447760	4442791	9606.ENSP00000392660	9606.ENSP00000355995	0	0	0	0	0	0	0	0.405	0.405
TYMP	ANGPT2	4446438	4438957	9606.ENSP00000379038	9606.ENSP00000314897	0	0	0	0	0	0	0	0.402	0.402
WNT5A	TGFB3	4435460	4433716	9606.ENSP00000264634	9606.ENSP00000238682	0	0	0	0	0.061	0.171	0	0.294	0.402
ABCG4	SLC32A1	4451609	4433019	9606.ENSP00000481728	9606.ENSP00000217420	0	0	0	0	0.327	0.05	0	0.137	0.4
TYMP	THBS1	4446438	4434771	9606.ENSP00000379038	9606.ENSP00000260356	0	0	0	0	0	0	0	0.4	0.4
